# Supplementary material for: Crystal structure of tris­(N-methyl­salicylaldiminato-κ2 N,O)vanadium(III)
Source: Acta Crystallogr E Crystallogr Commun. 2015 Nov 18;71(Pt 12):m225. doi: 10.1107/S2056989015021453 (PMC4719845; doi:10.1107/S2056989015021453)
Supplement: Supplementary file 1 [file e-71-0m225-sup1.cif]

##############################################################################
#                                                                            #
# This CIF contains the data in a paper accepted for publication in          #
# Acta Crystallographica Section E. It conforms to the requirements of       #
# Notes for Authors for Acta Crystallographica Section E, and has been       #
# peer reviewed under the auspices of the IUCr Commission on Journals.       #
#                                                                            #
# Full details of the Crystallographic Information File format               #
# are given in the paper "The Crystallographic Information File (CIF):       #
# a New Standard Archive File for Crystallography" by S. R. Hall, F. H.      #
# Allen and I. D. Brown [Acta Cryst. (1991), A47, 655-685].                  #
#                                                                            #
# The current version of the core CIF dictionary is obtainable from          #
# ftp://ftp.iucr.org/pub/cif_core.dic.                                       #
#                                                                            #
# Software is freely available for graphical display of the structure(s)     #
# in this CIF. For information consult the CIF software page                 #
# http://www.iucr.org/resources/cif/software.                                #
#                                                                            #
# This file may be used for bona fide research purposes within the           #
# scientific community so long as proper attribution is given to the journal # 
# article from which it was obtained.                                        #
#                                                                            #
##############################################################################
data_I
_database_code_depnum_ccdc_archive 'CCDC 1436532'
_audit_creation_method     SHELXL-2014
_chemical_name_systematic
;
Tris(<i>N</i>-methylsalicylaldiminato-\k^2^<i>N</i>,<i>O</i>)vanadium(III)
;
_chemical_name_common     ?
_chemical_formula_moiety     'C24 H24 N3 O3 V'
_chemical_formula_sum     'C24 H24 N3 O3 V'
_chemical_formula_iupac     '[V (C8 H8 N O)3]'
_chemical_formula_weight     453.40
_chemical_melting_point     ?
_shelx_space_group_comment
;
The symmetry employed for this shelxl refinement is uniquely defined
by the following loop, which should always be used as a source of
symmetry information in preference to the above space-group names.
They are only intended as comments.
;
_space_group_crystal_system     monoclinic
_space_group_name_H-M_alt     'P 21/c'
_space_group_name_Hall     '-P 2ybc'
loop_
    _space_group_symop_operation_xyz
    'x, y, z'
    '-x, y+1/2, -z+1/2'
    '-x, -y, -z'
    'x, -y-1/2, z-1/2'
_cell_length_a     7.7414(3)
_cell_length_b     26.0018(7)
_cell_length_c     11.1004(4)
_cell_angle_alpha     90
_cell_angle_beta     103.265(3)
_cell_angle_gamma     90
_cell_volume     2174.79(13)
_cell_formula_units_Z     4
_cell_measurement_reflns_used     18648
_cell_measurement_theta_min     1.566
_cell_measurement_theta_max     27.000
_cell_measurement_temperature     170(2)
_exptl_crystal_description     block
_exptl_crystal_colour     red
_exptl_crystal_size_max     0.24
_exptl_crystal_size_mid     0.14
_exptl_crystal_size_min     0.06
_exptl_crystal_density_diffrn     1.385
_exptl_crystal_density_meas     ?
_exptl_crystal_density_method     ?
_exptl_crystal_F_000     944
_exptl_absorpt_coefficient_mu     0.487
_exptl_absorpt_correction_type     numerical
_exptl_absorpt_process_details
;
(X-SHAPE and X-RED32; Stoe, 2008)
;
_shelx_estimated_absorpt_T_min     ?
_shelx_estimated_absorpt_T_max     ?
_exptl_absorpt_correction_T_min     0.919
_exptl_absorpt_correction_T_max     0.974
_exptl_special_details     ?
_diffrn_ambient_temperature     170(2)
_diffrn_radiation_type     MoK\a
_diffrn_radiation_wavelength     0.71073
_diffrn_measurement_device_type     'STOE IPDS-1'
_diffrn_measurement_method     '\f-scans'
_diffrn_detector_area_resol_mean     ?
_diffrn_reflns_number     18648
_diffrn_reflns_av_R_equivalents     0.0302
_diffrn_reflns_theta_min     1.566
_diffrn_reflns_theta_max     27.000
_diffrn_reflns_theta_full     25.242
_diffrn_measured_fraction_theta_max     0.998
_diffrn_measured_fraction_theta_full     0.998
_diffrn_reflns_limit_h_min     -9
_diffrn_reflns_limit_h_max     9
_diffrn_reflns_limit_k_min     -30
_diffrn_reflns_limit_k_max     33
_diffrn_reflns_limit_l_min     -14
_diffrn_reflns_limit_l_max     14
_refine_special_details     ?
_reflns_number_total     4741
_reflns_number_gt     4054
_reflns_threshold_expression     'I > 2\s(I)'
_refine_ls_structure_factor_coef     Fsqd
_refine_ls_matrix_type     full
_refine_ls_R_factor_all     0.0491
_refine_ls_R_factor_gt     0.0395
_refine_ls_wR_factor_gt     0.0976
_refine_ls_wR_factor_ref     0.1021
_refine_ls_goodness_of_fit_ref     1.073
_refine_ls_restrained_S_all     1.073
_refine_ls_number_reflns     4741
_refine_ls_number_parameters     283
_refine_ls_number_restraints     0
_refine_ls_hydrogen_treatment     constr
_refine_ls_weighting_scheme     calc
_refine_ls_weighting_details
              'w=1/[\s^2^(Fo^2^)+(0.0523P)^2^+0.6659P] where P=(Fo^2^+2Fc^2^)/3'
_atom_sites_solution_hydrogens     geom
_atom_sites_solution_primary     ?
_atom_sites_solution_secondary     ?
_refine_ls_shift/su_max     0.001
_refine_ls_shift/su_mean     0.000
_refine_diff_density_max     0.296
_refine_diff_density_min     -0.416
_refine_ls_extinction_method     none
_refine_ls_extinction_coef     .
loop_
    _atom_type_symbol
    _atom_type_description
    _atom_type_scat_dispersion_real
    _atom_type_scat_dispersion_imag
    _atom_type_scat_source
    'C' 'C' 0.0033 0.0016
                         'International Tables Vol C Tables 4.2.6.8 and 6.1.1.4'
    'H' 'H' 0.0000 0.0000
                         'International Tables Vol C Tables 4.2.6.8 and 6.1.1.4'
    'N' 'N' 0.0061 0.0033
                         'International Tables Vol C Tables 4.2.6.8 and 6.1.1.4'
    'O' 'O' 0.0106 0.0060
                         'International Tables Vol C Tables 4.2.6.8 and 6.1.1.4'
    'V' 'V' 0.3005 0.5294
                         'International Tables Vol C Tables 4.2.6.8 and 6.1.1.4'
_computing_data_collection
;
X-AREA (Stoe, 2008)
;
_computing_cell_refinement
;
X-AREA (Stoe, 2008)
;
_computing_data_reduction
;
X-AREA (Stoe, 2008)
;
_computing_structure_solution
;
SHELXS97 (Sheldrick, 2008)
;
_computing_structure_refinement
;
SHELXL2014 (Sheldrick, 2015)
;
_computing_molecular_graphics
;
XP in SHELXTL (Sheldrick, 2008) and DIAMOND (Brandenburg, 1999)
;
_computing_publication_material
;
publCIF (Westrip, 2010)
;
loop_
    _atom_site_type_symbol
    _atom_site_label
    _atom_site_fract_x
    _atom_site_fract_y
    _atom_site_fract_z
    _atom_site_U_iso_or_equiv
    _atom_site_adp_type
    _atom_site_calc_flag
    _atom_site_occupancy
    _atom_site_disorder_assembly
    _atom_site_disorder_group
    V V1 0.60947(4) 0.34777(2) 0.43424(3) 0.03210(10) Uani d 1 . .
    O O1 0.58715(17) 0.39024(5) 0.28969(12) 0.0400(3) Uani d 1 . .
    C C1 0.6728(2) 0.39169(7) 0.19994(17) 0.0375(4) Uani d 1 . .
    C C2 0.8151(3) 0.35824(8) 0.19485(18) 0.0390(4) Uani d 1 . .
    C C3 0.8995(3) 0.36297(9) 0.0951(2) 0.0497(5) Uani d 1 . .
    H H3 0.9964 0.3410 0.0919 0.060 Uiso calc 1 . .
    C C4 0.8448(3) 0.39846(10) 0.0029(2) 0.0578(6) Uani d 1 . .
    H H4 0.9030 0.4010 -0.0634 0.069 Uiso calc 1 . .
    C C5 0.7033(3) 0.43068(10) 0.0075(2) 0.0550(6) Uani d 1 . .
    H H5 0.6646 0.4552 -0.0564 0.066 Uiso calc 1 . .
    C C6 0.6186(3) 0.42752(9) 0.10360(19) 0.0466(5) Uani d 1 . .
    H H6 0.5221 0.4499 0.1049 0.056 Uiso calc 1 . .
    C C7 0.8789(2) 0.31882(8) 0.28513(17) 0.0384(4) Uani d 1 . .
    H H7 0.9766 0.2989 0.2733 0.046 Uiso calc 1 . .
    N N1 0.81716(19) 0.30777(6) 0.38049(14) 0.0351(3) Uani d 1 . .
    C C8 0.9074(3) 0.26689(8) 0.46168(18) 0.0423(4) Uani d 1 . .
    H H8A 0.9545 0.2808 0.5448 0.064 Uiso calc 1 . .
    H H8B 1.0053 0.2533 0.4287 0.064 Uiso calc 1 . .
    H H8C 0.8231 0.2392 0.4659 0.064 Uiso calc 1 . .
    O O11 0.78967(17) 0.38679(5) 0.54398(12) 0.0397(3) Uani d 1 . .
    C C11 0.7839(3) 0.42940(8) 0.60833(18) 0.0402(4) Uani d 1 . .
    C C12 0.6228(3) 0.45333(8) 0.61828(18) 0.0416(4) Uani d 1 . .
    C C13 0.6290(3) 0.49804(9) 0.6899(2) 0.0510(5) Uani d 1 . .
    H H13 0.5211 0.5143 0.6952 0.061 Uiso calc 1 . .
    C C14 0.7869(4) 0.51892(9) 0.7524(2) 0.0580(6) Uani d 1 . .
    H H14 0.7882 0.5490 0.8012 0.070 Uiso calc 1 . .
    C C15 0.9450(4) 0.49555(10) 0.7434(2) 0.0587(6) Uani d 1 . .
    H H15 1.0549 0.5099 0.7863 0.070 Uiso calc 1 . .
    C C16 0.9439(3) 0.45159(9) 0.6727(2) 0.0501(5) Uani d 1 . .
    H H16 1.0533 0.4362 0.6676 0.060 Uiso calc 1 . .
    C C17 0.4494(3) 0.43340(8) 0.56016(18) 0.0430(4) Uani d 1 . .
    H H17 0.3499 0.4519 0.5740 0.052 Uiso calc 1 . .
    N N11 0.4164(2) 0.39324(6) 0.49186(15) 0.0378(3) Uani d 1 . .
    C C18 0.2295(2) 0.37888(9) 0.4467(2) 0.0494(5) Uani d 1 . .
    H H18A 0.2020 0.3762 0.3562 0.074 Uiso calc 1 . .
    H H18B 0.1538 0.4051 0.4715 0.074 Uiso calc 1 . .
    H H18C 0.2079 0.3456 0.4822 0.074 Uiso calc 1 . .
    O O21 0.42824(16) 0.30065(5) 0.34205(11) 0.0370(3) Uani d 1 . .
    C C21 0.3734(2) 0.25415(7) 0.35945(16) 0.0328(4) Uani d 1 . .
    C C22 0.4208(2) 0.22876(7) 0.47477(17) 0.0352(4) Uani d 1 . .
    C C23 0.3555(3) 0.17928(8) 0.4881(2) 0.0446(5) Uani d 1 . .
    H H23 0.3849 0.1630 0.5668 0.054 Uiso calc 1 . .
    C C24 0.2496(3) 0.15367(9) 0.3894(2) 0.0499(5) Uani d 1 . .
    H H24 0.2098 0.1197 0.3990 0.060 Uiso calc 1 . .
    C C25 0.2023(3) 0.17858(8) 0.2756(2) 0.0439(5) Uani d 1 . .
    H H25 0.1293 0.1613 0.2070 0.053 Uiso calc 1 . .
    C C26 0.2596(2) 0.22787(8) 0.26080(18) 0.0376(4) Uani d 1 . .
    H H26 0.2219 0.2445 0.1830 0.045 Uiso calc 1 . .
    C C27 0.5263(2) 0.25346(7) 0.58385(16) 0.0349(4) Uani d 1 . .
    H H27 0.5412 0.2352 0.6597 0.042 Uiso calc 1 . .
    N N21 0.60191(18) 0.29761(6) 0.58834(13) 0.0342(3) Uani d 1 . .
    C C28 0.6848(3) 0.31610(9) 0.71350(17) 0.0426(4) Uani d 1 . .
    H H28A 0.6331 0.3493 0.7276 0.064 Uiso calc 1 . .
    H H28B 0.8128 0.3201 0.7215 0.064 Uiso calc 1 . .
    H H28C 0.6637 0.2912 0.7748 0.064 Uiso calc 1 . .
loop_
    _atom_site_aniso_label
    _atom_site_aniso_U_11
    _atom_site_aniso_U_22
    _atom_site_aniso_U_33
    _atom_site_aniso_U_12
    _atom_site_aniso_U_13
    _atom_site_aniso_U_23
    V1 0.03170(16) 0.03642(17) 0.02820(16) -0.00124(12) 0.00694(11) -0.00003(12)
    O1 0.0416(7) 0.0421(7) 0.0386(7) 0.0028(6) 0.0140(5) 0.0045(6)
    C1 0.0413(9) 0.0401(10) 0.0313(9) -0.0078(8) 0.0092(7) -0.0013(8)
    C2 0.0401(9) 0.0438(11) 0.0339(9) -0.0078(8) 0.0101(7) -0.0057(8)
    C3 0.0530(12) 0.0571(13) 0.0436(11) -0.0077(10) 0.0207(9) -0.0064(10)
    C4 0.0709(15) 0.0681(15) 0.0409(12) -0.0128(12) 0.0264(11) -0.0010(11)
    C5 0.0711(14) 0.0583(14) 0.0364(11) -0.0081(11) 0.0141(10) 0.0083(10)
    C6 0.0543(11) 0.0454(11) 0.0398(10) -0.0047(9) 0.0105(9) 0.0034(9)
    C7 0.0324(8) 0.0467(11) 0.0369(10) -0.0013(8) 0.0098(7) -0.0075(8)
    N1 0.0322(7) 0.0392(8) 0.0325(8) -0.0001(6) 0.0045(6) -0.0042(7)
    C8 0.0383(9) 0.0494(11) 0.0373(10) 0.0086(8) 0.0044(8) 0.0007(9)
    O11 0.0380(7) 0.0424(7) 0.0389(7) -0.0036(5) 0.0095(5) -0.0066(6)
    C11 0.0474(10) 0.0388(10) 0.0341(9) -0.0077(8) 0.0084(8) -0.0013(8)
    C12 0.0548(11) 0.0368(10) 0.0343(9) 0.0009(8) 0.0121(8) 0.0004(8)
    C13 0.0704(14) 0.0423(11) 0.0411(11) 0.0029(10) 0.0145(10) -0.0016(9)
    C14 0.0837(17) 0.0436(12) 0.0470(12) -0.0106(11) 0.0156(11) -0.0081(10)
    C15 0.0691(15) 0.0558(14) 0.0484(12) -0.0224(12) 0.0075(11) -0.0072(11)
    C16 0.0520(11) 0.0516(12) 0.0459(11) -0.0129(10) 0.0095(9) -0.0056(10)
    C17 0.0460(10) 0.0461(11) 0.0393(10) 0.0074(8) 0.0148(8) 0.0021(9)
    N11 0.0366(8) 0.0424(9) 0.0356(8) 0.0021(6) 0.0105(6) 0.0010(7)
    C18 0.0337(9) 0.0605(13) 0.0550(13) 0.0018(9) 0.0120(9) -0.0024(11)
    O21 0.0391(6) 0.0404(7) 0.0296(6) -0.0041(5) 0.0041(5) 0.0024(5)
    C21 0.0287(8) 0.0365(9) 0.0333(9) 0.0011(7) 0.0076(6) -0.0002(7)
    C22 0.0317(8) 0.0394(10) 0.0345(9) 0.0025(7) 0.0074(7) 0.0020(8)
    C23 0.0429(10) 0.0417(11) 0.0477(11) 0.0003(8) 0.0073(8) 0.0075(9)
    C24 0.0461(11) 0.0408(11) 0.0605(13) -0.0048(9) 0.0074(10) 0.0008(10)
    C25 0.0375(9) 0.0464(11) 0.0463(11) -0.0026(8) 0.0062(8) -0.0075(9)
    C26 0.0325(8) 0.0456(11) 0.0342(9) 0.0005(7) 0.0066(7) -0.0038(8)
    C27 0.0311(8) 0.0431(10) 0.0305(8) 0.0038(7) 0.0070(6) 0.0070(8)
    N21 0.0318(7) 0.0427(9) 0.0271(7) 0.0009(6) 0.0045(6) 0.0015(6)
    C28 0.0430(10) 0.0553(12) 0.0271(9) -0.0048(9) 0.0032(7) 0.0012(9)
_geom_special_details
;
 All esds (except the esd in the dihedral angle between two l.s. planes)
 are estimated using the full covariance matrix.  The cell esds are taken
 into account individually in the estimation of esds in distances, angles
 and torsion angles; correlations between esds in cell parameters are only
 used when they are defined by crystal symmetry.  An approximate (isotropic)
 treatment of cell esds is used for estimating esds involving l.s. planes.
;
loop_
    _geom_bond_atom_site_label_1
    _geom_bond_atom_site_label_2
    _geom_bond_site_symmetry_2
    _geom_bond_distance
    _geom_bond_publ_flag
    V1 O11 . 1.9183(13) ?
    V1 O1 . 1.9227(14) ?
    V1 O21 . 1.9641(13) ?
    V1 N1 . 2.1126(15) ?
    V1 N11 . 2.1163(16) ?
    V1 N21 . 2.1625(15) ?
    O1 C1 . 1.318(2) ?
    C1 C6 . 1.408(3) ?
    C1 C2 . 1.415(3) ?
    C2 C3 . 1.414(3) ?
    C2 C7 . 1.439(3) ?
    C3 C4 . 1.371(3) ?
    C3 H3 . 0.9500 ?
    C4 C5 . 1.389(4) ?
    C4 H4 . 0.9500 ?
    C5 C6 . 1.376(3) ?
    C5 H5 . 0.9500 ?
    C6 H6 . 0.9500 ?
    C7 N1 . 1.290(2) ?
    C7 H7 . 0.9500 ?
    N1 C8 . 1.463(2) ?
    C8 H8A . 0.9800 ?
    C8 H8B . 0.9800 ?
    C8 H8C . 0.9800 ?
    O11 C11 . 1.325(2) ?
    C11 C16 . 1.404(3) ?
    C11 C12 . 1.420(3) ?
    C12 C13 . 1.403(3) ?
    C12 C17 . 1.446(3) ?
    C13 C14 . 1.371(3) ?
    C13 H13 . 0.9500 ?
    C14 C15 . 1.390(4) ?
    C14 H14 . 0.9500 ?
    C15 C16 . 1.386(3) ?
    C15 H15 . 0.9500 ?
    C16 H16 . 0.9500 ?
    C17 N11 . 1.281(3) ?
    C17 H17 . 0.9500 ?
    N11 C18 . 1.467(2) ?
    C18 H18A . 0.9800 ?
    C18 H18B . 0.9800 ?
    C18 H18C . 0.9800 ?
    O21 C21 . 1.310(2) ?
    C21 C22 . 1.412(3) ?
    C21 C26 . 1.414(2) ?
    C22 C23 . 1.402(3) ?
    C22 C27 . 1.447(3) ?
    C23 C24 . 1.379(3) ?
    C23 H23 . 0.9500 ?
    C24 C25 . 1.392(3) ?
    C24 H24 . 0.9500 ?
    C25 C26 . 1.379(3) ?
    C25 H25 . 0.9500 ?
    C26 H26 . 0.9500 ?
    C27 N21 . 1.284(2) ?
    C27 H27 . 0.9500 ?
    N21 C28 . 1.471(2) ?
    C28 H28A . 0.9800 ?
    C28 H28B . 0.9800 ?
    C28 H28C . 0.9800 ?
loop_
    _geom_angle_atom_site_label_1
    _geom_angle_atom_site_label_2
    _geom_angle_atom_site_label_3
    _geom_angle_site_symmetry_1
    _geom_angle_site_symmetry_3
    _geom_angle
    _geom_angle_publ_flag
    O11 V1 O1 . . 98.00(6) ?
    O11 V1 O21 . . 171.59(6) ?
    O1 V1 O21 . . 90.39(6) ?
    O11 V1 N1 . . 87.14(6) ?
    O1 V1 N1 . . 88.60(6) ?
    O21 V1 N1 . . 92.56(6) ?
    O11 V1 N11 . . 88.49(6) ?
    O1 V1 N11 . . 89.82(6) ?
    O21 V1 N11 . . 92.09(6) ?
    N1 V1 N11 . . 175.10(6) ?
    O11 V1 N21 . . 87.96(6) ?
    O1 V1 N21 . . 173.21(6) ?
    O21 V1 N21 . . 83.70(5) ?
    N1 V1 N21 . . 94.99(6) ?
    N11 V1 N21 . . 87.06(6) ?
    C1 O1 V1 . . 133.07(12) ?
    O1 C1 C6 . . 118.64(18) ?
    O1 C1 C2 . . 122.96(17) ?
    C6 C1 C2 . . 118.39(18) ?
    C3 C2 C1 . . 118.79(19) ?
    C3 C2 C7 . . 117.42(19) ?
    C1 C2 C7 . . 123.78(17) ?
    C4 C3 C2 . . 121.6(2) ?
    C4 C3 H3 . . 119.2 ?
    C2 C3 H3 . . 119.2 ?
    C3 C4 C5 . . 119.3(2) ?
    C3 C4 H4 . . 120.3 ?
    C5 C4 H4 . . 120.3 ?
    C6 C5 C4 . . 120.8(2) ?
    C6 C5 H5 . . 119.6 ?
    C4 C5 H5 . . 119.6 ?
    C5 C6 C1 . . 121.1(2) ?
    C5 C6 H6 . . 119.5 ?
    C1 C6 H6 . . 119.5 ?
    N1 C7 C2 . . 126.67(18) ?
    N1 C7 H7 . . 116.7 ?
    C2 C7 H7 . . 116.7 ?
    C7 N1 C8 . . 116.91(16) ?
    C7 N1 V1 . . 124.86(13) ?
    C8 N1 V1 . . 118.07(12) ?
    N1 C8 H8A . . 109.5 ?
    N1 C8 H8B . . 109.5 ?
    H8A C8 H8B . . 109.5 ?
    N1 C8 H8C . . 109.5 ?
    H8A C8 H8C . . 109.5 ?
    H8B C8 H8C . . 109.5 ?
    C11 O11 V1 . . 132.48(12) ?
    O11 C11 C16 . . 118.88(19) ?
    O11 C11 C12 . . 123.17(17) ?
    C16 C11 C12 . . 117.93(19) ?
    C13 C12 C11 . . 119.37(19) ?
    C13 C12 C17 . . 117.2(2) ?
    C11 C12 C17 . . 123.40(18) ?
    C14 C13 C12 . . 121.7(2) ?
    C14 C13 H13 . . 119.2 ?
    C12 C13 H13 . . 119.2 ?
    C13 C14 C15 . . 119.2(2) ?
    C13 C14 H14 . . 120.4 ?
    C15 C14 H14 . . 120.4 ?
    C16 C15 C14 . . 120.7(2) ?
    C16 C15 H15 . . 119.7 ?
    C14 C15 H15 . . 119.7 ?
    C15 C16 C11 . . 121.1(2) ?
    C15 C16 H16 . . 119.4 ?
    C11 C16 H16 . . 119.4 ?
    N11 C17 C12 . . 126.48(19) ?
    N11 C17 H17 . . 116.8 ?
    C12 C17 H17 . . 116.8 ?
    C17 N11 C18 . . 117.16(17) ?
    C17 N11 V1 . . 125.15(13) ?
    C18 N11 V1 . . 117.65(13) ?
    N11 C18 H18A . . 109.5 ?
    N11 C18 H18B . . 109.5 ?
    H18A C18 H18B . . 109.5 ?
    N11 C18 H18C . . 109.5 ?
    H18A C18 H18C . . 109.5 ?
    H18B C18 H18C . . 109.5 ?
    C21 O21 V1 . . 135.69(11) ?
    O21 C21 C22 . . 122.67(16) ?
    O21 C21 C26 . . 119.81(16) ?
    C22 C21 C26 . . 117.52(17) ?
    C23 C22 C21 . . 119.98(17) ?
    C23 C22 C27 . . 117.86(17) ?
    C21 C22 C27 . . 122.03(17) ?
    C24 C23 C22 . . 121.5(2) ?
    C24 C23 H23 . . 119.3 ?
    C22 C23 H23 . . 119.3 ?
    C23 C24 C25 . . 118.7(2) ?
    C23 C24 H24 . . 120.6 ?
    C25 C24 H24 . . 120.6 ?
    C26 C25 C24 . . 121.06(19) ?
    C26 C25 H25 . . 119.5 ?
    C24 C25 H25 . . 119.5 ?
    C25 C26 C21 . . 121.15(18) ?
    C25 C26 H26 . . 119.4 ?
    C21 C26 H26 . . 119.4 ?
    N21 C27 C22 . . 126.46(17) ?
    N21 C27 H27 . . 116.8 ?
    C22 C27 H27 . . 116.8 ?
    C27 N21 C28 . . 115.14(16) ?
    C27 N21 V1 . . 127.10(12) ?
    C28 N21 V1 . . 117.71(12) ?
    N21 C28 H28A . . 109.5 ?
    N21 C28 H28B . . 109.5 ?
    H28A C28 H28B . . 109.5 ?
    N21 C28 H28C . . 109.5 ?
    H28A C28 H28C . . 109.5 ?
    H28B C28 H28C . . 109.5 ?
loop_
    _geom_hbond_atom_site_label_D
    _geom_hbond_atom_site_label_H
    _geom_hbond_atom_site_label_A
    _geom_hbond_site_symmetry_A
    _geom_hbond_distance_DH
    _geom_hbond_distance_HA
    _geom_hbond_distance_DA
    _geom_hbond_angle_DHA
    C27 H27 O21 4_566 0.95 2.56 3.431(2) 153
_shelx_hkl_file
;
   2   0   0 1519.49   18.07   0
  -2   0   0 1502.76   17.46   0
  -2   0   0 1550.04   15.49   0
   2   0   0 1564.64   15.89   0
   3   0   0   26.09    8.14   0
   3   0   0   29.12    6.92   0
  -3   0   0   32.66    6.67   0
  -3   0   0   31.92    7.73   0
   4   0   0 4792.95   20.66   0
  -4   0   0 4858.55   17.40   0
   4   0   0 4768.31   17.27   0
  -4   0   0 4848.77   19.81   0
   5   0   0 6306.07   18.82   0
   5   0   0 6474.02   22.65   0
  -5   0   0 6397.13   18.28   0
   6   0   0 1357.06   10.57   0
   6   0   0 1379.65   12.31   0
  -6   0   0 1430.94   10.11   0
  -7   0   0  170.32    5.49   0
   7   0   0  141.04    7.12   0
   7   0   0  139.61    6.78   0
  -8   0   0   39.63    5.19   0
   8   0   0   24.21    6.29   0
  -9   0   0   75.88    5.42   0
   9   0   0   70.50    6.88   0
   1  -1   0 5899.97   36.73   0
  -1  -1   0 5867.22   33.78   0
   1   1   0 5895.15   33.70   0
  -1   1   0 5761.69   37.22   0
  -1   1   0 5831.48   35.45   0
   1   1   0 5714.09   45.52   0
   1  -1   0 5748.82   37.50   0
   2  -1   0  361.31   13.95   0
  -2  -1   0  358.86   13.18   0
  -2   1   0  341.08   10.57   0
   2   1   0  352.79   13.37   0
   2  -1   0  391.43   12.88   0
  -2  -1   0  365.48   10.84   0
   2   1   0  360.57   11.30   0
  -2   1   0  357.55   11.55   0
   3   1   0 3443.53   16.42   0
  -3   1   0 3495.88   16.49   0
   3  -1   0 3447.21   17.33   0
   3  -1   0 3390.23   19.03   0
  -3  -1   0 3532.95   16.18   0
  -3  -1   0 3447.37   19.75   0
  -3   1   0 3383.18   18.28   0
   3   1   0 3371.04   20.30   0
   4   1   0    7.56    7.74   0
   4  -1   0   10.96    7.29   0
  -4   1   0   17.60    7.13   0
   4  -1   0   15.25    6.33   0
   4   1   0   11.58    7.03   0
  -4  -1   0   11.66    7.23   0
  -4   1   0   11.98    6.83   0
   5   1   0 1034.88    9.09   0
  -5   1   0 1052.16    8.77   0
  -5  -1   0 1031.68    8.70   0
   5  -1   0 1040.29    9.22   0
  -5   1   0 1042.71   10.18   0
   5  -1   0 1061.00   11.09   0
   5   1   0 1027.05   11.94   0
   6  -1   0  163.46    7.73   0
   6   1   0  152.57    7.89   0
  -6  -1   0  168.23    5.84   0
  -6   1   0  169.05    7.48   0
   6   1   0  148.23    7.61   0
   6  -1   0  162.53    7.49   0
   7   1   0   19.70    6.57   0
  -7  -1   0   37.34    5.02   0
  -7   1   0   24.43    5.84   0
   7   1   0   28.06    6.42   0
   7  -1   0   26.83    6.49   0
   7  -1   0   21.72    6.53   0
  -8  -1   0   32.47    6.01   0
  -8   1   0   24.52    4.92   0
   8   1   0   17.17    6.25   0
   8  -1   0   21.20    5.37   0
   9   1   0   44.92    5.51   0
   9  -1   0   31.96    5.70   0
  -9   1   0   42.64    5.41   0
  -9  -1   0   47.08    6.22   0
   0   2   0 6630.88   56.53   0
   0  -2   0 6614.03   55.83   0
   1   2   0 2360.73   22.74   0
  -1   2   0 2349.74   24.87   0
   1  -2   0 2348.14   24.55   0
   1  -2   0 2288.28   24.64   0
  -1   2   0 2310.19   24.22   0
  -1  -2   0 2363.17   23.02   0
   2   2   0    9.71   11.22   0
   2  -2   0    8.71   11.51   0
   2  -2   0   12.00   12.65   0
   2   2   0   12.36   12.12   0
  -2   2   0    7.90    9.22   0
  -2   2   0    8.20    9.99   0
  -2  -2   0   13.44    9.08   0
  -3   2   0  223.35    7.22   0
   3  -2   0  229.51    7.80   0
   3   2   0  231.64    7.80   0
   3   2   0  221.36    9.07   0
   3  -2   0  227.52    8.89   0
  -3   2   0  222.01    8.27   0
  -3  -2   0  247.06    8.73   0
  -4   2   0  420.15    8.56   0
  -4   2   0  418.22    7.22   0
   4   2   0  424.10    8.65   0
   4  -2   0  423.15    8.80   0
   4   2   0  419.89    9.15   0
  -4  -2   0  436.63    8.36   0
   4  -2   0  434.05    8.89   0
  -5   2   0  127.73    7.08   0
  -5   2   0  126.15    5.94   0
   5   2   0  130.49    8.25   0
  -5  -2   0  141.74    5.99   0
   5  -2   0  152.83    6.30   0
   5   2   0  126.12    7.49   0
   5  -2   0  139.74    7.85   0
   6   2   0   82.50    7.63   0
   6   2   0   82.25    8.50   0
  -6   2   0  101.05    7.41   0
  -6  -2   0   86.53    5.49   0
   6  -2   0   83.41    5.99   0
   6  -2   0   89.69    7.39   0
  -7   2   0   47.48    5.03   0
   7   2   0   36.07    7.79   0
   7  -2   0   36.33    6.59   0
   7  -2   0   39.37    7.07   0
   7   2   0   30.08    5.30   0
  -7  -2   0   36.95    6.14   0
   8  -2   0   37.57    5.21   0
   8   2   0   38.43    5.67   0
  -8  -2   0   45.75    5.08   0
  -8   2   0   49.47    6.48   0
  -9   2   0    7.75    5.08   0
   9   2   0   -0.04    6.46   0
  -9  -2   0    8.61    6.08   0
   9  -2   0    7.47    6.63   0
   0   3   0  -11.73   14.10   0
   0  -3   0   -6.08   13.62   0
  -1   3   0 9999.99   40.25   0
   2   3   0 3062.15   27.06   0
   2  -3   0 3127.40   21.12   0
  -2  -3   0 3213.07   18.22   0
  -2   3   0 3093.80   19.42   0
   2   3   0 3141.12   18.34   0
   2  -3   0 3156.32   20.93   0
  -2   3   0 3104.91   21.06   0
   3  -3   0  169.81    8.27   0
   3  -3   0  169.34    8.04   0
  -3  -3   0  173.52    8.39   0
   3   3   0  161.28    8.71   0
  -3   3   0  162.41    6.49   0
  -3   3   0  168.27    6.78   0
   3   3   0  166.80    9.77   0
  -4   3   0    3.24    5.49   0
   4  -3   0    5.44    7.37   0
  -4  -3   0   10.70    6.89   0
   4   3   0    9.92    5.99   0
  -4   3   0    6.98    6.80   0
   4   3   0    3.57    8.00   0
   4  -3   0    7.33    5.67   0
   5   3   0  136.76    7.47   0
  -5   3   0  133.19    7.12   0
  -5   3   0  131.29    7.04   0
   5   3   0  134.13    8.29   0
  -5  -3   0  129.91    7.07   0
   5  -3   0  131.33    6.25   0
   5  -3   0  133.51    7.72   0
   6   3   0  553.17    9.63   0
   6  -3   0  537.55    8.59   0
  -6   3   0  550.25    8.37   0
   6  -3   0  546.19    9.28   0
  -6   3   0  556.21    8.26   0
   6   3   0  552.32    8.48   0
  -6  -3   0  574.16    7.06   0
   7   3   0  102.65    5.75   0
   7   3   0   97.37    7.95   0
   7  -3   0  101.65    6.71   0
   7  -3   0  104.60    6.62   0
  -7  -3   0  103.33    5.25   0
  -7   3   0  107.34    6.45   0
   8   3   0   70.50    6.50   0
  -8   3   0   77.64    5.33   0
  -8  -3   0   60.98    6.10   0
   8  -3   0   59.98    6.66   0
  -9   3   0   -4.28    6.37   0
  -9  -3   0    4.27    5.00   0
   9   3   0    6.71    5.24   0
   9  -3   0    3.73    5.54   0
   0  -4   0 4602.32   33.73   0
   0   4   0 4581.58   33.92   0
  -1   4   0  267.08   11.86   0
   1   4   0  273.02   11.34   0
  -1   4   0  272.26   13.56   0
   1  -4   0  272.65   13.60   0
   1  -4   0  264.28   13.78   0
  -2  -4   0 3775.66   19.79   0
  -2   4   0 3669.60   20.77   0
   2  -4   0 3687.06   20.69   0
   2  -4   0 3710.47   20.48   0
  -2   4   0 3682.78   21.87   0
   2   4   0 3687.53   19.69   0
  -3   4   0  168.21    7.91   0
   3  -4   0  173.28    8.10   0
   3   4   0  172.86    9.74   0
  -3  -4   0  179.02    8.22   0
   3   4   0  178.70    7.12   0
  -3   4   0  170.52    6.81   0
   3  -4   0  170.72    8.33   0
  -4   4   0  701.14    8.39   0
   4  -4   0  702.24    8.89   0
   4   4   0  686.35   11.39   0
   4  -4   0  703.09    9.63   0
  -4  -4   0  733.45    9.07   0
   4   4   0  719.56    9.34   0
  -4   4   0  712.79    9.21   0
   5  -4   0 1370.32   11.29   0
   5  -4   0 1352.78   10.74   0
  -5  -4   0 1394.18    9.46   0
   5   4   0 1360.52   13.67   0
  -5   4   0 1308.27   10.55   0
  -5   4   0 1358.61   10.31   0
   5   4   0 1332.68    9.81   0
  -6   4   0   76.84    5.87   0
   6  -4   0   71.66    6.85   0
   6   4   0   76.29    7.24   0
   6  -4   0   68.73    6.16   0
  -6   4   0   73.99    6.62   0
  -6  -4   0   75.01    5.66   0
   6   4   0   75.77    8.35   0
   7  -4   0   14.30    6.72   0
   7   4   0   -4.72    6.57   0
   7  -4   0    7.98    6.40   0
  -7   4   0   -2.86    5.35   0
  -7  -4   0    5.91    4.61   0
   7   4   0    5.94    7.41   0
  -8   4   0    1.83    5.14   0
  -8  -4   0    6.86    4.81   0
   8  -4   0    8.10    6.62   0
   8   4   0    3.27    5.44   0
   9  -4   0    5.14    5.39   0
  -9  -4   0    1.21    6.15   0
   9   4   0   -0.42    5.35   0
  -9   4   0    1.89    6.10   0
   0  -5   0   -6.75   11.53   0
   0   5   0   -2.98   11.24   0
   0   5   0   -5.02   11.78   0
   1  -5   0  984.12   14.70   0
  -1   5   0  978.84   17.10   0
   1   5   0  998.54   16.17   0
   1  -5   0  963.18   16.83   0
  -1   5   0  971.41   16.57   0
  -2  -5   0 1788.58   13.53   0
   2  -5   0 1792.91   14.36   0
  -2   5   0 1728.76   14.02   0
   2  -5   0 1738.26   15.80   0
   2   5   0 1773.53   14.66   0
  -2   5   0 1742.93   16.29   0
   3   5   0 1751.68   18.81   0
  -3   5   0 1802.30   13.39   0
   3  -5   0 1814.13   13.24   0
  -3   5   0 1797.84   12.20   0
  -3  -5   0 1863.28   11.92   0
   3   5   0 1814.11   12.72   0
   3  -5   0 1819.89   12.60   0
   4  -5   0  857.73   10.12   0
   4   5   0  864.16    8.66   0
   4   5   0  851.95   12.38   0
  -4   5   0  867.49   10.01   0
  -4  -5   0  901.44    9.37   0
   4  -5   0  859.07   10.16   0
  -4   5   0  859.92    9.70   0
   5   5   0  351.78    7.45   0
   5  -5   0  377.44    8.58   0
  -5  -5   0  372.71    7.96   0
  -5   5   0  355.74    7.90   0
   5   5   0  360.12    9.98   0
  -5   5   0  364.71    8.24   0
   5  -5   0  343.00    8.43   0
   6  -5   0  135.33    5.76   0
  -6  -5   0  142.60    5.74   0
   6   5   0  136.66    8.46   0
  -6   5   0  140.93    6.32   0
   6  -5   0  139.03    7.80   0
   6   5   0  136.14    6.12   0
  -6   5   0  142.22    6.62   0
   7   5   0  314.36    6.51   0
  -7   5   0  330.62    7.22   0
   7   5   0  304.94    9.25   0
   7  -5   0  292.81    6.67   0
  -7  -5   0  318.83    7.03   0
   7  -5   0  284.73    7.66   0
   8   5   0  213.75    6.39   0
   8  -5   0  228.38    7.38   0
  -8  -5   0  237.92    6.89   0
  -8   5   0  247.44    7.09   0
   9   5   0   15.00    6.76   0
  -9   5   0   27.00    6.44   0
  -9  -5   0   28.29    6.20   0
   9  -5   0   15.72    6.75   0
   0   6   0  368.53   13.25   0
   0   6   0  365.82   13.81   0
  -1   6   0  573.54   14.45   0
  -1   6   0  572.27   12.50   0
   1  -6   0  569.28   14.30   0
   1  -6   0  560.82   13.88   0
  -2  -6   0  354.85    9.52   0
   2  -6   0  349.66    8.63   0
  -2   6   0  352.66   10.59   0
  -2   6   0  342.66    9.93   0
   2   6   0  349.91    9.75   0
   2  -6   0  341.14    9.05   0
  -3   6   0  348.48    7.39   0
  -3  -6   0  353.91    8.50   0
   3   6   0  341.49   11.76   0
   3   6   0  354.78    8.77   0
   3  -6   0  342.26    8.88   0
   3  -6   0  355.86    7.59   0
  -3   6   0  341.12    9.07   0
   4   6   0 1086.37   14.71   0
  -4   6   0 1138.76    9.82   0
   4  -6   0 1114.40    9.88   0
   4   6   0 1088.52    9.22   0
  -4   6   0 1106.38   10.26   0
  -4  -6   0 1176.24    8.96   0
   4  -6   0 1117.06   10.63   0
  -5   6   0  510.63    8.28   0
  -5  -6   0  537.49    8.16   0
  -5   6   0  528.18    8.47   0
   5  -6   0  511.08    8.60   0
   5  -6   0  517.65    8.75   0
   5   6   0  497.89    8.52   0
   5   6   0  501.85   10.86   0
   6  -6   0    3.33    5.60   0
   6  -6   0   -4.65    5.87   0
  -6   6   0   -0.92    6.96   0
   6   6   0    3.30    5.72   0
  -6   6   0    6.34    6.32   0
   6   6   0    7.88    8.75   0
  -6  -6   0    1.33    5.16   0
  -7  -6   0   51.06    6.04   0
   7  -6   0   41.41    5.53   0
   7   6   0   43.05    6.54   0
   7   6   0   40.74    7.75   0
  -7   6   0   37.75    5.24   0
  -7   6   0   35.20    5.31   0
   8  -6   0   54.15    6.79   0
   8   6   0   59.23    6.51   0
  -8  -6   0   53.92    5.08   0
  -8   6   0   61.09    6.55   0
  -9  -6   0   77.68    5.37   0
  -9   6   0   76.59    6.90   0
   9  -6   0   79.83    7.24   0
   9   6   0   68.01    7.03   0
   0   7   0    1.73   10.51   0
   0   7   0    6.71   10.98   0
   1  -7   0   -0.90    9.89   0
  -1   7   0    2.50    9.77   0
  -1   7   0   11.98   10.66   0
  -2   7   0 1105.02   12.14   0
   2   7   0 1112.36   11.53   0
   2  -7   0 1109.77   11.17   0
  -2   7   0 1081.92   12.08   0
   2  -7   0 1104.81   11.93   0
  -3  -7   0  630.68    8.32   0
   3  -7   0  597.92    9.88   0
   3  -7   0  611.69    9.73   0
   3   7   0  619.93    9.61   0
  -3   7   0  584.59    9.31   0
  -3   7   0  610.70   10.06   0
  -4   7   0  144.90    7.80   0
   4  -7   0  149.27    6.19   0
   4   7   0  146.86    9.85   0
   4   7   0  151.25    6.05   0
  -4   7   0  144.97    6.03   0
   4  -7   0  149.43    7.81   0
  -4  -7   0  150.59    5.80   0
   5  -7   0   75.31    6.29   0
  -5   7   0   77.37    5.49   0
  -5  -7   0   84.08    5.71   0
  -5   7   0   82.09    7.17   0
   5  -7   0   66.49    6.87   0
   5   7   0   73.06    9.25   0
   5   7   0   81.82    7.18   0
  -6   7   0  132.97    6.10   0
   6  -7   0  130.22    6.98   0
   6   7   0  132.98    9.50   0
   6   7   0  126.99    7.21   0
  -6   7   0  115.38    5.71   0
   6  -7   0  124.67    7.54   0
  -6  -7   0  141.99    5.62   0
  -7   7   0  252.49    7.11   0
  -7  -7   0  270.95    5.90   0
   7   7   0  261.31    6.23   0
   7   7   0  248.87    9.86   0
  -7   7   0  272.31    7.62   0
   7  -7   0  252.40    6.56   0
  -8  -7   0  248.92    6.83   0
  -8   7   0  280.30    6.35   0
   8  -7   0  227.47    7.71   0
   8   7   0  219.82    7.31   0
  -9  -7   0   18.12    5.99   0
   9  -7   0    9.84    5.72   0
  -9   7   0   -1.03    6.35   0
   9   7   0    9.56    6.59   0
   0   8   0  361.75   11.49   0
   0   8   0  358.92   11.09   0
   1  -8   0   65.15    9.39   0
  -1   8   0   62.95    9.50   0
  -1   8   0   63.36    7.91   0
   2   8   0   54.14    7.73   0
  -2   8   0   52.71    6.85   0
   2  -8   0   52.99    6.84   0
  -2   8   0   47.51    8.61   0
   2  -8   0   46.37    8.13   0
  -3   8   0  112.24    6.53   0
   3  -8   0  125.03    8.02   0
  -3  -8   0  118.54    7.36   0
   3  -8   0  121.72    6.70   0
   3   8   0  124.96    6.35   0
  -3   8   0  118.21    8.40   0
   4   8   0   18.75    5.51   0
   4  -8   0   19.96    6.72   0
  -4   8   0   23.65    5.46   0
  -4   8   0   22.10    7.52   0
  -4  -8   0   22.62    5.19   0
   4   8   0   21.20    9.72   0
   4  -8   0   18.45    7.32   0
  -5  -8   0   21.58    6.70   0
   5  -8   0   22.87    5.88   0
  -5   8   0   21.60    7.07   0
   5  -8   0   27.54    6.81   0
  -5   8   0   27.21    5.52   0
   5   8   0   29.10    5.89   0
   5   8   0   24.24    8.87   0
   6   8   0  153.01   10.15   0
  -6  -8   0  165.23    5.59   0
  -6   8   0  148.93    5.99   0
   6  -8   0  158.10    7.22   0
   6   8   0  158.14    6.02   0
  -6   8   0  161.02    7.44   0
   6  -8   0  157.12    7.48   0
   7   8   0   33.36    5.42   0
  -7  -8   0   47.70    5.04   0
   7  -8   0   44.02    6.74   0
  -7   8   0   47.05    6.53   0
   7   8   0   43.66    8.87   0
  -7   8   0   46.88    6.15   0
  -8   8   0   57.37    5.47   0
   8  -8   0   33.15    6.83   0
  -8  -8   0   55.21    5.20   0
   8   8   0   44.72    5.47   0
  -9   8   0   14.47    6.42   0
   9  -8   0    7.26    5.52   0
   9   8   0   21.28    6.59   0
  -9  -8   0    0.39    5.01   0
   0   9   0    1.76    7.99   0
   0   9   0   -1.07    8.63   0
  -1   9   0  567.37   11.10   0
   1  -9   0  557.50   11.04   0
  -1   9   0  567.47   10.54   0
   2   9   0  544.47    9.00   0
   2  -9   0  518.59    9.47   0
   2  -9   0  530.59    9.97   0
  -2   9   0  542.73   10.37   0
  -2   9   0  511.74    9.81   0
   3  -9   0 3709.07   15.55   0
  -3   9   0 3895.99   18.20   0
  -3   9   0 3737.79   15.50   0
   3  -9   0 3881.99   17.86   0
   3   9   0 3947.32   16.07   0
   4   9   0  138.25    5.97   0
   4  -9   0  145.91    7.95   0
  -4  -9   0  143.00    6.78   0
   4   9   0  141.53   10.44   0
   4  -9   0  142.60    6.94   0
  -4   9   0  146.82    6.75   0
  -4   9   0  136.87    7.09   0
   5   9   0   44.17    7.10   0
   5  -9   0   52.08    7.12   0
   5   9   0   39.64    9.02   0
  -5  -9   0   50.66    5.40   0
   5  -9   0   42.08    6.76   0
  -5   9   0   39.69    6.76   0
  -5   9   0   40.54    7.31   0
   6   9   0   11.16    9.97   0
  -6   9   0    8.98    5.34   0
   6   9   0   16.57    5.30   0
  -6  -9   0   13.62    5.19   0
   6  -9   0    9.03    5.61   0
  -6   9   0   10.80    5.70   0
  -7   9   0   18.55    6.42   0
   7   9   0   17.49    6.33   0
  -7  -9   0    7.75    4.94   0
   7  -9   0   15.00    5.20   0
  -7   9   0    6.19    6.41   0
   8   9   0    1.48    5.33   0
  -8  -9   0   12.21    4.82   0
   8  -9   0    6.71    6.58   0
  -8   9   0    6.50    5.38   0
  -9   9   0    1.94    6.59   0
   9  -9   0    9.60    5.70   0
   9   9   0   10.48    6.87   0
  -9  -9   0   10.00    6.35   0
   0  10   0  102.62    8.50   0
   0  10   0   83.04    7.98   0
  -1  10   0  240.93    9.11   0
  -1  10   0  254.04    8.79   0
   1 -10   0  247.63    8.93   0
   2 -10   0  166.60    8.23   0
   2  10   0  171.23    6.53   0
  -2  10   0  174.77    8.33   0
  -2  10   0  172.17    8.49   0
   3 -10   0  394.59    7.29   0
  -3  10   0  405.61    9.33   0
  -3  10   0  381.93    7.34   0
   3  10   0  412.58    8.45   0
   3 -10   0  403.13    7.71   0
  -4  10   0   96.95    6.76   0
   4  10   0   81.40    6.93   0
   4 -10   0   84.76    6.50   0
   4  10   0   93.52   11.11   0
   4 -10   0   86.34    5.66   0
  -4  10   0  100.50    6.69   0
   5  10   0    3.79    5.46   0
  -5 -10   0    3.03    5.34   0
   5  10   0    9.33   10.09   0
   5 -10   0    9.74    6.97   0
  -5  10   0   10.57    5.80   0
   5 -10   0   14.58    5.16   0
  -5  10   0    7.57    6.38   0
  -6  10   0   69.70    5.24   0
   6  10   0   85.45    6.75   0
   6  10   0   83.90   11.01   0
   6 -10   0   79.92    7.01   0
  -6 -10   0   90.92    6.37   0
  -6  10   0   72.12    7.04   0
  -7  10   0  128.99    5.94   0
   7  10   0  116.65    6.68   0
  -7 -10   0  134.43    6.33   0
  -7  10   0  120.05    5.83   0
   7 -10   0  118.09    7.22   0
   8  10   0  321.55    6.76   0
  -8  10   0  319.14    7.76   0
  -8 -10   0  343.95    7.43   0
  -8  10   0  376.78    7.09   0
   8 -10   0  301.95    8.05   0
   9  10   0  118.33    7.57   0
  -9  10   0  113.19    7.49   0
   9 -10   0  120.76    6.51   0
   0  11   0   -0.89    5.79   0
   0  11   0    4.68    7.47   0
  -1  11   0   63.29    7.78   0
  -1  11   0   69.57    7.34   0
   1 -11   0   63.04    7.47   0
   2 -11   0  808.91   10.61   0
   2  11   0  836.75    9.92   0
  -2  11   0  794.60   10.27   0
  -2  11   0  829.14   11.17   0
   3 -11   0  525.95    8.86   0
  -3  11   0  542.11    8.56   0
  -3  11   0  522.29    8.45   0
   3  11   0  545.26    7.63   0
   4  11   0  142.33    7.10   0
   4 -11   0  144.22    5.94   0
  -4  11   0  134.87    5.86   0
   4 -11   0  151.69    7.60   0
   4  11   0  143.48   12.31   0
  -4  11   0  137.06    6.85   0
   5  11   0   12.33   11.04   0
   5  11   0   17.24    5.47   0
  -5  11   0   10.57    7.12   0
  -5  11   0   15.90    5.40   0
   5 -11   0    9.39    7.05   0
   6  11   0   51.98   10.88   0
  -6  11   0   53.28    6.43   0
  -6  11   0   51.05    5.61   0
   6  11   0   50.14    6.47   0
   6 -11   0   43.96    6.60   0
   7  11   0  189.88    7.16   0
   7 -11   0  179.70    7.27   0
  -7  11   0  215.93    6.25   0
  -7  11   0  212.31    6.11   0
  -8  11   0   30.60    5.21   0
   8 -11   0   20.71    5.40   0
  -8  11   0   26.41    6.43   0
   8  11   0   34.49    5.21   0
   9  11   0   -1.12    7.02   0
  -9  11   0    2.53    5.48   0
   9 -11   0   -5.23    5.67   0
   0  12   0  524.66    9.55   0
   0  12   0  520.25    9.80   0
  -1  12   0  136.36    6.46   0
   1 -12   0  134.16    7.71   0
   1  12   0  128.12    9.25   0
  -1  12   0  135.52    8.03   0
   2 -12   0    9.03    6.74   0
  -2  12   0    0.14    7.23   0
  -2  12   0    6.35    7.32   0
   2  12   0   -0.90    6.87   0
   3 -12   0  172.91    7.61   0
  -3  12   0  180.70    8.07   0
   3  12   0  186.05    6.12   0
  -3  12   0  176.41    6.07   0
   4 -12   0  141.41    7.58   0
  -4  12   0  148.69    6.16   0
   4  12   0  152.92    6.18   0
  -4  12   0  156.72    8.20   0
  -5  12   0    3.54    5.92   0
  -5  12   0    7.82    6.23   0
   5  12   0   -2.71    5.32   0
   5  12   0    5.71   12.63   0
   5 -12   0    6.36    6.81   0
   6  12   0   40.84   12.75   0
   6  12   0   37.96    6.56   0
   6 -12   0   51.09    6.54   0
  -6  12   0   48.70    5.67   0
  -6  12   0   44.30    5.22   0
   7 -12   0   56.85    6.59   0
  -7  12   0   42.09    6.53   0
   7  12   0   30.16    6.49   0
  -7  12   0   45.10    6.61   0
   8  12   0  108.80    5.88   0
   8 -12   0  113.74    6.99   0
  -8  12   0   97.98    5.89   0
  -8  12   0  111.91    5.79   0
   0  13   0    6.16    7.24   0
   0  13   0    2.86    6.63   0
   1 -13   0  586.30    9.38   0
  -1  13   0  585.50    9.40   0
   1  13   0  585.63   11.18   0
  -1  13   0  566.61    9.73   0
   1  13   0  559.58    8.76   0
   2 -13   0  112.98    7.31   0
   2  13   0  113.50    7.23   0
  -2  13   0  106.94    7.43   0
  -2  13   0  107.35    7.63   0
   3 -13   0   14.13    5.74   0
  -3  13   0   14.18    5.36   0
   3  13   0   13.48    5.80   0
  -3  13   0   18.88    7.41   0
  -4  13   0    2.46    6.80   0
   4 -13   0    5.23    6.85   0
   4  13   0    1.04    5.50   0
  -4  13   0   -2.33    7.70   0
   5 -13   0   69.90    7.10   0
   5  13   0   81.94   14.20   0
  -5  13   0   82.54    7.30   0
   5  13   0   79.74    5.67   0
  -5  13   0   79.55    5.44   0
  -6  13   0  513.16    7.79   0
  -6  13   0  516.09    8.37   0
   6 -13   0  506.01    7.73   0
   6  13   0  505.95    7.92   0
   7  13   0   65.16    6.41   0
  -7  13   0   59.74    5.39   0
   7 -13   0   62.59    6.99   0
  -7  13   0   64.37    6.82   0
   8 -13   0    1.01    6.73   0
  -8  13   0    9.42    6.33   0
  -8  13   0   12.89    6.52   0
   8  13   0   10.20    6.46   0
   0  14   0   15.99    6.81   0
   0  14   0   23.29    7.13   0
   1  14   0   47.88    6.58   0
  -1  14   0   48.91    6.93   0
   1 -14   0   47.30    6.71   0
   1  14   0   49.61    7.28   0
  -1  14   0   48.56    6.98   0
   2 -14   0  152.30    7.14   0
  -2  14   0  146.65    7.90   0
   2  14   0  157.67    6.47   0
  -2  14   0  149.10    6.23   0
   3  14   0  225.22    6.21   0
  -3  14   0  191.83    6.17   0
   3 -14   0  193.45    7.67   0
  -3  14   0  213.49    8.26   0
   4  14   0   23.94    5.84   0
   4 -14   0   24.75    6.68   0
  -4  14   0   19.98    6.97   0
  -4  14   0   17.22    7.32   0
   5  14   0  109.06    5.93   0
  -5  14   0  108.23    5.40   0
   5  14   0  109.44   17.49   0
   5 -14   0  110.79    5.89   0
  -5  14   0  114.02    7.60   0
  -6  14   0  269.78    7.81   0
  -6  14   0  252.99    6.36   0
   6 -14   0  270.80    7.67   0
   6  14   0  258.72    7.17   0
   7  14   0   11.19    4.92   0
  -7  14   0    9.69    5.40   0
  -7  14   0    4.00    6.26   0
   7 -14   0   17.31    6.49   0
  -8  14   0   26.82    6.68   0
  -8  14   0   22.07    5.36   0
   8 -14   0   14.72    6.76   0
   8  14   0   20.83    6.66   0
   0  15   0    6.23    7.05   0
   0  15   0    5.07    6.46   0
   1 -15   0   12.37    6.46   0
  -1  15   0   15.50    6.72   0
  -1  15   0   17.43    5.64   0
   1  15   0   12.71    6.71   0
   1  15   0    3.65    6.47   0
  -2  15   0 1463.41   10.13   0
   2  15   0 1411.86   14.68   0
   2 -15   0 1476.27   11.73   0
   2  15   0 1475.87   11.60   0
  -2  15   0 1449.54   12.08   0
  -3  15   0  729.71    8.31   0
   3 -15   0  775.15    9.80   0
  -3  15   0  774.93   10.45   0
   3  15   0  779.43    9.26   0
   4  15   0   60.47    7.59   0
  -4  15   0   60.20    6.83   0
   4 -15   0   55.59    6.54   0
  -4  15   0   58.37    6.06   0
   5  15   0  193.37    6.21   0
   5 -15   0  173.18    7.12   0
  -5  15   0  187.54    7.74   0
  -5  15   0  163.52    6.80   0
   6  15   0  638.88    7.59   0
  -6  15   0  623.86    7.18   0
  -6  15   0  649.89    9.15   0
   6 -15   0  645.36    8.97   0
  -7  15   0  288.04    6.86   0
  -7  15   0  266.61    6.35   0
   7  15   0  280.06    6.34   0
   7 -15   0  263.66    7.58   0
   8  15   0   59.37    5.76   0
  -8  15   0   44.72    6.74   0
   8 -15   0   59.68    7.03   0
  -8  15   0   53.89    6.84   0
   0  16   0  594.68    9.58   0
   0  16   0  583.72    8.89   0
   1 -16   0  152.53    6.72   0
   1  16   0  149.36    8.33   0
   1  16   0  143.42    7.06   0
  -1  16   0  151.29    7.48   0
  -1  16   0  144.87    7.18   0
  -2  16   0   31.98    7.06   0
  -2  16   0   36.36    6.80   0
   2  16   0   38.06    8.36   0
   2  16   0   27.84    7.02   0
   2 -16   0   38.56    6.65   0
  -3  16   0  195.68    8.37   0
   3 -16   0  192.86    7.70   0
  -3  16   0  203.82    7.61   0
   3  16   0  193.76   11.02   0
   3  16   0  192.63    7.52   0
  -4  16   0  192.17    7.22   0
  -4  16   0  209.56    7.98   0
   4 -16   0  203.49    7.58   0
   4  16   0  205.51    7.67   0
  -5  16   0  164.97    6.95   0
  -5  16   0  188.53    6.50   0
   5  16   0  173.76    6.97   0
   5 -16   0  183.98    7.16   0
   6 -16   0  234.19    7.24   0
   6  16   0  240.80    6.10   0
  -6  16   0  202.17    6.85   0
  -6  16   0  215.82    7.62   0
   7 -16   0   46.67    6.77   0
  -7  16   0   58.28    5.60   0
  -7  16   0   54.55    6.93   0
   7  16   0   45.14    6.60   0
   8  16   0   49.10    6.88   0
  -8  16   0   56.35    5.70   0
  -8  16   0   67.35    5.93   0
   8 -16   0   64.43    7.14   0
   0  17   0    0.31    6.97   0
   0  17   0   -2.45    6.70   0
   1  17   0    3.44    6.47   0
   1  17   0    4.70    6.72   0
   1 -17   0    9.17    6.26   0
  -1  17   0    8.53    7.12   0
  -1  17   0    3.04    6.62   0
  -2  17   0  504.59    9.10   0
  -2  17   0  513.76    7.36   0
   2  17   0  523.82    7.73   0
   2  17   0  517.43   10.90   0
   2 -17   0  509.56    8.63   0
   3 -17   0  474.86    8.28   0
   3  17   0  479.89   12.07   0
  -3  17   0  471.52    8.20   0
  -3  17   0  465.71    9.25   0
   3  17   0  470.21    8.51   0
   4  17   0    5.34    5.56   0
   4  17   0   10.37   11.89   0
  -4  17   0    4.04    7.50   0
  -4  17   0    4.76    6.44   0
   4 -17   0    5.46    6.72   0
  -5  17   0   38.91    6.46   0
   5 -17   0   47.53    6.31   0
  -5  17   0   40.57    7.12   0
   5  17   0   46.60    6.56   0
   6  17   0  169.51    7.00   0
  -6  17   0  169.75    7.42   0
  -6  17   0  166.56    6.67   0
   6 -17   0  176.65    6.98   0
   7  17   0   29.44    5.38   0
  -7  17   0   32.15    6.40   0
   7 -17   0   28.67    5.50   0
  -7  17   0   36.83    6.81   0
  -8  17   0   -0.18    5.32   0
  -8  17   0   -2.27    6.73   0
   8 -17   0    5.02    6.77   0
   8  17   0    8.05    5.47   0
   0  18   0  236.95    7.84   0
   0  18   0  231.84    7.56   0
  -1  18   0   -6.11    6.49   0
   1  18   0    5.90    7.80   0
  -1  18   0    9.19    5.52   0
   1  18   0   -0.76    6.62   0
   1 -18   0    3.99    6.11   0
  -2  18   0    3.92    6.95   0
   2 -18   0   -2.18    6.24   0
   2  18   0    1.13    5.66   0
   2  18   0   -1.31    8.05   0
   2  18   0    5.06    6.07   0
  -2  18   0   18.15    6.79   0
  -3  18   0  155.39    6.00   0
   3  18   0  169.46   10.22   0
   3  18   0  163.42    6.09   0
   3 -18   0  153.52    7.51   0
  -3  18   0  159.35    7.73   0
   4 -18   0    7.07    6.34   0
   4  18   0    7.17    6.77   0
   4  18   0    6.66   11.57   0
  -4  18   0   18.80    5.28   0
  -4  18   0   18.12    7.30   0
  -5  18   0   -8.20    6.22   0
   5 -18   0    0.97    6.36   0
  -5  18   0   -3.80    6.90   0
   5  18   0   -1.32    5.41   0
   6 -18   0   75.57    5.61   0
  -6  18   0   74.52    7.04   0
  -6  18   0   56.61    6.73   0
   6  18   0   74.78    5.64   0
   7  18   0    8.03    6.44   0
   7 -18   0    7.33    6.57   0
  -7  18   0    8.08    6.11   0
  -7  18   0    9.86    6.69   0
  -8  18   0    8.00    6.59   0
   8  18   0   -9.63    6.83   0
   8 -18   0    0.81    6.94   0
  -8  18   0    7.89    6.89   0
   0  19   0   -4.09    6.60   0
   0  19   0    1.56    6.82   0
   1  19   0  304.41    7.65   0
   1  19   0  307.15    8.18   0
  -1  19   0  308.58    8.00   0
  -1  19   0  289.38    8.08   0
   2  19   0   55.38    5.83   0
   2  19   0   64.29    8.26   0
  -2  19   0   56.72    7.44   0
   2 -19   0   60.12    6.84   0
  -2  19   0   58.47    5.60   0
   2  19   0   58.56    6.22   0
   3 -19   0  164.51    7.36   0
  -3  19   0  168.41    9.07   0
   3  19   0  160.31   10.30   0
  -3  19   0  155.98    6.98   0
   3  19   0  159.74    7.41   0
   4 -19   0  264.21    7.40   0
  -4  19   0  258.60    7.95   0
   4  19   0  251.06    7.27   0
  -4  19   0  239.95    6.28   0
   4  19   0  258.62   13.37   0
   5  19   0    3.36    6.62   0
  -5  19   0    6.00    6.25   0
   5 -19   0    6.76    6.26   0
  -5  19   0   17.82    6.88   0
  -6  19   0   49.36    6.24   0
   6  19   0   47.10    6.68   0
  -6  19   0   49.77    7.18   0
   6 -19   0   53.10    6.65   0
   7 -19   0   13.59    6.75   0
  -7  19   0    7.76    6.62   0
   7  19   0    6.30    5.37   0
  -7  19   0   17.87    6.27   0
   0  20   0 1592.80   11.91   0
   0  20   0 1585.16   12.10   0
  -1  20   0  960.99    9.86   0
   1  20   0  912.70    8.94   0
  -1  20   0  904.14   10.72   0
   1  20   0  965.08   10.87   0
   2  20   0  571.66   10.37   0
  -2  20   0  536.25    9.58   0
   2  20   0  587.49    7.77   0
   2  20   0  523.90    8.20   0
   2 -20   0  568.79    8.60   0
  -2  20   0  562.41    8.96   0
   3  20   0  231.34   10.45   0
  -3  20   0  211.17    5.83   0
   3  20   0  216.27    7.75   0
   3 -20   0  236.70    7.31   0
  -3  20   0  209.28    8.33   0
   4  20   0  717.20    8.09   0
  -4  20   0  731.57    8.42   0
   4 -20   0  759.43    9.26   0
   4  20   0  768.86   16.78   0
  -4  20   0  712.10    9.79   0
  -5  20   0  465.06    8.87   0
  -5  20   0  397.00    6.67   0
   5 -20   0  443.10    8.19   0
   5  20   0  419.26    7.95   0
   6 -20   0   33.76    6.73   0
   6  20   0   35.06    5.36   0
  -6  20   0   38.14    7.00   0
  -6  20   0   42.99    6.46   0
  -7  20   0    2.26    6.83   0
  -7  20   0   -1.96    6.19   0
   7 -20   0   -6.93    6.66   0
   7  20   0   -1.56    6.62   0
   0  21   0    2.57    5.31   0
   0  21   0    8.85    6.71   0
  -1  21   0  463.72    8.59   0
   1  21   0  442.70    8.33   0
   1  21   0  484.66    9.14   0
  -1  21   0  458.51    9.01   0
  -2  21   0  811.02    8.30   0
   2  21   0  789.66    9.44   0
   2  21   0  799.14   11.35   0
  -2  21   0  738.87   10.11   0
   2 -21   0  799.54    9.36   0
   2  21   0  718.68    8.91   0
  -3  21   0  132.01    6.97   0
   3  21   0  140.85    9.63   0
   3  21   0  120.69    6.83   0
   3 -21   0  140.61    6.63   0
  -3  21   0  137.12    7.37   0
   4  21   0  103.74   11.43   0
  -4  21   0   95.72    8.35   0
  -4  21   0   94.07    6.57   0
   4  21   0   87.35    6.83   0
   4 -21   0  100.91    7.60   0
   5  21   0   15.74    5.40   0
  -5  21   0   19.92    7.04   0
  -5  21   0   18.87    5.27   0
   5 -21   0   25.25    6.72   0
   6  21   0  253.29    6.63   0
  -6  21   0  271.64    7.30   0
  -6  21   0  276.96    8.47   0
   6 -21   0  265.24    7.81   0
  -7  21   0   30.92    7.10   0
   7 -21   0   39.55    6.89   0
   7  21   0   24.09    5.82   0
  -7  21   0   36.81    6.48   0
   0  22   0  463.83    8.45   0
   0  22   0  518.46    8.65   0
   1  22   0 1027.50   10.61   0
  -1  22   0  986.79   10.83   0
  -1  22   0 1024.19    9.91   0
   1  22   0  956.12   10.17   0
  -2  22   0   -2.42    5.46   0
   2  22   0   -1.86    6.26   0
   2 -22   0    6.36    6.08   0
   2  22   0    1.49    7.54   0
   2  22   0    5.66    5.90   0
  -2  22   0    4.73    6.74   0
  -3  22   0   -1.12    5.15   0
  -3  22   0   -5.90    6.62   0
   3  22   0   -2.22    5.53   0
   3  22   0    0.72    6.12   0
   3 -22   0    5.63    5.97   0
   3  22   0    3.57    8.35   0
   4  22   0    3.89   11.07   0
   4 -22   0    3.60    5.97   0
  -4  22   0    1.84    6.65   0
  -4  22   0   11.04    4.97   0
   4  22   0    2.17    6.32   0
   5  22   0  341.83    6.99   0
   5 -22   0  376.92    7.93   0
  -5  22   0  364.51    7.57   0
  -5  22   0  360.96    8.66   0
   6  22   0   31.47    6.78   0
  -6  22   0   50.87    5.49   0
  -6  22   0   48.65    7.31   0
   6 -22   0   49.79    6.86   0
  -7  22   0    3.62    6.89   0
  -7  22   0   -4.77    6.65   0
   7  22   0    0.67    5.61   0
   7 -22   0    2.80    6.85   0
   0  23   0    2.13    6.55   0
   0  23   0   -0.11    6.38   0
  -1  23   0    4.28    5.30   0
   1  23   0   10.74    6.49   0
  -1  23   0   -6.68    7.56   0
   1  23   0    0.25    6.11   0
   2  23   0  146.05    6.62   0
   2  23   0  162.16    8.34   0
   2 -23   0  159.42    6.53   0
   2  23   0  155.82    7.03   0
  -2  23   0  156.93    6.92   0
  -2  23   0  157.86    7.13   0
  -3  23   0   32.42    6.38   0
   3  23   0   38.82    8.53   0
   3  23   0   28.78    6.45   0
  -3  23   0   36.41    6.80   0
   3 -23   0   39.79    5.89   0
   3  23   0   42.56    6.16   0
  -4  23   0   49.59    6.58   0
  -4  23   0   56.23    6.96   0
   4 -23   0   59.53    6.60   0
   4  23   0   50.95    6.40   0
   4  23   0   62.47   10.72   0
  -5  23   0   19.72    6.42   0
   5  23   0   15.23    5.42   0
   5 -23   0   15.91    6.28   0
  -5  23   0   18.59    6.93   0
   6  23   0    5.26    6.52   0
  -6  23   0    2.39    6.86   0
   6 -23   0    3.42    6.48   0
  -6  23   0   -0.62    5.25   0
   0  24   0  930.07    9.79   0
   0  24   0  842.69   10.39   0
  -1  24   0   50.16    5.38   0
   1  24   0   42.01    6.40   0
   1  24   0   50.67    6.48   0
  -1  24   0   49.39    6.58   0
  -2  24   0   69.77    6.53   0
   2  24   0   71.28    7.83   0
   2  24   0   61.85    5.26   0
   2  24   0   69.70    6.97   0
  -2  24   0   70.12    6.84   0
   3  24   0    6.70    6.25   0
  -3  24   0    4.87    6.68   0
   3 -24   0    8.08    6.08   0
   3  24   0    4.71    5.89   0
  -3  24   0   14.44    5.13   0
   3  24   0   11.79    8.50   0
   4  24   0   32.40    6.61   0
  -4  24   0   36.17    5.39   0
   4 -24   0   34.54    6.42   0
   4  24   0   39.89   10.47   0
  -4  24   0   49.17    8.30   0
  -5  24   0   52.58    5.58   0
   5  24   0   52.04    6.88   0
   5 -24   0   63.14    6.75   0
  -5  24   0   60.05    7.41   0
   6  24   0   14.92    6.86   0
   6 -24   0   22.71    6.69   0
  -6  24   0   24.27    6.69   0
  -6  24   0   26.32    7.22   0
   0  25   0    2.55    6.65   0
   0  25   0   -3.02    6.55   0
  -1  25   0  411.20    7.12   0
   1  25   0  407.01    7.86   0
   1  25   0  418.97    8.27   0
  -1  25   0  387.50    8.61   0
   2  25   0  103.91    6.63   0
   2  25   0  114.53    8.16   0
   2  25   0   99.97    6.90   0
  -2  25   0   97.30    7.14   0
  -2  25   0  107.63    5.40   0
   3 -25   0   25.23    6.43   0
  -3  25   0   25.23    6.93   0
   3  25   0   26.09    7.94   0
  -3  25   0   22.90    6.51   0
   3  25   0   28.54    5.16   0
   3  25   0   23.21    6.18   0
   4  25   0   19.82    6.41   0
  -4  25   0   35.10    6.51   0
   4 -25   0   29.69    6.44   0
   4  25   0   29.95   10.55   0
  -4  25   0   35.85    8.05   0
   4  25   0   29.77    6.03   0
   5  25   0  130.56    7.47   0
  -5  25   0  162.00    8.98   0
  -5  25   0  147.60    7.04   0
   5 -25   0  163.74    7.57   0
   6 -25   0  120.16    7.71   0
  -6  25   0  108.79    8.82   0
  -6  25   0   93.20    7.15   0
   6  25   0   93.45    7.51   0
   0  26   0  930.55   11.10   0
   0  26   0  940.68    9.92   0
  -1  26   0  244.30    6.49   0
  -1  26   0  215.71    7.59   0
   1  26   0  233.92    7.47   0
   1  26   0  197.53    7.44   0
   2  26   0   10.31    6.10   0
  -2  26   0    6.65    5.21   0
  -2  26   0   11.71    6.59   0
   2  26   0   10.69    6.18   0
   2  26   0    6.32    6.45   0
   3  26   0   66.80    6.82   0
  -3  26   0   71.37    6.72   0
   3  26   0   77.48    8.00   0
   3 -26   0   81.25    6.54   0
  -3  26   0   76.73    7.36   0
   3  26   0   69.03    6.31   0
  -4  26   0  114.07    8.66   0
   4 -26   0  119.67    6.99   0
  -4  26   0  113.63    5.92   0
   4  26   0   92.72    6.06   0
   4  26   0   88.73    6.77   0
   4  26   0  112.01   10.75   0
   5 -26   0  208.82    7.70   0
  -5  26   0  186.71    9.33   0
   5  26   0  159.94    7.07   0
  -5  26   0  201.04    6.18   0
   0  27   0    4.29    6.61   0
   0  27   0    8.26    6.48   0
   1  27   0   16.17    6.31   0
   1  27   0   22.08    6.15   0
  -1  27   0   16.46    6.44   0
  -1  27   0   15.96    5.31   0
   2  27   0  100.21    6.77   0
   2  27   0  101.88    6.94   0
  -2  27   0  101.17    7.21   0
  -2  27   0  111.27    6.77   0
   2  27   0  116.09    8.46   0
   3  27   0  168.26    6.99   0
   3  27   0  173.90    7.32   0
  -3  27   0  184.21    6.03   0
   3  27   0  199.44    9.88   0
   3 -27   0  194.76    8.06   0
  -3  27   0  195.77    8.86   0
   4 -27   0    5.58    6.27   0
   4  27   0    2.15   10.22   0
  -4  27   0    3.40    8.07   0
  -4  27   0    6.10    6.41   0
   4  27   0    5.08    6.62   0
   4  27   0   -1.36    6.13   0
  -5  27   0   23.44    6.59   0
   5 -27   0   17.16    6.77   0
  -5  27   0   20.10    8.30   0
   5  27   0   27.10    5.66   0
   5  27   0   12.58    5.39   0
   0  28   0  157.29    7.44   0
   0  28   0  177.39    7.29   0
   1  28   0   29.41    6.68   0
  -1  28   0   37.38    7.79   0
  -1  28   0   37.89    6.63   0
   1  28   0   42.85    6.78   0
   2  28   0    5.78    6.44   0
   2  28   0    4.88    6.56   0
  -2  28   0    8.41    7.76   0
  -2  28   0   10.79    6.39   0
   2  28   0   -1.43    6.23   0
  -3  28   0    8.59    6.59   0
   3  28   0    7.28    5.14   0
   3  28   0    3.95    6.39   0
  -3  28   0    3.62    6.72   0
   3  28   0    7.52    8.59   0
   4  28   0   25.19    6.59   0
   4  28   0   19.67    6.52   0
  -4  28   0   21.85    8.21   0
   4 -28   0   36.90    6.52   0
   4  28   0   33.05   10.69   0
  -4  28   0   23.58    5.50   0
   5  28   0   -3.22    5.17   0
   5 -28   0   -2.33    6.64   0
   5  28   0    1.66    7.02   0
  -5  28   0    1.60    8.41   0
  -5  28   0    7.46    5.71   0
   0  29   0    5.33    6.55   0
   0  29   0    9.49    6.39   0
  -1  29   0  126.11    6.24   0
   1  29   0  116.07    7.14   0
  -1  29   0  129.22    8.34   0
   1  29   0  124.78    7.08   0
   1  29   0  112.26    7.03   0
   2  29   0   69.54    6.94   0
   2  29   0   78.71    7.10   0
  -2  29   0   87.58    6.81   0
   2  29   0   87.60    8.08   0
  -2  29   0   59.37    7.20   0
   3  29   0   45.38    6.71   0
  -3  29   0   56.76    7.14   0
   3  29   0   62.62    8.98   0
   3  29   0   46.78    6.94   0
  -3  29   0   58.76    6.78   0
   4 -29   0   24.85    6.72   0
  -4  29   0   31.61    5.58   0
   4  29   0   15.13    6.98   0
   4  29   0   18.20    6.58   0
  -4  29   0   25.99    7.31   0
   4  29   0   28.59   11.10   0
   0  30   0   79.96    7.07   0
   0  30   0   93.93    6.79   0
   1  30   0   20.85    6.63   0
   1  30   0   13.77    6.60   0
   1  30   0   25.95    6.48   0
  -1  30   0   26.04    7.74   0
  -1  30   0   19.11    5.66   0
   2  30   0   11.94    6.82   0
   2  30   0    5.08    6.36   0
  -2  30   0    8.36    6.80   0
  -2  30   0   11.08    6.52   0
   2  30   0   21.71    6.47   0
   3  30   0   13.49    8.06   0
   3  30   0   23.34    6.35   0
  -3  30   0   10.87    6.63   0
  -3  30   0   19.75    7.26   0
   3  30   0   15.85    6.69   0
   4  30   0   21.59    5.46   0
  -4  30   0    7.01    7.35   0
  -4  30   0   23.36    6.82   0
   4 -30   0   17.77    7.75   0
   4  30   0   17.36    6.96   0
   4  30   0   10.88   11.57   0
   0  31   0   10.09    6.65   0
   0  31   0    7.58    6.54   0
   1  31   0   10.27    6.51   0
  -1  31   0   12.17    7.74   0
  -1  31   0   10.45    5.32   0
   1  31   0    5.35    6.47   0
   1  31   0    4.63    6.58   0
   2  31   0   84.42    7.54   0
   2  31   0   66.63    7.46   0
  -2  31   0  100.27    7.24   0
   2  31   0   97.56    8.51   0
  -2  31   0   89.03    8.69   0
  -3  31   0   64.37    7.83   0
   3  31   0   47.70    7.14   0
   3  31   0   60.85    7.43   0
  -3  31   0   82.04    6.08   0
   3  31   0   79.04    8.90   0
   0  32   0   -2.21    6.98   0
   0  32   0   10.06    6.53   0
   1  32   0    0.63    6.83   0
  -1  32   0   12.84    5.38   0
  -1  32   0   10.93    8.11   0
   1  32   0   11.21    6.69   0
   1  32   0   10.68    7.80   0
   2  32   0    1.45    6.77   0
   2  32   0    3.82    7.83   0
   2  32   0    5.89    6.91   0
  -2  32   0   -1.30    8.21   0
  -2  32   0    1.99    6.67   0
   0  33   0   -3.09    6.67   0
   0  33   0   15.18    8.00   0
   1  33   0   -4.46    6.95   0
  -1  33   0    4.37    7.08   0
  -1  33   0    8.58    6.93   0
   1  33   0    3.27    6.84   0
   1  33   0    5.38    6.93   0
   9   0  -1    1.48    6.57   0
   9   0  -1   -3.68    5.56   0
  -9   0   1   -2.75    5.09   0
  -8   0   1    0.04    5.99   0
   8   0  -1    1.17    7.97   0
   8   0  -1    0.18    5.34   0
   7   0  -1    0.47    6.42   0
  -7   0   1    7.03    6.10   0
   7   0  -1    0.34    6.54   0
  -6   0   1    3.30    5.53   0
   6   0  -1   10.41    6.69   0
   6   0  -1   -2.64    7.25   0
  -5   0   1    1.16    6.56   0
   5   0  -1    0.48    5.74   0
   5   0  -1    0.21    7.00   0
  -4   0   1   -0.24    5.81   0
   4   0  -1    8.98    7.10   0
   4   0  -1    0.45    6.80   0
   3   0  -1    1.29    6.29   0
  -3   0   1   -0.73    6.05   0
   3   0  -1    6.14    7.43   0
   2   0  -1    5.74    9.98   0
  -2   0   1    4.16    9.75   0
   2   0  -1    3.29   11.07   0
  -1   0   1    9.17   12.68   0
   1   0  -1    5.12   12.28   0
   0   0   1    4.02   13.47   0
   0   0  -1    1.85   14.08   0
   1   0   1   -2.98   10.31   0
  -1   0  -1    3.56   12.93   0
  -2   0  -1   -5.23   10.36   0
   2   0   1    2.87    8.71   0
  -2   0  -1   -0.73   10.31   0
  -3   0  -1    3.66    7.37   0
   3   0   1    0.58    6.76   0
  -3   0  -1    1.98    6.48   0
   4   0   1   -4.05    7.47   0
   4   0   1   -0.48    6.82   0
  -4   0  -1    6.40    6.97   0
  -4   0  -1    3.43    6.35   0
  -5   0  -1    4.93    7.45   0
  -5   0  -1    2.89    7.01   0
   5   0   1    2.55    6.16   0
   6   0   1    5.55    5.53   0
  -6   0  -1    1.47    5.26   0
   7   0   1    3.62    6.46   0
  -7   0  -1    2.42    5.91   0
  -8   0  -1    5.86    4.75   0
   8   0   1    3.51    5.23   0
   9   0   1    2.53    6.51   0
  -9   0  -1    3.06    6.16   0
  -9  -1   1   25.47    6.24   0
   9   1  -1   25.93    7.94   0
   9  -1  -1   26.98    6.74   0
  -9   1   1   39.23    5.11   0
   9  -1  -1   31.83    5.57   0
   9   1  -1   24.50    6.74   0
   8   1  -1   36.25    6.81   0
  -8   1   1   37.59    6.20   0
   8  -1  -1   32.47    7.08   0
   8  -1  -1   41.54    6.75   0
   8   1  -1   34.80    5.31   0
  -8  -1   1   43.65    5.04   0
   7  -1  -1  102.27    7.10   0
  -7  -1   1  118.92    5.45   0
   7   1  -1  106.32    7.80   0
   7   1  -1  100.36    6.90   0
  -7   1   1  115.65    6.59   0
   7  -1  -1  108.56    7.02   0
   6  -1  -1  722.97    8.48   0
   6   1  -1  745.50    9.92   0
   6   1  -1  731.43    9.31   0
   6  -1  -1  751.23    9.71   0
  -6   1   1  749.81    7.74   0
  -6  -1   1  770.05    7.81   0
  -5  -1   1  982.76    9.28   0
   5   1  -1  961.04    8.78   0
   5  -1  -1  959.08    9.88   0
   5  -1  -1  935.73   10.44   0
   5   1  -1  915.14   10.52   0
  -5   1   1  973.83    8.53   0
   4  -1  -1  636.06    8.37   0
  -4   1   1  618.78    7.96   0
  -4  -1   1  641.70    8.12   0
   4  -1  -1  614.83    8.44   0
   4   1  -1  597.42    9.38   0
   4   1  -1  614.30    9.23   0
  -3  -1   1   32.54    6.19   0
   3   1  -1   24.37    7.92   0
   3  -1  -1   32.83    6.42   0
   3   1  -1   29.09    6.34   0
  -3   1   1   26.93    6.22   0
   3  -1  -1   29.32    5.81   0
  -2   1   1    6.33   11.74   0
   2  -1  -1   10.58    9.09   0
  -2  -1   1   14.90   11.88   0
   2   1  -1    5.14    9.99   0
   2  -1  -1   11.25    9.84   0
  -1   1   1 3092.92   29.97   0
   1  -1  -1 3103.75   29.83   0
   1   1  -1 2933.69   25.60   0
   0   1  -1 7610.75   47.73   0
   0  -1   1 7487.99   47.22   0
  -1   1  -1 2585.42   22.71   0
  -1  -1  -1 2617.20   21.88   0
   1   1   1 2630.00   22.00   0
   1  -1   1 2553.27   21.27   0
  -2  -1  -1  974.37   12.14   0
  -2  -1  -1 1005.28   17.29   0
   2   1   1  982.54   13.93   0
  -2   1  -1  994.74   15.14   0
   2  -1   1  988.40   12.44   0
  -2   1  -1  999.66   13.93   0
   3  -1   1  281.15    9.10   0
  -3  -1  -1  299.66    8.84   0
  -3   1  -1  288.65    7.61   0
  -3  -1  -1  294.76    8.93   0
  -3   1  -1  290.55    8.99   0
   3   1   1  269.24    9.38   0
   3   1   1  298.06    7.81   0
   4   1   1    0.05    6.93   0
   4   1   1    7.38    7.41   0
  -4  -1  -1   -0.22    7.05   0
   4  -1   1    6.59    7.63   0
  -4  -1  -1    9.21    7.27   0
  -4   1  -1    1.80    6.54   0
  -4   1  -1    4.32    6.04   0
  -5   1  -1 2301.68   12.10   0
   5   1   1 2231.20   11.84   0
  -5  -1  -1 2308.26   11.52   0
   5  -1   1 2214.04   12.54   0
  -5  -1  -1 2256.58   14.04   0
  -5   1  -1 2261.05   13.43   0
  -6   1  -1  133.61    7.07   0
  -6  -1  -1  140.99    5.81   0
   6  -1   1  136.01    7.26   0
   6   1   1  127.14    6.19   0
  -6   1  -1  145.64    6.80   0
  -7  -1  -1    0.01    6.03   0
  -7   1  -1    7.91    4.84   0
   7  -1   1   -9.07    6.18   0
   7   1   1   10.41    5.20   0
   8  -1   1    8.02    6.38   0
  -8  -1  -1   -5.74    6.02   0
  -8   1  -1    4.01    4.80   0
   8   1   1    9.62    6.40   0
   9  -1   1   -0.08    5.47   0
  -9  -1  -1    6.23    4.90   0
   9   1   1    3.32    5.23   0
  -9   1  -1    2.73    6.15   0
  -9   2   1    5.49    5.07   0
   9   2  -1    7.40    5.33   0
   9  -2  -1   26.66    6.75   0
  -9  -2   1   10.73    6.17   0
   9   2  -1    4.40    6.83   0
   9  -2  -1   11.33    6.73   0
  -8  -2   1   26.04    5.97   0
   8  -2  -1   16.24    5.52   0
   8   2  -1   19.13    7.76   0
  -8   2   1   10.42    5.06   0
   8  -2  -1   16.78    6.67   0
   8   2  -1   12.43    6.49   0
   7  -2  -1  609.44    8.72   0
   7   2  -1  620.87    8.63   0
  -7   2   1  689.98    7.34   0
   7   2  -1  640.32    9.29   0
  -7  -2   1  639.91    8.01   0
   7  -2  -1  667.27    9.32   0
   6   2  -1 1745.87   12.81   0
   6  -2  -1 1721.32   11.93   0
   6   2  -1 1711.74   11.13   0
   6  -2  -1 1769.12   11.94   0
  -6  -2   1 1778.61   10.00   0
  -6   2   1 1767.32   11.18   0
  -5  -2   1  735.80    7.75   0
   5  -2  -1  726.91    9.78   0
  -5   2   1  723.28    8.87   0
   5  -2  -1  733.53    9.39   0
   5   2  -1  721.75    9.14   0
   5   2  -1  717.74    9.40   0
   4  -2  -1  632.81    9.60   0
  -4  -2   1  649.80    7.93   0
  -4   2   1  643.51    8.31   0
   4   2  -1  636.43    8.19   0
   4   2  -1  613.58    9.58   0
   4  -2  -1  612.00    9.39   0
   3   2  -1  260.97    7.50   0
  -3  -2   1  264.68    8.69   0
   3  -2  -1  268.24    8.85   0
  -3   2   1  265.80    7.42   0
   3  -2  -1  251.08    6.99   0
   3   2  -1  265.22    9.05   0
  -3   2   1  256.87    8.14   0
  -2   2   1 5200.17   26.49   0
   2  -2  -1 4945.21   23.45   0
  -2   2   1 4987.47   23.46   0
   2   2  -1 5201.50   23.44   0
   2  -2  -1 5166.35   25.92   0
  -2  -2   1 5336.11   24.66   0
   1  -2  -1 4951.58   39.88   0
   1  -2  -1 4902.55   29.31   0
  -1   2   1 4929.27   39.26   0
   0  -2   1 3492.46   29.61   0
   0   2  -1 3565.65   30.16   0
   0  -2  -1 3532.39   45.35   0
   0   2   1 3653.13   46.19   0
   1   2   1   39.90   13.02   0
  -1   2  -1   45.96   10.64   0
  -1  -2  -1   45.27   12.83   0
   1  -2   1   41.73   12.51   0
  -2   2  -1  338.73   11.55   0
  -2  -2  -1  372.74   11.30   0
  -2   2  -1  371.04   10.27   0
  -2  -2  -1  367.04   14.68   0
   2  -2   1  374.29   11.88   0
   2   2   1  368.39   11.33   0
  -3  -2  -1   43.87    7.78   0
  -3   2  -1   45.71    7.48   0
   3   2   1   55.99    9.17   0
  -3   2  -1   43.47    8.17   0
   3  -2   1   45.59    8.09   0
  -3  -2  -1   40.71    8.41   0
   3   2   1   42.79    8.13   0
  -4  -2  -1 2391.87   16.30   0
  -4   2  -1 2388.22   12.28   0
   4  -2   1 2355.62   13.41   0
  -4  -2  -1 2427.69   12.77   0
   4   2   1 2235.77   16.92   0
   4   2   1 2357.78   12.45   0
  -4   2  -1 2352.81   14.26   0
  -5  -2  -1   30.83    5.78   0
  -5   2  -1   26.46    6.71   0
  -5   2  -1   23.15    5.89   0
   5  -2   1   20.17    6.05   0
   5   2   1   30.00    7.68   0
   6   2   1  785.87    8.30   0
  -6  -2  -1  840.00    7.86   0
  -6   2  -1  784.14    9.14   0
   6  -2   1  774.42    9.01   0
  -6   2  -1  792.09    8.67   0
   7   2   1  120.11    5.72   0
  -7  -2  -1  137.89    5.23   0
  -7   2  -1  126.24    6.37   0
   7  -2   1  114.97    5.72   0
   8   2   1   58.92    5.44   0
  -8  -2  -1   64.21    5.02   0
  -8   2  -1   60.54    6.16   0
   8  -2   1   60.60    6.56   0
   9   2   1   22.91    5.49   0
  -9  -2  -1   10.43    5.05   0
  -9   2  -1    6.66    5.33   0
   9  -2   1   19.13    6.93   0
   9  -3  -1   99.71    5.89   0
  -9  -3   1  121.16    5.37   0
   9   3  -1   87.93    5.98   0
   9   3  -1  102.30    7.41   0
  -9   3   1  104.76    5.69   0
   8   3  -1   56.77    7.20   0
   8  -3  -1   63.37    6.61   0
  -8   3   1   63.12    6.26   0
  -8  -3   1   71.71    5.16   0
   8   3  -1   57.48    5.68   0
   8  -3  -1   58.94    6.91   0
   7   3  -1   47.45    5.47   0
  -7   3   1   62.37    6.50   0
   7  -3  -1   56.07    6.60   0
   7   3  -1   44.00    6.60   0
  -7  -3   1   54.29    5.18   0
   7  -3  -1   49.98    6.99   0
  -6   3   1   15.88    7.09   0
   6  -3  -1   16.21    6.13   0
  -6  -3   1   11.64    5.50   0
   6   3  -1   -7.51    7.00   0
   6  -3  -1    8.21    5.43   0
   6   3  -1    7.71    8.06   0
  -5  -3   1 1218.28    8.97   0
   5   3  -1 1146.21   11.02   0
   5  -3  -1 1177.50   10.80   0
   5   3  -1 1148.55    9.93   0
  -5   3   1 1197.13   10.08   0
   5  -3  -1 1171.50   10.60   0
  -4  -3   1 1406.19   10.19   0
  -4   3   1 1432.14   11.39   0
   4  -3  -1 1415.68   11.94   0
   4   3  -1 1407.72   11.29   0
   4  -3  -1 1412.28   11.48   0
   4   3  -1 1384.07   12.51   0
  -4   3   1 1389.31   11.18   0
   3  -3  -1  264.02    7.64   0
  -3  -3   1  268.75    7.42   0
   3  -3  -1  259.07    6.98   0
  -3   3   1  265.40    8.50   0
  -3   3   1  255.30    6.99   0
   3   3  -1  271.31    8.77   0
  -2  -3   1 1778.38   16.09   0
  -2   3   1 1678.90   17.90   0
   2   3  -1 1759.10   16.21   0
   2  -3  -1 1743.37   18.64   0
   2  -3  -1 1670.82   15.97   0
  -2   3   1 1634.56   15.93   0
  -1   3   1 2279.32   20.69   0
  -1   3   1 2328.33   29.47   0
   1  -3  -1 2356.08   30.93   0
   1  -3  -1 2291.62   20.62   0
   0  -3  -1 4187.19   44.32   0
   0   3  -1 3988.54   29.77   0
   0  -3   1 3959.33   28.16   0
   0   3   1 4226.65   43.97   0
   0  -3  -1 4064.78   34.33   0
  -2  -3  -1  911.13   11.42   0
   2   3   1  880.89   12.84   0
   2  -3   1  890.21   11.68   0
  -2   3  -1  880.10   13.41   0
  -2   3  -1  900.55   12.48   0
  -2  -3  -1  872.19   18.55   0
  -3   3  -1  169.14    7.88   0
  -3   3  -1  174.35    7.18   0
  -3  -3  -1  164.75    9.28   0
  -3  -3  -1  166.87    8.11   0
   3   3   1  166.02    7.20   0
   3  -3   1  168.64    8.41   0
   3   3   1  158.98    9.93   0
   4   3   1  242.22    9.44   0
  -4  -3  -1  258.35    7.63   0
  -4   3  -1  256.71    7.97   0
  -4   3  -1  250.00    7.88   0
   4  -3   1  256.34    6.99   0
   4   3   1  257.88    6.97   0
  -5  -3  -1 1731.75   11.03   0
  -5   3  -1 1666.63   11.74   0
   5   3   1 1674.92   11.92   0
  -5   3  -1 1714.76   10.35   0
   5  -3   1 1687.90   10.63   0
  -6  -3  -1 1224.38    8.68   0
   6   3   1 1160.36    9.98   0
   6  -3   1 1118.65    9.94   0
  -6   3  -1 1158.58    8.58   0
  -6   3  -1 1170.90   10.32   0
   7   3   1   97.06    6.81   0
  -7   3  -1   99.42    5.41   0
  -7   3  -1   95.63    6.39   0
  -7  -3  -1   96.88    5.25   0
   7  -3   1  101.41    5.63   0
   8  -3   1   11.66    5.30   0
   8   3   1   10.36    6.42   0
  -8   3  -1   13.24    4.91   0
  -8  -3  -1   21.31    6.08   0
   9   3   1   64.44    7.06   0
  -9   3  -1   89.33    5.74   0
  -9  -3  -1   76.61    6.56   0
   9  -3   1   87.85    5.59   0
  -9   4   1    7.29    6.25   0
   9   4  -1   -1.31    7.82   0
   9   4  -1    0.31    6.46   0
  -9  -4   1    4.00    5.94   0
   9  -4  -1    2.18    5.43   0
   8  -4  -1   86.26    6.89   0
   8   4  -1   79.21    7.37   0
   8  -4  -1   85.30    6.94   0
  -8  -4   1   70.89    6.20   0
  -8   4   1   92.76    6.60   0
   8   4  -1   88.80    6.80   0
   7   4  -1  146.81    5.79   0
   7   4  -1  163.71    8.06   0
  -7   4   1  158.85    5.73   0
   7  -4  -1  147.38    6.08   0
  -7  -4   1  163.38    5.39   0
   7  -4  -1  154.84    5.95   0
   6  -4  -1  149.53    7.88   0
  -6  -4   1  172.82    5.90   0
   6   4  -1  170.83    8.28   0
  -6   4   1  173.15    7.67   0
   6  -4  -1  165.17    6.08   0
   6   4  -1  177.42    7.20   0
   5   4  -1  500.72    9.79   0
   5  -4  -1  508.93    8.85   0
  -5   4   1  523.62    8.41   0
  -5   4   1  516.01    7.37   0
  -5  -4   1  507.31    8.01   0
   5   4  -1  504.60    7.39   0
   5  -4  -1  508.77    8.74   0
   4   4  -1   49.25    6.09   0
   4  -4  -1   58.94    7.41   0
  -4  -4   1   48.40    7.05   0
   4  -4  -1   55.37    6.83   0
   4   4  -1   54.27    7.87   0
  -4   4   1   57.38    6.74   0
  -4   4   1   52.80    7.18   0
  -3  -4   1 3886.64   16.58   0
   3  -4  -1 3797.36   19.17   0
   3   4  -1 3854.84   17.24   0
  -3   4   1 3841.87   18.53   0
   3  -4  -1 3665.29   16.74   0
  -3   4   1 3724.73   17.20   0
  -1   4   1 3465.69   22.24   0
   1  -4  -1 3512.61   22.22   0
  -1   4   1 3586.58   36.04   0
   1  -4  -1 3583.42   35.26   0
   0  -4   1  539.02   14.93   0
   0   4   1  579.12   17.87   0
   0   4  -1  537.38   15.21   0
   0   4   1  544.99   14.94   0
   0  -4  -1  538.55   15.25   0
  -2   4  -1  456.33    9.78   0
  -2  -4  -1  442.34   10.32   0
   2   4   1  446.20    9.38   0
  -2   4  -1  449.33   11.24   0
   2  -4   1  434.69   10.96   0
  -3   4  -1  702.29    8.83   0
   3   4   1  694.29    9.06   0
  -3  -4  -1  718.30    8.95   0
  -3   4  -1  677.71    9.03   0
   3  -4   1  685.40    8.82   0
  -4   4  -1  695.29    9.42   0
   4  -4   1  694.17    8.27   0
  -4   4  -1  692.38    8.16   0
  -4  -4  -1  708.75    8.77   0
   4   4   1  697.90    8.25   0
   5  -4   1   14.53    7.07   0
  -5   4  -1   16.01    6.83   0
  -5  -4  -1   13.23    5.63   0
   5   4   1   20.83    5.81   0
  -5   4  -1    9.33    5.65   0
  -6  -4  -1   13.87    5.50   0
   6  -4   1   11.48    5.44   0
   6   4   1   18.01    7.14   0
  -6   4  -1   12.56    5.39   0
  -6   4  -1    9.15    6.40   0
  -7   4  -1   95.16    6.56   0
  -7   4  -1   96.25    6.70   0
  -7  -4  -1  101.68    6.24   0
   7  -4   1  110.37    5.64   0
   7   4   1   87.73    5.67   0
   8   4   1   74.22    5.63   0
   8  -4   1   78.29    5.81   0
  -8  -4  -1   81.46    5.30   0
  -8   4  -1   77.18    5.28   0
  -9  -4  -1   18.61    6.21   0
   9   4   1   16.06    6.61   0
  -9   4  -1   13.47    5.19   0
   9  -4   1   13.66    5.68   0
  -9  -5   1   14.17    6.11   0
  -9   5   1   18.23    6.11   0
   9  -5  -1   16.92    6.84   0
   9   5  -1   21.51    8.11   0
   9   5  -1   15.97    5.56   0
  -8   5   1    9.81    5.06   0
   8  -5  -1   -2.63    6.56   0
  -8  -5   1    5.01    4.83   0
   8  -5  -1    5.98    5.56   0
   8   5  -1    4.25    7.91   0
   8   5  -1    9.15    4.97   0
   7  -5  -1   12.75    5.23   0
  -7  -5   1    8.82    5.85   0
   7   5  -1    3.51    6.41   0
   7  -5  -1    4.69    5.26   0
   7   5  -1    2.64    6.39   0
  -7   5   1   16.13    6.24   0
  -6  -5   1   46.89    5.41   0
   6  -5  -1   47.96    7.16   0
   6   5  -1   54.24    5.60   0
   6  -5  -1   49.54    7.22   0
   6   5  -1   42.64    7.73   0
  -6   5   1   50.45    6.05   0
   5  -5  -1  202.91    6.84   0
  -5   5   1  200.58    6.50   0
   5   5  -1  204.48    6.29   0
  -5  -5   1  203.37    6.03   0
  -5   5   1  205.66    7.21   0
   5   5  -1  200.34    8.14   0
   5  -5  -1  201.95    7.13   0
   4   5  -1 1099.88   10.19   0
  -4   5   1 1089.46    9.25   0
   4  -5  -1 1091.66   10.23   0
   4   5  -1 1080.55   11.78   0
   4  -5  -1 1077.97   11.35   0
  -4   5   1 1097.23   10.70   0
  -4  -5   1 1140.60   10.05   0
   3   5  -1 1830.39   12.07   0
   3  -5  -1 1773.04   12.80   0
  -3   5   1 1761.71   11.88   0
  -3  -5   1 1922.31   12.16   0
  -3   5   1 1836.34   14.24   0
   3  -5  -1 1834.93   14.59   0
   2   5  -1 8653.72   26.37   0
   2  -5  -1 8289.25   26.32   0
   2  -5  -1 8682.63   34.78   0
  -2   5   1 8366.06   26.30   0
   1  -5  -1  116.24   15.50   0
   1  -5  -1  113.05   10.11   0
  -1   5   1  112.21   12.21   0
  -1   5   1  121.46   17.65   0
   0  -5   1  314.66   13.53   0
   0   5   1  322.62   14.50   0
   0  -5  -1  327.92   15.36   0
   0   5  -1  319.17   11.89   0
  -1  -5  -1 2108.63   18.91   0
  -1   5  -1 2029.87   19.56   0
   1   5   1 2066.57   19.36   0
   1  -5   1 2030.38   18.82   0
  -2   5  -1 4169.00   19.96   0
  -2  -5  -1 4302.93   18.81   0
  -2   5  -1 4281.20   19.59   0
   2  -5   1 4203.27   19.97   0
   2   5   1 4235.39   18.90   0
   3   5   1 3111.96   14.80   0
  -3  -5  -1 3184.89   14.55   0
   3  -5   1 3080.61   15.10   0
  -3   5  -1 3060.94   15.49   0
  -3   5  -1 3080.40   15.81   0
  -4   5  -1  329.08    8.09   0
   4   5   1  311.09    8.11   0
  -4  -5  -1  330.67    6.66   0
  -4   5  -1  319.28    8.16   0
   4  -5   1  324.33    8.30   0
  -5  -5  -1  121.38    7.20   0
   5   5   1  121.04    7.66   0
   5  -5   1  115.62    6.28   0
  -5   5  -1  125.62    7.00   0
  -5   5  -1  129.27    6.00   0
  -6  -5  -1   57.78    5.35   0
  -6   5  -1   58.64    6.83   0
   6   5   1   48.34    5.79   0
  -6   5  -1   59.32    6.62   0
   6  -5   1   56.27    6.91   0
  -7  -5  -1   34.87    4.94   0
  -7   5  -1   34.59    5.07   0
  -7   5  -1   34.26    6.38   0
   7   5   1   34.81    6.65   0
   7  -5   1   37.99    5.18   0
  -8   5  -1   44.60    6.06   0
   8   5   1   43.74    5.49   0
   8  -5   1   20.03    6.68   0
  -8  -5  -1   32.57    6.16   0
   9  -5   1   69.43    7.12   0
  -9   5  -1   94.39    5.99   0
   9   5   1   85.06    5.81   0
  -9  -5  -1   97.23    5.37   0
  -9   6   1   50.17    6.60   0
  -9  -6   1   47.59    5.39   0
   9   6  -1   49.96    8.29   0
   9   6  -1   50.66    5.72   0
   9  -6  -1   32.86    7.16   0
   8  -6  -1   10.42    6.47   0
   8   6  -1   12.57    7.92   0
   8   6  -1   13.03    5.15   0
  -8   6   1    4.88    5.03   0
   8  -6  -1   12.56    6.46   0
  -8  -6   1    8.31    6.06   0
   7  -6  -1    7.41    6.51   0
   7  -6  -1   -2.15    4.96   0
   7   6  -1   -3.94    7.52   0
  -7  -6   1    2.96    6.03   0
  -7   6   1    2.85    6.16   0
   7   6  -1    3.75    5.29   0
  -6   6   1   87.26    6.57   0
  -6   6   1   83.62    7.02   0
   6   6  -1   70.09    5.80   0
  -6  -6   1   86.10    5.43   0
   6  -6  -1   86.54    6.13   0
   6   6  -1   76.86    6.67   0
   6  -6  -1   80.44    7.20   0
   5   6  -1   23.13    7.55   0
  -5   6   1   20.37    5.20   0
   5  -6  -1   26.24    7.53   0
   5  -6  -1   28.51    5.70   0
  -5  -6   1   29.26    5.55   0
  -5   6   1   27.82    5.46   0
   5   6  -1   34.46    7.06   0
  -4   6   1   76.54    7.24   0
  -4  -6   1   78.36    5.64   0
  -4   6   1   74.39    7.45   0
   4  -6  -1   75.76    6.45   0
   4   6  -1   76.66    7.92   0
   4  -6  -1   76.78    7.23   0
   4   6  -1   74.00    7.08   0
  -3   6   1 1892.96   12.31   0
   3   6  -1 1923.51   12.84   0
   3  -6  -1 1885.85   14.17   0
  -3   6   1 1934.90   14.70   0
   3  -6  -1 1904.11   12.33   0
  -2   6   1  978.61   10.90   0
   2  -6  -1  984.38   12.01   0
   2  -6  -1 1010.70   14.43   0
  -2   6   1 1013.05   14.66   0
   2   6  -1 1031.96   10.93   0
  -1   6   1   56.04   11.14   0
   1  -6  -1   58.13   11.52   0
   1  -6  -1   61.97   15.18   0
  -1   6   1   57.39   14.27   0
   0   6  -1 4820.60   26.24   0
   0  -6  -1 5094.46   31.00   0
   0   6   1 4912.39   29.64   0
   0  -6   1 4831.90   24.84   0
  -1  -6  -1 2266.64   18.50   0
  -1   6  -1 2221.36   17.50   0
   1  -6   1 2192.52   18.14   0
   1   6   1 2262.75   18.87   0
   1   6   1 2147.67   33.53   0
  -2   6  -1 1476.30   13.58   0
   2   6   1 1476.54   12.94   0
   2  -6   1 1494.85   13.19   0
  -2   6  -1 1484.93   13.58   0
  -2  -6  -1 1529.21   12.76   0
  -3   6  -1  363.40    7.64   0
  -3  -6  -1  347.13    8.18   0
  -3   6  -1  353.01    8.60   0
   3   6   1  347.14    7.47   0
   3  -6   1  339.01    7.63   0
   4   6   1  298.32    6.77   0
  -4  -6  -1  295.24    6.47   0
  -4   6  -1  273.73    8.02   0
  -4   6  -1  283.11    6.92   0
   4  -6   1  287.91    8.01   0
  -5   6  -1   80.16    5.64   0
  -5   6  -1   96.23    6.01   0
   5   6   1   87.49    7.48   0
   5  -6   1   82.38    6.11   0
  -5  -6  -1   93.33    5.68   0
  -6   6  -1    4.84    5.24   0
  -6   6  -1    8.89    6.57   0
   6  -6   1    0.38    6.68   0
   6   6   1   24.25    6.65   0
  -6  -6  -1    3.04    5.00   0
  -7   6  -1   42.69    4.84   0
  -7   6  -1   33.44    6.01   0
  -7  -6  -1   40.71    5.05   0
   7  -6   1   37.08    5.66   0
   7   6   1   31.54    5.36   0
   8   6   1    5.97    6.70   0
  -8   6  -1   11.83    6.25   0
  -8   6  -1   13.82    5.33   0
   8  -6   1    5.48    6.63   0
  -8  -6  -1    5.89    5.04   0
  -9   6  -1   17.42    6.46   0
  -9  -6  -1    4.85    6.39   0
   9   6   1    9.85    5.65   0
   9  -6   1   -2.44    5.53   0
  -9  -7   1  176.71    7.01   0
   9   7  -1  167.31    6.40   0
   9  -7  -1  145.43    7.78   0
  -9   7   1  175.42    7.35   0
  -8   7   1  224.35    7.11   0
   8  -7  -1  215.34    7.33   0
  -8  -7   1  234.61    5.75   0
   8   7  -1  238.02    9.12   0
   8   7  -1  227.21    7.22   0
   8  -7  -1  203.38    7.42   0
   7  -7  -1   40.97    5.24   0
  -7   7   1   37.23    5.44   0
   7  -7  -1   44.87    6.37   0
   7   7  -1   37.28    5.28   0
  -7  -7   1   40.29    4.95   0
   7   7  -1   43.31    7.69   0
  -6   7   1    1.84    6.88   0
   6   7  -1    9.98    7.20   0
  -6  -7   1    1.97    5.17   0
   6  -7  -1    6.05    5.87   0
   6  -7  -1    1.61    7.06   0
  -6   7   1   14.64    6.76   0
   6   7  -1   10.68    6.70   0
   5  -7  -1  391.81    7.93   0
   5   7  -1  377.65    8.10   0
  -5  -7   1  397.25    7.94   0
   5   7  -1  385.36    9.41   0
  -5   7   1  380.97    7.51   0
   5  -7  -1  369.99    7.49   0
  -5   7   1  380.78    8.47   0
  -4  -7   1 1581.86   10.75   0
   4  -7  -1 1513.64   10.38   0
   4  -7  -1 1563.86   12.54   0
  -4   7   1 1509.34   10.14   0
   4   7  -1 1525.68   10.84   0
  -4   7   1 1544.41   11.41   0
   3  -7  -1 2616.09   16.70   0
  -3   7   1 2563.06   14.26   0
  -3   7   1 2640.56   16.50   0
   3  -7  -1 2602.05   14.48   0
   3   7  -1 2696.40   13.68   0
  -2   7   1  753.21    9.95   0
   2  -7  -1  786.06   12.97   0
  -2   7   1  785.18   13.23   0
   2   7  -1  781.46    9.69   0
   2  -7  -1  778.45   11.01   0
  -1   7   1 1322.87   13.60   0
   1  -7  -1 1353.27   14.88   0
   1  -7  -1 1355.80   19.15   0
  -1   7   1 1367.80   19.55   0
   0  -7   1   67.53    9.02   0
   0  -7  -1   77.83   11.47   0
   0   7  -1   67.52    9.53   0
   0   7   1   72.40   10.45   0
   1  -7   1 4026.42   20.42   0
   1   7   1 4062.07   22.21   0
  -1   7  -1 3865.69   20.34   0
   2   7   1   46.42    7.42   0
  -2  -7  -1   55.03    7.27   0
   2  -7   1   50.17    6.25   0
  -2   7  -1   54.15    8.00   0
  -2   7  -1   58.18    8.64   0
   3  -7   1  117.36    7.82   0
   3   7   1  124.46    7.86   0
  -3  -7  -1  124.20    7.59   0
  -3   7  -1  109.94    6.30   0
  -3   7  -1  115.49    6.99   0
   4   7   1   91.72    6.07   0
   4  -7   1   97.14    6.19   0
  -4   7  -1  106.70    6.96   0
  -4   7  -1   89.08    7.50   0
  -4  -7  -1   98.57    5.59   0
   5  -7   1  565.80    8.83   0
  -5   7  -1  578.56    7.58   0
   5   7   1  561.63    8.82   0
  -5  -7  -1  614.21    8.29   0
  -5   7  -1  601.05    7.75   0
  -6  -7  -1   87.06    5.44   0
  -6   7  -1   89.68    6.04   0
   6  -7   1   89.26    5.83   0
   6   7   1   81.71    5.92   0
  -6   7  -1   85.99    6.74   0
   7   7   1   27.50    6.59   0
  -7  -7  -1   32.65    5.07   0
  -7   7  -1   36.53    6.45   0
  -7   7  -1   32.63    6.36   0
   7  -7   1   32.23    6.64   0
  -8   7  -1   32.58    5.32   0
  -8  -7  -1   32.46    6.13   0
   8  -7   1   36.26    6.76   0
  -8   7  -1   26.55    6.27   0
   8   7   1   22.28    6.65   0
  -9  -7  -1   33.51    5.30   0
   9   7   1   35.26    5.77   0
   9  -7   1   23.95    5.93   0
  -9   7  -1   24.06    6.79   0
  -9   8   1   59.57    7.03   0
   9   8  -1   51.47    5.73   0
   9  -8  -1   63.59    7.29   0
  -8   8   1   31.22    6.44   0
   8  -8  -1   13.33    6.76   0
  -8  -8   1   21.35    6.19   0
   8   8  -1   15.93    6.59   0
   8  -8  -1   30.06    5.49   0
   8   8  -1   28.42    9.16   0
   7   8  -1  241.55    7.15   0
   7  -8  -1  247.31    7.33   0
  -7   8   1  267.65    7.21   0
  -7  -8   1  249.01    6.86   0
   7   8  -1  257.66    8.92   0
   7  -8  -1  251.85    7.28   0
   6  -8  -1  358.53    6.87   0
  -6  -8   1  378.76    7.28   0
  -6   8   1  362.80    6.64   0
   6   8  -1  347.65    6.75   0
   6  -8  -1  373.70    8.04   0
  -6   8   1  363.47    6.63   0
   6   8  -1  359.14    9.49   0
   5   8  -1  424.66    7.16   0
  -5   8   1  388.38    8.44   0
   5  -8  -1  404.16    7.04   0
   5   8  -1  396.13    9.68   0
  -5   8   1  401.54    7.77   0
   5  -8  -1  406.34    8.74   0
  -5  -8   1  403.22    7.85   0
  -4   8   1   69.46    7.57   0
   4   8  -1   63.40    5.71   0
   4  -8  -1   61.64    7.69   0
   4  -8  -1   73.07    5.82   0
  -4   8   1   68.78    6.92   0
   3   8  -1 2319.57   13.32   0
   3  -8  -1 2335.34   15.80   0
  -3   8   1 2287.75   15.69   0
   3  -8  -1 2284.74   13.73   0
  -3   8   1 2267.44   12.72   0
   2  -8  -1 2223.10   14.00   0
   2  -8  -1 2217.67   18.22   0
  -2   8   1 2146.96   14.26   0
  -2   8   1 2251.45   18.71   0
   2   8  -1 2257.36   14.29   0
  -1   8   1 1119.72   12.90   0
   1  -8  -1 1157.91   12.24   0
  -1   8   1 1145.84   16.92   0
   1  -8  -1 1129.73   16.53   0
   0  -8   1    4.69    7.21   0
   0   8   1   -0.34   10.35   0
   0   8  -1    6.35    7.40   0
   0  -8  -1    5.18    9.80   0
   0   8   1    3.38    9.83   0
   1  -8   1 2393.70   16.36   0
   1   8   1 2220.48   24.51   0
   1   8   1 2381.57   17.13   0
  -1   8  -1 2270.39   16.32   0
  -2   8  -1 5548.25   21.50   0
  -2   8  -1 5514.96   20.59   0
   2  -8   1 5522.23   21.07   0
   2   8   1 5645.25   20.92   0
  -2  -8  -1 5784.61   20.21   0
   3   8   1  332.62    8.06   0
  -3   8  -1  342.73    8.74   0
  -3   8  -1  316.58    8.42   0
   3  -8   1  327.57    8.40   0
  -3  -8  -1  353.04    6.87   0
  -4  -8  -1   59.21    5.35   0
  -4   8  -1   57.90    5.48   0
  -4   8  -1   65.67    7.35   0
   4   8   1   62.67    5.79   0
   4  -8   1   61.49    7.09   0
   5   8   1   15.24    5.79   0
  -5   8  -1   18.40    7.15   0
   5  -8   1   24.58    6.99   0
  -5   8  -1   21.40    6.79   0
  -5  -8  -1   14.16    6.63   0
  -6  -8  -1   99.25    6.79   0
   6   8   1  102.85    7.18   0
   6  -8   1   99.62    7.03   0
  -6   8  -1  125.68    6.98   0
  -6   8  -1  112.14    5.67   0
   7  -8   1  212.37    7.31   0
  -7   8  -1  210.64    6.94   0
   7   8   1  189.11    7.13   0
  -7  -8  -1  235.42    6.59   0
  -7   8  -1  211.48    6.01   0
  -8   8  -1  335.94    6.49   0
  -8  -8  -1  323.91    7.23   0
  -8   8  -1  310.52    7.82   0
   8   8   1  292.11    6.60   0
   8  -8   1  286.67    7.83   0
  -9   8  -1    9.29    6.60   0
   9  -8   1   -3.99    6.79   0
   9   8   1    6.73    5.67   0
  -9  -8  -1    1.66    6.42   0
   9  -9  -1   33.74    6.80   0
   9   9  -1   27.66    5.60   0
  -9   9   1   32.12    6.55   0
   8   9  -1    7.06    5.16   0
   8  -9  -1    7.78    5.41   0
  -8   9   1   16.29    6.34   0
   8  -9  -1    6.09    5.34   0
   8   9  -1    7.01    9.06   0
  -7   9   1    3.57    5.07   0
   7  -9  -1   -3.79    6.53   0
   7   9  -1   -4.68    5.14   0
  -7   9   1    4.97    6.15   0
   7  -9  -1    5.53    5.33   0
   7   9  -1    3.46    8.17   0
  -6   9   1  131.26    7.29   0
   6  -9  -1  127.38    6.17   0
   6   9  -1  128.93    9.05   0
   6  -9  -1  130.22    5.89   0
  -6   9   1  132.07    5.95   0
   6   9  -1  136.35    5.95   0
   5   9  -1    2.40    6.84   0
  -5   9   1   11.62    5.80   0
   5  -9  -1    6.52    5.85   0
  -5   9   1    5.72    6.52   0
   5  -9  -1    8.19    6.77   0
   5   9  -1    4.75    8.38   0
   4  -9  -1 1490.25   11.04   0
   4   9  -1 1506.90    9.90   0
  -4   9   1 1511.06   11.62   0
   4  -9  -1 1501.99   12.48   0
  -4   9   1 1465.74   10.69   0
  -3   9   1  174.58    6.64   0
  -3   9   1  177.91    8.52   0
   3  -9  -1  177.76    8.16   0
   3   9  -1  172.99    6.51   0
   3  -9  -1  175.54    7.82   0
   2  -9  -1 1231.39   11.70   0
  -2   9   1 1206.19   13.87   0
  -2   9   1 1192.37   11.68   0
   2  -9  -1 1192.70   13.54   0
   1   9  -1    8.50    6.06   0
   1  -9  -1   11.46    6.46   0
   1  -9  -1   16.41    9.30   0
  -1   9   1   10.07    9.54   0
  -1   9   1    7.27    7.62   0
   0   9   1  119.22    9.80   0
   0  -9  -1  120.29    9.49   0
   0  -9   1  118.19    6.91   0
   0   9  -1  125.36    7.23   0
   0   9   1  120.90    8.89   0
  -1   9  -1  464.31    9.91   0
   1   9   1  505.40   10.21   0
  -1   9  -1  478.06    8.95   0
   1  -9   1  493.06    8.85   0
   1   9   1  468.76   14.00   0
   2   9   1   74.17   17.43   0
   2   9   1   82.15    6.11   0
  -2   9  -1   76.98    7.06   0
  -2   9  -1   76.05    7.62   0
   2  -9   1   72.90    7.35   0
  -3   9  -1   31.05    6.01   0
  -3   9  -1   28.69    7.43   0
   3  -9   1   27.46    7.09   0
  -3  -9  -1   30.26    6.61   0
   3   9   1   30.47    6.88   0
   4   9   1   17.58    6.81   0
  -4   9  -1   23.97    7.43   0
  -4   9  -1   21.76    6.46   0
   4  -9   1   22.59    7.04   0
  -4  -9  -1   31.94    5.18   0
  -5   9  -1  112.31    7.78   0
   5  -9   1  127.71    7.49   0
  -5  -9  -1  122.88    5.51   0
  -5   9  -1  122.12    6.88   0
   5   9   1  123.95    7.15   0
   6  -9   1   84.75    5.72   0
  -6   9  -1   68.23    7.26   0
  -6  -9  -1  103.50    6.28   0
  -6   9  -1   86.97    5.40   0
   6   9   1   81.35    5.56   0
   7  -9   1   95.41    6.91   0
  -7   9  -1  115.07    5.72   0
  -7   9  -1  105.10    6.50   0
   7   9   1   95.57    5.58   0
  -7  -9  -1  101.84    6.34   0
   8  -9   1   20.13    6.69   0
   8   9   1   23.97    5.27   0
  -8  -9  -1   16.81    5.02   0
  -8   9  -1   10.76    6.41   0
  -8   9  -1   10.93    5.42   0
   9  -9   1   48.69    7.19   0
  -9  -9  -1   42.57    5.75   0
   9   9   1   42.90    5.98   0
  -9   9  -1   43.17    5.76   0
   9 -10  -1   69.10    7.31   0
   9  10  -1   58.44    5.75   0
  -9  10   1   76.36    7.06   0
   8 -10  -1  113.09    6.92   0
  -8  10   1  132.09    6.82   0
   8  10  -1  127.03    9.91   0
   8  10  -1  122.49    5.81   0
  -7  10   1   64.06    5.57   0
   7  10  -1   60.59    5.13   0
  -7  10   1   64.65    5.47   0
   7 -10  -1   51.19    6.61   0
   7 -10  -1   67.56    6.66   0
   7  10  -1   56.23    8.75   0
  -6  10   1  136.34    5.84   0
   6 -10  -1  136.86    6.26   0
   6  10  -1  136.62    6.88   0
   6  10  -1  134.25    9.16   0
  -6  10   1  132.06    5.82   0
   6 -10  -1  140.74    6.21   0
   5 -10  -1   29.65    7.14   0
  -5  10   1   32.82    6.99   0
   5  10  -1   31.81    6.96   0
   5  10  -1   31.65    8.68   0
   5 -10  -1   34.64    5.86   0
  -5  10   1   22.83    6.50   0
   4 -10  -1   69.14    7.79   0
   4  10  -1   66.60    5.57   0
  -4  10   1   81.40    7.71   0
  -4  10   1   62.22    6.64   0
   4 -10  -1   73.90    5.81   0
   3 -10  -1  498.56    9.37   0
   3  10  -1  496.29    8.78   0
  -3  10   1  488.20    7.68   0
   3 -10  -1  494.79    8.93   0
  -3  10   1  500.13    9.85   0
   2 -10  -1   24.33    6.33   0
  -2  10   1   21.12    7.41   0
   2 -10  -1   27.49    7.69   0
  -2  10   1   25.01    9.00   0
  -1  10   1   21.49    7.05   0
   1  10  -1   16.81    5.62   0
   1 -10  -1   23.98    7.19   0
  -1  10   1   20.27    8.88   0
   1 -10  -1   19.44    8.65   0
   0 -10   1  636.15    9.84   0
   0  10  -1  651.67   10.16   0
   0  10   1  655.18   11.14   0
   0  10   1  634.84   11.31   0
   1  10   1  124.44   10.10   0
   1 -10   1  133.34    7.57   0
   1  10   1  134.89    7.94   0
  -1  10  -1  129.99    8.31   0
  -1  10  -1  125.85    7.96   0
  -2  10  -1  432.35    9.35   0
  -2  10  -1  420.60    9.09   0
   2 -10   1  432.45    8.81   0
   2  10   1  399.62   16.83   0
   2  10   1  442.44    7.91   0
  -3 -10  -1   23.73    6.63   0
   3 -10   1   29.59    5.70   0
   3  10   1   26.70    7.03   0
  -3  10  -1   21.80    7.63   0
  -3  10  -1   29.71    5.84   0
  -4 -10  -1   30.44    6.22   0
  -4  10  -1   32.13    5.96   0
  -4  10  -1   29.02    6.41   0
   4  10   1   28.01    5.60   0
   4 -10   1   25.31    6.79   0
   5  10   1  229.23    6.51   0
   5 -10   1  218.86    8.14   0
  -5  10  -1  219.70    6.45   0
  -5  10  -1  225.19    6.95   0
  -5 -10  -1  228.55    6.97   0
  -6  10  -1   30.04    5.49   0
   6 -10   1   33.42    6.68   0
   6  10   1   18.64    5.50   0
  -6 -10  -1   19.34    6.24   0
  -6  10  -1   26.45    6.31   0
   7 -10   1   14.32    5.35   0
   7  10   1   14.06    5.09   0
  -7  10  -1   20.40    6.16   0
  -7  10  -1   19.45    6.43   0
  -7 -10  -1   17.98    4.79   0
   8 -10   1   38.89    7.00   0
   8  10   1   26.27    5.58   0
  -8 -10  -1   29.76    6.10   0
  -8  10  -1   26.17    5.37   0
  -8  10  -1   23.31    5.28   0
   9  11  -1   28.83    5.74   0
   9 -11  -1   29.70    7.16   0
  -9  11   1   41.89    5.81   0
   8 -11  -1  140.07    7.34   0
  -8  11   1  146.25    7.17   0
   8  11  -1  155.66   10.49   0
   8  11  -1  145.35    5.75   0
   7  11  -1  199.71    5.98   0
   7  11  -1  222.59   10.08   0
  -7  11   1  222.53    6.28   0
   7 -11  -1  212.64    7.15   0
  -7  11   1  206.01    6.90   0
   7 -11  -1  213.58    7.42   0
   6  11  -1   -3.21    6.49   0
   6  11  -1    5.88    8.25   0
  -6  11   1    6.08    6.24   0
  -6  11   1   -0.51    6.33   0
   6 -11  -1    8.21    5.24   0
   6 -11  -1    6.65    5.20   0
   5 -11  -1  133.31    5.74   0
   5  11  -1  126.23    5.81   0
  -5  11   1  134.69    7.45   0
   5  11  -1  128.25    9.16   0
  -5  11   1  137.65    6.76   0
   5 -11  -1  120.59    7.29   0
  -4  11   1  103.72    7.44   0
   4 -11  -1  104.00    5.87   0
   4 -11  -1  107.55    7.59   0
  -4  11   1  101.17    5.72   0
   4  11  -1  103.22    6.69   0
   3 -11  -1  439.23    8.93   0
  -3  11   1  433.77    8.20   0
  -3  11   1  443.94    9.39   0
   3 -11  -1  446.72    8.32   0
   3  11  -1  435.19    8.28   0
  -2  11   1  184.48    9.54   0
   2 -11  -1  184.81    9.21   0
  -2  11   1  184.71    6.56   0
   2 -11  -1  181.23    6.71   0
  -1  11   1   71.89    8.90   0
  -1  11   1   79.24    6.98   0
   1  11  -1   73.57    6.76   0
   1 -11  -1   79.42    7.27   0
   1 -11  -1   73.43    7.60   0
   0 -11   1  248.93    7.77   0
   0  11  -1  262.98    8.25   0
   0  11   1  253.72    9.48   0
   0  11   1  260.87    8.63   0
  -1  11  -1  303.65    8.45   0
  -1  11  -1  298.52    8.54   0
   1  11   1  325.13    8.65   0
   1 -11   1  316.39    8.20   0
   1  11   1  300.78   10.76   0
  -2  11  -1  325.57    9.00   0
   2  11   1  328.21    7.31   0
  -2  11  -1  320.00    7.51   0
   2 -11   1  320.88    7.36   0
   2  11   1  297.44   14.09   0
   3  11   1  427.19    8.38   0
   3 -11   1  428.43    8.73   0
  -3  11  -1  417.77    7.39   0
  -3  11  -1  427.78    9.28   0
  -4  11  -1  297.74    6.54   0
   4  11   1  324.88    7.81   0
  -4 -11  -1  334.67    7.34   0
  -4  11  -1  320.18    8.61   0
   4 -11   1  311.33    7.03   0
  -5  11  -1    3.05    6.57   0
   5 -11   1   11.24    5.70   0
  -5  11  -1    5.92    7.52   0
   5  11   1   11.34    5.61   0
  -5 -11  -1    8.83    5.23   0
  -6 -11  -1    5.44    6.06   0
   6 -11   1   11.16    5.27   0
  -6  11  -1    3.42    5.04   0
  -6  11  -1   14.25    6.75   0
   6  11   1    5.91    6.34   0
  -7  11  -1   42.37    5.18   0
   7  11   1   45.23    5.41   0
   7 -11   1   36.64    6.52   0
  -7 -11  -1   49.30    4.98   0
  -7  11  -1   33.76    6.76   0
   8 -11   1   12.59    6.54   0
  -8  11  -1   18.79    5.57   0
  -8 -11  -1   19.82    5.11   0
  -8  11  -1   22.58    6.39   0
   8  11   1   15.07    5.55   0
  -9  12   1    7.50    6.92   0
   9 -12  -1   17.87    5.80   0
   9  12  -1    9.45    5.58   0
   8  12  -1  101.05   11.14   0
  -8  12   1  102.89    6.99   0
   8 -12  -1  112.89    7.32   0
   8  12  -1   90.09    6.83   0
   7 -12  -1  135.42    7.09   0
  -7  12   1  148.98    6.98   0
   7  12  -1  151.78   10.67   0
  -7  12   1  142.19    6.92   0
   7 -12  -1  136.91    5.93   0
   7  12  -1  131.35    5.78   0
   6  12  -1    2.27    8.26   0
   6  12  -1    0.93    6.28   0
  -6  12   1   -9.54    6.51   0
   6 -12  -1   -0.78    6.16   0
   6 -12  -1   -5.20    5.36   0
  -6  12   1    3.41    6.08   0
  -5  12   1   -1.44    5.13   0
   5  12  -1    7.18    5.28   0
   5 -12  -1    5.31    7.15   0
   5 -12  -1    9.39    6.41   0
  -5  12   1    8.09    7.36   0
   5  12  -1    4.45    8.35   0
  -4  12   1   14.26    7.38   0
   4  12  -1    5.75    6.66   0
   4 -12  -1    6.29    6.65   0
  -4  12   1    9.08    6.69   0
   4 -12  -1   10.35    6.94   0
   3 -12  -1  704.31   10.70   0
  -3  12   1  673.86    7.85   0
   3  12  -1  724.58    9.02   0
   3 -12  -1  717.95    8.06   0
  -3  12   1  702.51   10.33   0
  -2  12   1 1088.09   12.53   0
  -2  12   1 1067.49   10.43   0
   2 -12  -1 1085.62   10.53   0
   2 -12  -1 1115.13   12.79   0
   1  12  -1   72.34    6.89   0
   1 -12  -1   81.36    7.51   0
  -1  12   1   83.07    8.74   0
   1 -12  -1   73.94    7.40   0
  -1  12   1   80.86    7.30   0
   0 -12   1  525.39    8.86   0
   0  12   1  546.10    9.97   0
   0  12   1  525.16   10.65   0
   0  12  -1  541.41    9.22   0
   1 -12   1  192.80    7.85   0
  -1  12  -1  194.10    8.11   0
   1  12   1  192.98    7.91   0
   1  12   1  184.90    9.67   0
  -1  12  -1  192.48    8.28   0
  -2  12  -1  650.10    8.68   0
   2  12   1  605.57   15.41   0
  -2  12  -1  620.59    8.93   0
   2  12   1  652.00    9.48   0
   2 -12   1  642.78    9.45   0
   3  12   1 2011.10   12.39   0
  -3  12  -1 1930.49   12.29   0
  -3  12  -1 1911.89   11.92   0
   3 -12   1 1931.17   11.89   0
  -4  12  -1  521.12    7.40   0
   4  12   1  568.58    7.65   0
   4 -12   1  531.48    7.59   0
  -4  12  -1  553.93    9.41   0
  -5  12  -1  136.43    7.14   0
  -5 -12  -1  156.51    6.66   0
  -5  12  -1  135.87    7.78   0
   5  12   1  127.13    7.38   0
   5 -12   1  132.93    6.23   0
  -6 -12  -1  169.37    6.46   0
   6  12   1  163.95    6.89   0
  -6  12  -1  163.82    6.83   0
   6 -12   1  170.91    7.02   0
  -6  12  -1  169.63    7.13   0
  -7  12  -1  585.92    8.53   0
  -7  12  -1  571.99    8.25   0
  -7 -12  -1  670.17    7.33   0
   7  12   1  587.72    7.54   0
   7 -12   1  582.34    8.69   0
   8  12   1   97.87    7.01   0
  -8  12  -1   98.82    6.92   0
  -8 -12  -1  113.37    5.66   0
  -8  12  -1  106.74    7.02   0
   8 -12   1  105.83    7.34   0
   8  13  -1  245.58   13.58   0
  -8  13   1  230.71    7.93   0
   8  13  -1  203.58    7.29   0
   8 -13  -1  232.16    8.02   0
  -7  13   1  296.31    6.39   0
   7 -13  -1  293.12    7.82   0
   7  13  -1  296.40   12.70   0
   7  13  -1  287.04    7.44   0
  -7  13   1  304.35    7.77   0
   6  13  -1   19.28    8.90   0
   6 -13  -1   24.17    6.45   0
  -6  13   1   19.08    4.84   0
  -6  13   1   20.17    5.48   0
   6 -13  -1   19.10    6.22   0
   6  13  -1   18.61    6.16   0
  -5  13   1   58.21    6.37   0
   5 -13  -1   56.94    7.12   0
  -5  13   1   63.32    7.25   0
   5 -13  -1   56.10    5.33   0
   5  13  -1   57.05    5.36   0
   4  13  -1  794.85    9.06   0
  -4  13   1  783.73   10.44   0
  -4  13   1  781.04    8.00   0
   4 -13  -1  789.75    8.27   0
   4 -13  -1  793.90    9.87   0
   3 -13  -1  426.15    8.53   0
  -3  13   1  429.24    9.86   0
  -3  13   1  412.57    7.85   0
   3  13  -1  422.36    8.09   0
   3 -13  -1  432.51    7.03   0
  -2  13   1    4.60    8.16   0
   2 -13  -1    2.94    7.57   0
   2 -13  -1    1.20    6.78   0
  -2  13   1    9.16    5.88   0
  -1  13   1   91.72    7.27   0
   1 -13  -1   91.15    8.26   0
   1  13  -1   87.77    6.00   0
  -1  13   1   89.00    7.60   0
   0  13  -1  212.48    6.77   0
   0  13   1  200.71    7.85   0
   0  13   1  206.70    8.00   0
   1 -13   1  529.18    8.85   0
  -1  13  -1  504.34    8.18   0
   1  13   1  556.87    9.14   0
  -1  13  -1  524.23    8.98   0
   1  13   1  508.26   11.04   0
  -2  13  -1 1575.76   10.97   0
   2  13   1 1626.35   12.20   0
   2  13   1 1493.96   19.26   0
   2 -13   1 1593.54   12.18   0
  -2  13  -1 1580.15   12.71   0
  -3  13  -1  109.80    7.18   0
   3  13   1  124.97    6.13   0
  -3  13  -1  113.53    8.25   0
   3 -13   1  118.37    7.19   0
  -4  13  -1  409.01    8.88   0
   4  13   1  415.66    7.21   0
   4 -13   1  409.42    8.16   0
  -4  13  -1  398.36    6.88   0
  -5  13  -1   81.75    6.18   0
   5  13   1   70.17    7.00   0
   5 -13   1   84.00    7.02   0
  -5  13  -1   81.52    5.38   0
  -6  13  -1    6.19    5.24   0
   6  13   1   11.23    6.27   0
   6 -13   1    5.28    5.10   0
  -6  13  -1   -3.32    6.40   0
   7  13   1   34.19    5.67   0
  -7  13  -1   39.95    6.74   0
   7 -13   1   33.87    5.48   0
  -7  13  -1   34.60    5.25   0
  -8  13  -1   10.19    6.62   0
   8 -13   1   13.66    6.77   0
   8  13   1   21.23    6.68   0
  -8  13  -1   13.38    5.35   0
   8  14  -1    2.02    5.27   0
  -8  14   1   -0.62    5.37   0
   8 -14  -1    4.18    5.34   0
  -7  14   1   61.79    6.70   0
   7  14  -1   58.99   11.16   0
   7 -14  -1   62.59    6.87   0
  -7  14   1   55.26    6.53   0
   7  14  -1   56.22    6.53   0
  -6  14   1    7.32    6.63   0
   6 -14  -1    8.17    6.57   0
   6  14  -1   11.93    4.95   0
   6  14  -1    5.82    8.72   0
   6 -14  -1   -1.27    5.94   0
  -6  14   1   15.13    6.14   0
  -5  14   1    1.73    5.14   0
   5  14  -1   12.78    6.22   0
   5 -14  -1   16.31    5.11   0
  -5  14   1   18.68    7.07   0
   5 -14  -1   17.17    7.00   0
   4  14  -1  109.23    6.03   0
  -4  14   1  115.07    7.09   0
   4 -14  -1  111.69    7.16   0
   4 -14  -1  110.17    7.01   0
  -4  14   1  113.55    7.98   0
  -3  14   1   92.05    5.69   0
  -3  14   1   97.34    7.54   0
   3  14  -1   97.15    5.68   0
   3 -14  -1   97.41    6.72   0
   3 -14  -1   99.00    6.76   0
   2 -14  -1 1100.97    9.35   0
   2 -14  -1 1146.66   12.17   0
  -2  14   1 1153.56   12.20   0
  -2  14   1 1086.58    9.28   0
  -1  14   1  365.08    8.96   0
  -1  14   1  367.43    8.38   0
   1 -14  -1  356.46    8.27   0
   1  14  -1  357.28    8.11   0
   0  14   1    1.52    6.59   0
   0  14  -1    5.29    6.71   0
   0  14   1    3.24    6.48   0
   1  14   1   72.08    8.21   0
  -1  14  -1   70.19    7.06   0
  -1  14  -1   72.22    7.46   0
   1  14   1   74.14    6.98   0
   1 -14   1   70.93    7.04   0
  -2  14  -1  428.26    8.43   0
   2  14   1  408.67   12.16   0
   2  14   1  433.31    8.80   0
  -2  14  -1  416.62    9.08   0
   2 -14   1  437.94    8.70   0
   3 -14   1 1257.71   10.88   0
  -3  14  -1 1230.77   11.49   0
   3  14   1 1288.80   10.13   0
  -3  14  -1 1216.69    9.69   0
   4 -14   1  319.34    7.59   0
   4  14   1  296.37    6.86   0
  -4  14  -1  303.59    7.06   0
  -4  14  -1  281.43    6.50   0
  -5  14  -1  193.61    6.67   0
   5  14   1  184.45    7.48   0
   5 -14   1  197.43    7.16   0
  -5  14  -1  175.29    5.92   0
  -6  14  -1    5.71    6.40   0
   6  14   1   13.96    6.28   0
  -6  14  -1    9.95    4.92   0
   6 -14   1    7.33    6.26   0
   7  14   1  363.94    8.06   0
   7 -14   1  367.09    8.06   0
  -7  14  -1  326.23    6.51   0
  -7  14  -1  380.52    7.11   0
  -8  14  -1   22.66    6.70   0
   8  14   1   15.38    5.43   0
  -8  14  -1   13.45    6.69   0
   8 -14   1    7.84    7.05   0
   8 -15  -1   45.03    6.91   0
  -8  15   1   59.44    6.80   0
   8  15  -1   40.63    5.47   0
  -8  15   1   38.23    5.38   0
  -7  15   1  108.45    6.97   0
   7 -15  -1   98.03    7.00   0
   7  15  -1  106.73   13.23   0
  -7  15   1  106.28    5.64   0
   7  15  -1   92.73    5.62   0
  -6  15   1   -0.75    4.90   0
  -6  15   1    0.11    6.66   0
   6 -15  -1    1.14    6.52   0
   6  15  -1   13.21    5.04   0
   6  15  -1    3.34    9.78   0
   5 -15  -1   14.31    6.61   0
  -5  15   1    4.95    6.29   0
   5  15  -1    6.53    6.20   0
  -5  15   1   13.77    7.15   0
   5 -15  -1    2.51    6.27   0
  -4  15   1   92.01    7.59   0
   4  15  -1   76.31    5.89   0
   4 -15  -1   85.54    6.91   0
   4 -15  -1   83.71    5.62   0
  -4  15   1   85.86    5.67   0
   3  15  -1  415.79    7.92   0
  -3  15   1  426.89    9.29   0
   3 -15  -1  413.24    8.53   0
   3 -15  -1  396.58    6.86   0
  -3  15   1  390.05    6.91   0
   2 -15  -1  343.64    7.87   0
  -2  15   1  331.63    9.37   0
  -2  15   1  333.46    6.80   0
  -1  15   1  771.90   11.15   0
  -1  15   1  747.41    9.60   0
   1  15  -1  750.47    9.44   0
   0  15  -1   47.56    5.84   0
   0  15   1   47.71    7.29   0
   0  15  -1   48.59    6.91   0
   0  15   1   47.87    6.84   0
  -1  15  -1  132.36    7.71   0
   1 -15   1  121.78    7.29   0
  -1  15  -1  118.03    7.78   0
   1  15   1  123.28    7.22   0
   1  15   1  113.49    8.17   0
   2  15   1  486.52   12.52   0
   2 -15   1  506.48    8.85   0
  -2  15  -1  493.36    9.45   0
   2  15   1  525.21    9.05   0
  -2  15  -1  497.19    7.54   0
   3  15   1    9.91    5.70   0
  -3  15  -1    4.98    5.82   0
   3  15   1    7.27   13.76   0
   3 -15   1   10.75    6.87   0
  -3  15  -1    4.90    6.23   0
   4 -15   1   58.70    6.69   0
  -4  15  -1   40.36    5.63   0
  -4  15  -1   54.89    5.77   0
   4  15   1   49.58    6.08   0
   5 -15   1  265.52    7.38   0
  -5  15  -1  257.97    6.76   0
   5  15   1  240.66    6.36   0
  -5  15  -1  233.98    6.10   0
  -6  15  -1   19.33    5.01   0
  -6  15  -1   19.94    6.45   0
   6  15   1   25.76    5.41   0
   6 -15   1   21.23    6.52   0
  -7  15  -1    2.12    6.41   0
   7 -15   1   11.71    6.51   0
  -7  15  -1    8.64    5.43   0
   7  15   1    9.76    6.76   0
  -8  15  -1    5.28    6.47   0
  -8  15  -1    5.21    5.49   0
   8 -15   1   10.22    6.69   0
   8  15   1    5.11    5.42   0
  -8  16   1   93.99    7.17   0
  -8  16   1   85.57    7.03   0
   8  16  -1   78.72    7.04   0
   8 -16  -1  106.49    7.20   0
   7  16  -1    4.78   14.49   0
   7  16  -1    3.45    5.15   0
  -7  16   1    6.08    5.18   0
   7 -16  -1    4.56    6.39   0
  -7  16   1    3.19    6.34   0
  -6  16   1   57.10    6.63   0
  -6  16   1   35.80    5.03   0
   6 -16  -1   53.61    6.56   0
   6  16  -1   44.52    6.11   0
   6  16  -1   41.30   10.89   0
   5 -16  -1  228.24    7.46   0
  -5  16   1  226.85    7.99   0
  -5  16   1  208.23    7.00   0
   5  16  -1  229.18    6.24   0
  -4  16   1  125.18    8.11   0
  -4  16   1  110.14    5.83   0
   4 -16  -1  128.73    7.28   0
   4  16  -1  130.69    7.43   0
   3  16  -1   72.61    5.95   0
  -3  16   1   72.73    5.68   0
  -3  16   1   72.55    8.64   0
   3 -16  -1   71.68    6.76   0
  -2  16   1    4.86    5.15   0
   2 -16  -1   -1.00    7.04   0
   2  16  -1   -0.62    4.90   0
  -2  16   1    6.75    7.94   0
   1  16  -1  132.74    7.14   0
  -1  16   1  143.01    7.47   0
  -1  16   1  146.40    7.33   0
   0  16  -1  479.31    8.75   0
   0  16   1  465.38    8.78   0
   0  16   1  473.97    8.65   0
   0  16  -1  482.09    7.91   0
   1  16   1    0.32    6.37   0
  -1  16  -1    3.58    7.06   0
   1  16   1    1.53    7.36   0
  -1  16  -1    5.13    7.01   0
   1  16   1    4.33    5.91   0
   1 -16   1    1.35    6.58   0
   2  16   1  356.38   11.43   0
   2  16   1  367.05    8.36   0
  -2  16  -1  363.70    8.74   0
  -2  16  -1  368.93    8.17   0
   2 -16   1  377.64    8.22   0
   3 -16   1  130.34    7.14   0
   3  16   1  117.58   12.92   0
  -3  16  -1  124.92    7.40   0
  -3  16  -1  114.94    7.92   0
   3  16   1  129.85    7.42   0
  -4  16  -1    3.79    6.57   0
   4  16   1    5.81    5.75   0
  -4  16  -1   10.78    5.80   0
   4 -16   1    2.00    5.25   0
   5  16   1    1.03    5.42   0
   5 -16   1    5.40    4.92   0
  -5  16  -1    6.99    5.66   0
  -5  16  -1    7.00    4.98   0
  -6  16  -1   15.63    6.09   0
  -6  16  -1   31.37    6.61   0
   6  16   1   18.98    5.07   0
   6 -16   1   17.22    6.49   0
  -7  16  -1   68.24    6.73   0
   7  16   1   67.36    5.72   0
  -7  16  -1   62.25    6.93   0
   7 -16   1   65.35    5.62   0
  -8  16  -1   23.59    7.02   0
   8  16   1   18.41    6.79   0
   8 -16   1   23.47    5.74   0
  -8  16  -1   22.49    5.62   0
   8  17  -1   27.69    5.41   0
  -8  17   1   17.85    5.73   0
  -8  17   1   26.37    5.45   0
   8 -17  -1   21.95    6.96   0
   7 -17  -1   24.02    5.39   0
   7  17  -1   10.49    6.00   0
  -7  17   1   32.77    6.24   0
  -7  17   1   24.80    6.71   0
   6  17  -1   58.15    5.04   0
   6 -17  -1   58.14    6.75   0
   6  17  -1   63.16   12.44   0
  -6  17   1   69.14    6.78   0
  -6  17   1   63.63    6.18   0
   5  17  -1  121.92    6.69   0
  -5  17   1  109.63    7.15   0
   5 -17  -1  119.26    7.77   0
  -5  17   1  118.86    6.69   0
   4 -17  -1  337.96    8.95   0
  -4  17   1  341.19    6.34   0
  -4  17   1  342.92    9.85   0
   4  17  -1  333.97    6.64   0
  -3  17   1  458.48   10.43   0
   3 -17  -1  457.90    8.71   0
   3  17  -1  475.31    7.31   0
  -3  17   1  442.17    6.87   0
   2  17  -1  100.54    5.58   0
   2 -17  -1   99.92    7.66   0
  -2  17   1   93.67    7.55   0
  -2  17   1   96.60    5.89   0
  -1  17   1  797.97    9.60   0
  -1  17   1  793.39   10.59   0
   1  17  -1  812.42    9.40   0
   0  17  -1   85.05    6.23   0
   0  17  -1   78.01    7.32   0
   0  17   1   72.40    6.64   0
   0  17   1   84.17    6.79   0
   1  17   1 1175.11   10.95   0
  -1  17  -1 1255.50   10.90   0
  -1  17  -1 1183.98   11.09   0
   1  17   1 1250.35   11.27   0
   1 -17   1 1223.00   10.76   0
   1  17   1 1213.39   11.96   0
  -2  17  -1  204.59    7.62   0
   2  17   1  193.33   10.24   0
   2  17   1  199.70    7.74   0
   2 -17   1  188.83    6.34   0
  -2  17  -1  191.96    8.22   0
   3  17   1  334.64    7.88   0
   3 -17   1  336.42    7.66   0
   3  17   1  311.64   14.25   0
  -3  17  -1  343.28    6.76   0
  -3  17  -1  330.02    8.12   0
   4 -17   1  889.07    8.53   0
  -4  17  -1  853.78    9.06   0
  -4  17  -1  909.20    9.10   0
   4  17   1  912.14    9.71   0
   5  17   1  400.76    7.95   0
  -5  17  -1  409.20    6.61   0
  -5  17  -1  425.86    7.41   0
   5 -17   1  411.14    7.82   0
   6 -17   1  207.47    7.28   0
  -6  17  -1  198.49    7.78   0
   6  17   1  199.57    7.27   0
  -6  17  -1  192.32    6.80   0
  -7  17  -1   18.21    5.25   0
   7 -17   1   23.64    6.74   0
  -7  17  -1   27.97    6.70   0
   7  17   1   21.86    6.79   0
   8 -17   1    9.23    7.05   0
  -8  17  -1   11.77    6.66   0
   8  17   1   17.59    5.51   0
  -8  17  -1   11.11    6.89   0
  -8  18   1  128.07    6.11   0
   8 -18  -1  136.16    7.86   0
  -8  18   1  143.05    7.63   0
   8  18  -1   97.13    7.26   0
  -7  18   1  271.27    8.05   0
   7 -18  -1  268.55    7.88   0
  -7  18   1  268.28    6.28   0
   7  18  -1  254.98    6.63   0
   6 -18  -1  171.86    7.26   0
   6  18  -1  153.76   14.31   0
  -6  18   1  142.78    6.78   0
   6  18  -1  162.16    6.97   0
  -6  18   1  168.10    7.49   0
  -5  18   1   95.54    5.44   0
  -5  18   1   94.46    7.05   0
   5  18  -1   95.65    5.66   0
   5 -18  -1   94.62    6.60   0
  -4  18   1   28.55    8.59   0
   4  18  -1   18.08    5.66   0
  -4  18   1   20.75    5.10   0
   4 -18  -1   19.64    6.67   0
   3  18  -1  142.35    7.54   0
   3 -18  -1  142.79    7.23   0
  -3  18   1  136.64    9.04   0
  -3  18   1  142.49    6.12   0
   2  18  -1 1153.08    9.36   0
  -2  18   1 1203.65   10.17   0
  -2  18   1 1208.58   12.30   0
   2 -18  -1 1222.99   12.05   0
  -1  18   1  789.69    9.74   0
   1  18  -1  762.48    9.54   0
  -1  18   1  776.89   11.07   0
   1  18  -1  781.54   10.99   0
   0  18  -1  133.75    7.36   0
   0  18   1  129.30    7.01   0
   0  18  -1  142.92    7.76   0
   0  18   1  131.40    7.21   0
   1 -18   1    1.08    6.59   0
   1  18   1   -0.77    7.67   0
  -1  18  -1    4.36    6.89   0
   1  18   1    3.50    6.28   0
  -1  18  -1    4.94    7.00   0
   1  18   1   -3.08    6.62   0
   2 -18   1 1146.24   10.30   0
   2  18   1 1170.88   10.89   0
  -2  18  -1 1185.64    9.75   0
   2  18   1 1129.56   13.96   0
  -2  18  -1 1115.65   10.82   0
  -3  18  -1  369.11    7.73   0
   3  18   1  354.13    6.80   0
  -3  18  -1  354.25    8.45   0
   3  18   1  340.11   13.42   0
   3 -18   1  370.02    6.73   0
  -4  18  -1   13.47    7.06   0
   4  18   1   16.92    6.72   0
  -4  18  -1    6.64    5.40   0
   4 -18   1    7.44    6.29   0
   5 -18   1   73.96    6.53   0
  -5  18  -1   79.49    7.32   0
   5  18   1   63.75    7.00   0
  -5  18  -1   73.28    6.44   0
  -6  18  -1  157.28    6.86   0
   6  18   1  175.38    6.25   0
   6 -18   1  177.83    7.22   0
  -6  18  -1  196.34    6.81   0
   7  18   1  129.15    6.38   0
   7 -18   1  155.50    7.61   0
  -7  18  -1  163.40    6.09   0
  -7  18  -1  153.91    6.66   0
   8 -19  -1   31.98    7.22   0
  -8  19   1   26.33    6.89   0
  -8  19   1   24.39    7.03   0
   8  19  -1   18.26    5.69   0
  -7  19   1    7.98    6.58   0
   7 -19  -1    7.28    6.69   0
   7  19  -1    3.48    6.24   0
  -7  19   1   11.22    5.28   0
   6  19  -1  121.15    5.71   0
   6  19  -1  112.96   15.56   0
  -6  19   1  100.68    6.64   0
  -6  19   1  116.65    7.55   0
   6 -19  -1  116.18    7.11   0
   5  19  -1  356.98    7.79   0
  -5  19   1  397.27    8.72   0
  -5  19   1  361.99    6.39   0
   5 -19  -1  398.94    8.25   0
  -4  19   1  508.20    7.06   0
   4  19  -1  512.95    8.30   0
   4 -19  -1  554.94    8.67   0
  -4  19   1  563.84   10.38   0
   3  19  -1  167.04    7.49   0
   3 -19  -1  154.01    7.91   0
  -3  19   1  152.44    6.10   0
  -3  19   1  157.19    9.08   0
  -2  19   1   97.28    7.54   0
   2 -19  -1   98.84    6.89   0
  -2  19   1   90.32    7.04   0
   2  19  -1   80.52    6.72   0
   1  19  -1  936.07    8.99   0
   1  19  -1  958.11   11.40   0
  -1  19   1  929.12   10.90   0
  -1  19   1  939.31    9.78   0
   0  19  -1 1014.26   10.48   0
   0  19  -1  975.04   10.33   0
   0  19   1  999.20   10.46   0
   0  19   1  998.81   10.69   0
   1  19   1  823.99    9.71   0
   1 -19   1  870.23    9.37   0
   1  19   1  900.67   10.35   0
  -1  19  -1  856.24    8.93   0
   1  19   1  875.85   11.36   0
  -1  19  -1  908.27    8.93   0
  -2  19  -1  849.80   10.00   0
   2 -19   1  871.34    9.44   0
   2  19   1  861.65   10.02   0
   2  19   1  848.71   12.97   0
  -2  19  -1  874.07    8.92   0
   3  19   1  386.37    8.17   0
   3 -19   1  404.62    7.96   0
  -3  19  -1  391.53    8.63   0
   3  19   1  374.75   13.31   0
  -3  19  -1  374.00    6.57   0
   4 -19   1  393.66    7.72   0
  -4  19  -1  383.10    8.29   0
  -4  19  -1  393.59    7.67   0
   4  19   1  374.07    7.66   0
   5  19   1  498.65    8.33   0
   5 -19   1  524.55    7.33   0
  -5  19  -1  529.56    8.93   0
  -5  19  -1  524.93    8.01   0
   6 -19   1   93.74    6.85   0
   6  19   1   80.09    6.94   0
  -6  19  -1   93.61    5.45   0
  -6  19  -1   92.85    7.47   0
   7 -19   1    3.22    5.47   0
  -7  19  -1    4.72    6.92   0
   7  19   1    1.48    6.68   0
  -7  19  -1    2.55    5.35   0
   7  20  -1   33.11    6.79   0
  -7  20   1   51.37    6.88   0
  -7  20   1   48.06    5.30   0
   7 -20  -1   47.83    6.82   0
   6  20  -1   82.71    6.77   0
  -6  20   1   98.03    6.63   0
   6 -20  -1  110.99    6.91   0
  -6  20   1  116.07    7.31   0
  -5  20   1   -1.78    6.73   0
   5  20  -1    5.59    6.31   0
  -5  20   1   10.40    5.05   0
   5 -20  -1    3.13    6.18   0
   4  20  -1    1.81    6.47   0
   4 -20  -1    7.20    6.93   0
  -4  20   1    7.53    4.94   0
  -4  20   1    8.34    7.92   0
   3 -20  -1  251.41    8.60   0
  -3  20   1  249.82    8.06   0
   3  20  -1  225.21    7.01   0
   3  20  -1  259.90    7.67   0
  -3  20   1  243.58    7.17   0
  -2  20   1   19.41    7.97   0
  -2  20   1    5.23    5.63   0
   2  20  -1   14.86    6.81   0
   2  20  -1   14.50    6.53   0
   2 -20  -1   11.75    7.08   0
   1  20  -1  296.91    8.35   0
  -1  20   1  284.18    6.48   0
   1  20  -1  281.43    7.33   0
  -1  20   1  284.66    8.98   0
   0  20  -1   11.29    6.80   0
   0  20   1   13.94    6.49   0
   0  20  -1   17.00    6.51   0
   0  20   1   10.85    6.71   0
   1  20   1  180.01    7.63   0
  -1  20  -1  193.99    6.56   0
   1  20   1  199.16    8.78   0
  -1  20  -1  174.73    7.37   0
   1  20   1  178.37    7.23   0
   1 -20   1  187.33    6.78   0
   2 -20   1   14.92    6.10   0
  -2  20  -1    5.66    6.81   0
   2  20   1   14.19    6.26   0
  -2  20  -1    3.57    5.73   0
   2  20   1   10.53    6.76   0
   2  20   1    3.62    8.56   0
   3 -20   1   28.47    6.36   0
  -3  20  -1   22.97    7.02   0
   3  20   1   19.82    6.75   0
  -3  20  -1   13.12    6.66   0
   3  20   1   21.08   10.18   0
   4 -20   1   27.34    5.12   0
  -4  20  -1   12.96    6.25   0
   4  20   1   16.08    5.10   0
  -4  20  -1   15.21    7.14   0
  -5  20  -1    9.37    6.91   0
   5 -20   1    8.13    6.26   0
  -5  20  -1    7.00    5.21   0
   5  20   1    1.39    6.42   0
  -6  20  -1   50.57    5.26   0
  -6  20  -1   61.92    5.91   0
   6  20   1   59.47    5.69   0
   6 -20   1   62.72    6.90   0
   7 -20   1    9.14    6.88   0
  -7  20  -1   12.01    7.03   0
   7  20   1    0.18    5.62   0
  -7  20  -1   18.02    5.35   0
   7  21  -1    4.23    5.31   0
  -7  21   1    3.12    5.29   0
  -7  21   1   10.45    6.79   0
   7 -21  -1    2.99    6.70   0
   6  21  -1   -5.43    6.57   0
  -6  21   1   -0.18    6.31   0
  -6  21   1    4.54    8.01   0
   6 -21  -1    0.59    6.48   0
  -5  21   1   10.64    7.43   0
  -5  21   1    6.84    6.40   0
   5  21  -1    4.67   11.05   0
   5 -21  -1    5.86    7.08   0
   5  21  -1    6.53    5.07   0
  -4  21   1  593.22    8.12   0
   4  21  -1  593.14   11.90   0
   4  21  -1  560.09    8.61   0
   4 -21  -1  617.86    8.97   0
  -4  21   1  581.46    9.87   0
  -3  21   1   -0.51    7.81   0
   3  21  -1    8.37    7.47   0
   3 -21  -1    8.07    6.91   0
   3  21  -1    2.95    6.48   0
  -3  21   1    6.10    4.84   0
   3  21  -1    1.66    6.12   0
  -2  21   1  508.51   10.29   0
   2 -21  -1  499.29    8.70   0
   2  21  -1  544.55   10.51   0
  -2  21   1  500.76    8.31   0
   2  21  -1  485.40    7.26   0
  -1  21   1   25.66    6.32   0
  -1  21   1   34.45    7.05   0
   1  21  -1   42.07    7.11   0
   1  21  -1   28.31    5.17   0
   0  21  -1  101.61    7.08   0
   0  21   1   97.67    7.10   0
   0  21  -1   98.81    6.77   0
   0  21   1  108.98    8.27   0
  -1  21  -1  197.53    6.62   0
   1  21   1  209.12    8.01   0
  -1  21  -1  184.04    7.59   0
   1  21   1  181.53    7.44   0
   1  21   1  196.92    7.03   0
  -2  21  -1   94.92    6.83   0
  -2  21  -1   90.76    6.09   0
   2  21   1   77.16    6.48   0
   2  21   1   92.71    7.00   0
   2  21   1   87.06    9.06   0
   2 -21   1   94.33    6.73   0
  -3  21  -1  752.42    9.76   0
   3  21   1  756.13    8.08   0
   3 -21   1  763.26    8.97   0
   3  21   1  752.68   14.84   0
  -3  21  -1  753.44    8.60   0
   4  21   1   18.11    6.39   0
  -4  21  -1    4.75    7.17   0
  -4  21  -1   10.53    5.12   0
   4 -21   1   12.43    6.26   0
  -5  21  -1    7.12    5.18   0
   5 -21   1    9.13    6.25   0
   5  21   1   13.70    6.40   0
  -5  21  -1    5.35    6.87   0
   6  21   1   10.10    6.54   0
   6 -21   1    1.77    6.30   0
  -6  21  -1    0.42    6.59   0
  -6  21  -1    1.56    5.15   0
   7  21   1   -4.14    6.74   0
  -7  21  -1    2.45    5.24   0
  -7  21  -1    2.12    6.93   0
   7 -21   1    3.89    6.62   0
   7 -22  -1   58.12    8.29   0
   7  22  -1   39.23    5.61   0
  -7  22   1   53.99    7.17   0
  -7  22   1   56.79    5.75   0
  -6  22   1   60.93    7.29   0
   6 -22  -1   67.11    6.95   0
   6  22  -1   56.33    5.60   0
  -6  22   1   46.71    6.56   0
  -5  22   1   92.28    7.49   0
  -5  22   1   87.73    6.63   0
   5  22  -1   88.51    5.58   0
   5  22  -1   92.69   11.37   0
   5 -22  -1   89.46    7.60   0
   4 -22  -1   42.97    6.40   0
  -4  22   1   49.01    8.27   0
   4  22  -1   50.80    9.22   0
   4  22  -1   51.75    6.34   0
  -4  22   1   45.03    5.25   0
   3  22  -1  153.08    8.44   0
   3  22  -1  134.28    5.36   0
  -3  22   1  151.76    7.50   0
   3 -22  -1  158.98    6.73   0
  -3  22   1  158.28    5.65   0
   3  22  -1  141.17    5.74   0
   2  22  -1   92.48    8.25   0
   2  22  -1   90.47    6.49   0
  -2  22   1   86.75    8.04   0
  -2  22   1   92.41    5.69   0
  -1  22   1  416.37    7.73   0
   1  22  -1  437.45    8.98   0
  -1  22   1  425.18   10.36   0
   1  22  -1  407.21    7.92   0
   0  22  -1  249.96    7.57   0
   0  22   1  243.70    7.94   0
   0  22  -1  270.03    6.79   0
   0  22   1  242.04    8.13   0
  -1  22  -1   17.97    6.71   0
   1  22   1   16.34    6.81   0
   1  22   1   25.29    6.69   0
   1  22   1   22.22    7.01   0
  -1  22  -1   28.46    5.76   0
  -2  22  -1  190.18    7.51   0
   2  22   1  198.68    8.61   0
   2 -22   1  197.68    6.87   0
   2  22   1  193.87    7.06   0
   2  22   1  172.79    6.67   0
  -2  22  -1  180.64    7.25   0
  -3  22  -1   18.17    7.00   0
   3  22   1   13.95    5.40   0
   3  22   1   17.15    9.09   0
  -3  22  -1   20.80    5.05   0
   3 -22   1   20.57    6.34   0
  -4  22  -1  183.66    7.47   0
   4 -22   1  186.47    6.78   0
   4  22   1  181.82    7.07   0
  -4  22  -1  172.31    6.81   0
  -5  22  -1  114.46    7.44   0
   5 -22   1  108.88    6.75   0
  -5  22  -1   88.47    6.76   0
   5  22   1   84.98    6.97   0
   6 -22   1   52.10    6.92   0
   6  22   1   42.37    7.01   0
  -6  22  -1   62.41    6.07   0
  -6  22  -1   50.96    6.68   0
   7 -22   1   77.96    6.33   0
   7  22   1   65.29    6.13   0
  -7  22  -1   64.11    6.66   0
  -7  22  -1   63.33    7.13   0
   7  23  -1   11.41    6.75   0
   7 -23  -1   10.45    7.07   0
  -7  23   1    9.51    6.95   0
  -7  23   1   16.74    5.43   0
   6  23  -1   13.09    5.19   0
   6 -23  -1   11.87    6.55   0
  -6  23   1   21.69    7.06   0
  -6  23   1   14.44    5.38   0
   5 -23  -1  284.42    8.46   0
   5  23  -1  246.10    6.55   0
  -5  23   1  268.82    9.34   0
   5  23  -1  284.59   13.41   0
  -5  23   1  248.75    6.29   0
   4  23  -1  108.12    5.52   0
  -4  23   1  108.60    7.48   0
   4  23  -1  117.97    6.86   0
   4 -23  -1  113.92    6.71   0
   4  23  -1  126.23    9.75   0
  -4  23   1  114.93    5.41   0
   3 -23  -1  127.96    6.72   0
   3  23  -1  136.22    5.82   0
   3  23  -1  137.88    8.36   0
  -3  23   1  136.38    7.44   0
  -3  23   1  129.65    6.70   0
   3  23  -1  116.29    5.65   0
  -2  23   1   41.89    7.67   0
   2  23  -1   39.01    7.69   0
   2  23  -1   43.44    6.20   0
  -2  23   1   51.77    6.46   0
   1  23  -1  134.84    7.38   0
  -1  23   1  119.25    7.93   0
  -1  23   1  128.03    5.75   0
   1  23  -1  127.31    6.75   0
   0  23  -1 1004.81   10.25   0
   0  23  -1 1087.72   10.13   0
   0  23   1  978.03   10.91   0
   0  23   1 1064.85   10.35   0
   1  23   1  776.00    9.45   0
   1  23   1  790.04    9.88   0
  -1  23  -1  765.31    9.70   0
  -1  23  -1  832.00    8.51   0
   1  23   1  808.25    9.60   0
   2  23   1  433.74    7.94   0
  -2  23  -1  451.24    8.51   0
   2  23   1  446.73    8.41   0
  -2  23  -1  501.36    8.27   0
   2 -23   1  466.56    7.74   0
   2  23   1  467.95   10.00   0
   3  23   1  178.56    7.25   0
  -3  23  -1  182.96    7.09   0
   3 -23   1  169.37    6.82   0
   3  23   1  185.08   10.81   0
  -3  23  -1  177.56    7.39   0
   4 -23   1  363.80    8.03   0
   4  23   1  342.43    7.86   0
  -4  23  -1  378.12    8.44   0
  -4  23  -1  364.23    6.52   0
   5 -23   1  438.21    8.25   0
  -5  23  -1  369.78    6.92   0
   5  23   1  389.40    7.43   0
  -5  23  -1  396.24    9.20   0
   6  23   1  145.98    6.45   0
  -6  23  -1  145.83    7.10   0
  -6  23  -1  153.17    8.02   0
   6 -23   1  172.31    7.42   0
   6  24  -1   67.44    5.83   0
  -6  24   1   68.64    5.66   0
  -6  24   1   71.18    8.46   0
   6 -24  -1   74.24    7.02   0
   5 -24  -1   97.35    7.76   0
   5  24  -1   92.57    5.69   0
  -5  24   1   75.16    5.53   0
   5  24  -1   86.82   12.58   0
  -5  24   1   89.28    7.36   0
  -4  24   1    3.92    6.15   0
   4 -24  -1    2.85    6.89   0
  -4  24   1   -2.87    6.75   0
   4  24  -1    5.98    6.05   0
   4  24  -1    2.37    6.29   0
   4  24  -1    4.45    8.71   0
   3 -24  -1   78.50    7.20   0
  -3  24   1   73.50    7.93   0
   3  24  -1   64.45    6.12   0
   3  24  -1   64.42    6.47   0
  -3  24   1   75.38    5.79   0
   3  24  -1   80.97    8.05   0
   2  24  -1   16.79    4.95   0
  -2  24   1   20.48    6.48   0
  -2  24   1   17.04    4.91   0
   2  24  -1   22.81    7.90   0
  -1  24   1  510.56    8.19   0
   1  24  -1  519.83    8.77   0
  -1  24   1  478.19    9.17   0
   1  24  -1  502.20    7.44   0
   0  24   1  267.98    7.37   0
   0  24  -1  273.02    7.78   0
   0  24   1  264.02    7.66   0
   0  24  -1  240.56    7.86   0
   1  24   1    3.52    6.01   0
   1  24   1    3.03    6.21   0
   1  24   1   10.37    6.37   0
  -1  24  -1    0.38    6.19   0
  -1  24  -1    4.76    6.50   0
  -2  24  -1   61.87    5.60   0
   2  24   1   59.05    7.41   0
   2  24   1   59.29    6.74   0
   2 -24   1   54.16    6.32   0
   2  24   1   55.60    6.26   0
  -2  24  -1   49.17    6.81   0
   3  24   1  184.42    6.84   0
  -3  24  -1  204.34    7.62   0
   3  24   1  193.62    6.24   0
   3  24   1  198.82   10.77   0
   3 -24   1  220.27    7.09   0
  -3  24  -1  216.31    7.12   0
  -4  24  -1  287.15    6.52   0
   4 -24   1  283.13    7.39   0
   4  24   1  251.53    7.84   0
  -4  24  -1  264.07    8.06   0
   5  24   1   46.24    6.00   0
  -5  24  -1   60.90    6.56   0
  -5  24  -1   54.47    7.74   0
   5 -24   1   65.23    6.95   0
   6 -24   1   20.18    6.77   0
  -6  24  -1   16.76    7.20   0
   6  24   1   11.05    5.78   0
  -6  24  -1   21.68    5.47   0
  -6  25   1   13.98    7.18   0
   6 -25  -1    4.27    6.80   0
   6  25  -1    3.44    5.40   0
  -6  25   1    5.98    5.14   0
   5  25  -1   68.07   12.41   0
  -5  25   1   61.86    6.57   0
   5 -25  -1   61.42    7.58   0
  -5  25   1   54.34    7.47   0
   5  25  -1   63.34    5.78   0
   4  25  -1   40.05    9.02   0
  -4  25   1   37.92    5.18   0
   4 -25  -1   43.94    7.10   0
   4  25  -1   30.44    6.52   0
   4  25  -1   39.77    6.37   0
  -4  25   1   53.79    8.41   0
   3  25  -1   51.92    6.23   0
   3  25  -1   57.18    8.05   0
   3 -25  -1   51.28    6.26   0
  -3  25   1   55.86    8.01   0
  -3  25   1   44.50    6.45   0
   3  25  -1   43.79    6.55   0
   2  25  -1   -1.81    6.12   0
  -2  25   1   12.18    7.50   0
   2  25  -1    4.77    6.60   0
  -2  25   1    6.98    6.34   0
   1  25  -1  213.98    8.68   0
  -1  25   1  175.17    7.45   0
   1  25  -1  182.12    7.18   0
  -1  25   1  199.81    7.00   0
   0  25  -1  477.68    8.48   0
   0  25   1  463.74    8.20   0
   0  25   1  425.14    8.92   0
   0  25  -1  454.51    8.40   0
  -1  25  -1    9.38    6.63   0
   1  25   1    2.43    5.96   0
   1  25   1   12.07    6.01   0
  -1  25  -1    4.68    6.33   0
   1  25   1    7.57    6.11   0
  -2  25  -1   11.28    5.15   0
  -2  25  -1    7.26    6.58   0
   2  25   1   -0.53    6.23   0
   2  25   1    7.50    5.88   0
   2 -25   1    0.62    5.94   0
   2  25   1   -1.65    7.37   0
   3  25   1   88.54    9.94   0
   3  25   1   79.13    6.44   0
   3  25   1   87.44    6.68   0
  -3  25  -1   77.00    7.05   0
   3 -25   1   86.70    6.65   0
  -3  25  -1   85.95    5.51   0
   4 -25   1  169.78    7.09   0
   4  25   1  151.63    7.32   0
  -4  25  -1  152.74    6.95   0
  -4  25  -1  155.59    7.57   0
  -5  25  -1   47.34    7.20   0
   5 -25   1   64.22    6.58   0
   5  25   1   43.13    6.94   0
  -5  25  -1   45.15    5.69   0
  -6  25  -1    5.07    7.32   0
   6 -25   1    0.79    6.81   0
   6  25   1   -2.63    5.60   0
  -6  25  -1    0.94    6.67   0
  -6  26   1   14.94    6.72   0
   6  26  -1    7.69    5.64   0
  -6  26   1   16.55    7.32   0
   6 -26  -1    9.90    6.90   0
   5  26  -1    3.56   11.47   0
   5  26  -1   -4.78    6.82   0
   5 -26  -1   -0.45    6.37   0
   5  26  -1    2.05    5.11   0
  -5  26   1   13.15    7.06   0
  -5  26   1    6.47    6.34   0
   4  26  -1   30.90    5.58   0
  -4  26   1   41.87    5.57   0
   4  26  -1   50.83    9.27   0
  -4  26   1   47.56    8.38   0
   4 -26  -1   51.63    6.53   0
   4  26  -1   45.71    6.31   0
   3  26  -1   83.82    6.81   0
  -3  26   1   92.43    5.58   0
   3  26  -1   94.43    8.32   0
   3  26  -1   80.53    5.41   0
  -3  26   1   94.92    8.53   0
   2  26  -1   30.79    6.70   0
  -2  26   1   18.32    6.25   0
   2  26  -1   36.53    6.21   0
  -2  26   1   34.78    7.66   0
  -1  26   1    1.73    6.25   0
   1  26  -1   -2.08    6.23   0
  -1  26   1    8.47    6.11   0
   1  26  -1    0.26    6.44   0
   0  26  -1   42.16    6.70   0
   0  26   1   53.59    7.69   0
   0  26  -1   60.82    6.77   0
   0  26   1   59.51    6.48   0
   1  26   1    2.63    6.13   0
   1  26   1   -0.74    6.08   0
  -1  26  -1   10.81    6.32   0
   1  26   1    8.78    7.18   0
  -1  26  -1   12.45    6.35   0
   2  26   1   18.58    6.38   0
  -2  26  -1   29.57    6.62   0
   2  26   1   21.70    6.32   0
  -2  26  -1   27.66    5.43   0
   2  26   1   28.61    7.45   0
  -3  26  -1    1.88    5.48   0
   3  26   1    7.58    6.37   0
   3  26   1    3.85    8.40   0
  -3  26  -1   10.72    6.82   0
   3 -26   1   10.13    6.20   0
   3  26   1   10.55    6.14   0
   4 -26   1   69.84    6.78   0
  -4  26  -1   60.47    7.41   0
   4  26   1   63.88    6.97   0
  -4  26  -1   76.21    5.54   0
   5 -26   1    2.24    6.56   0
   5  26   1    0.84    6.74   0
  -5  26  -1   -2.48    6.92   0
  -5  26  -1   -2.16    6.41   0
  -5  27   1   49.95    7.62   0
  -5  27   1   71.96    5.68   0
   5  27  -1   68.23   12.63   0
   5  27  -1   40.49    7.24   0
   5  27  -1   57.63    6.92   0
   5 -27  -1   77.57    6.97   0
   4  27  -1  157.24   10.38   0
  -4  27   1  162.35    8.98   0
  -4  27   1  149.80    7.19   0
   4 -27  -1  146.23    7.21   0
   4  27  -1  127.34    7.31   0
   4  27  -1  128.12    5.86   0
   3  27  -1   34.32    6.29   0
  -3  27   1   34.16    7.00   0
   3  27  -1   40.68    6.46   0
   3  27  -1   37.93    8.30   0
  -3  27   1   45.03    6.50   0
   2  27  -1   72.32    6.82   0
   2  27  -1   64.73    6.56   0
  -2  27   1   78.94    7.18   0
   2  27  -1   94.94    7.04   0
  -2  27   1   90.19    5.60   0
   1  27  -1   71.64    5.49   0
   1  27  -1   88.85    7.13   0
  -1  27   1   73.11    5.61   0
  -1  27   1   61.06    6.94   0
   0  27  -1   63.66    6.71   0
   0  27  -1   61.93    6.94   0
   0  27   1   54.54    6.87   0
   0  27   1   65.23    6.63   0
   1  27   1  193.62    7.31   0
   1  27   1  171.68    7.48   0
  -1  27  -1  216.91    7.55   0
   1  27   1  172.31    7.40   0
  -1  27  -1  159.99    7.59   0
   2  27   1   61.62    7.68   0
  -2  27  -1   49.21    5.76   0
   2  27   1   46.15    6.56   0
  -2  27  -1   48.30    7.09   0
   2  27   1   50.99    6.54   0
   3 -27   1   73.78    6.58   0
  -3  27  -1   65.89    7.23   0
   3  27   1   55.01    6.70   0
   3  27   1   67.83    7.17   0
   3  27   1   70.08   10.02   0
  -3  27  -1   69.97    6.88   0
  -4  27  -1    6.68    7.10   0
   4  27   1    7.29    6.52   0
   4 -27   1   13.55    6.37   0
  -4  27  -1   10.14    6.55   0
   4  27   1   11.39    5.10   0
   5 -27   1   40.06    7.13   0
  -5  27  -1   47.54    7.59   0
   5  27   1   37.00    6.07   0
  -5  27  -1   57.01    5.63   0
   5  28  -1   19.65    6.78   0
   5 -28  -1   23.41    6.82   0
   5  28  -1   19.63    7.14   0
  -5  28   1   20.83    7.52   0
  -5  28   1   25.52    6.84   0
   5  28  -1   25.51   11.89   0
   4  28  -1    4.31    9.07   0
   4  28  -1    8.58    6.75   0
  -4  28   1   11.20    6.39   0
  -4  28   1    4.31    8.15   0
   4  28  -1   -0.45    5.30   0
   4 -28  -1    3.14    7.29   0
  -3  28   1  179.39    7.15   0
   3  28  -1  145.93    7.37   0
  -3  28   1  169.58    8.98   0
   3  28  -1  123.47    7.38   0
   3  28  -1  172.54    9.18   0
   2  28  -1  184.80    7.86   0
  -2  28   1  184.97    7.09   0
  -2  28   1  187.95    8.32   0
   2  28  -1  220.46    8.81   0
   2  28  -1  154.04    7.24   0
  -1  28   1  392.34    9.48   0
   1  28  -1  468.23    8.83   0
   1  28  -1  374.91    8.60   0
  -1  28   1  456.65    8.29   0
   0  28  -1    2.32    6.29   0
   0  28  -1   -2.63    6.19   0
   0  28   1   -1.60    6.42   0
   0  28   1    3.56    6.01   0
   1  28   1  120.02    7.08   0
  -1  28  -1  114.50    7.02   0
   1  28   1  116.18    7.91   0
  -1  28  -1  105.74    7.32   0
   1  28   1   93.52    7.11   0
   2  28   1   49.51    6.74   0
  -2  28  -1   60.92    5.75   0
  -2  28  -1   65.80    7.03   0
   2  28   1   65.02    7.88   0
   2  28   1   62.05    6.59   0
   3  28   1   65.62    6.78   0
  -3  28  -1   70.92    6.75   0
   3  28   1   58.68    6.56   0
   3 -28   1   69.78    6.62   0
   3  28   1   73.79   10.03   0
  -3  28  -1   64.38    7.23   0
   4  28   1   85.90    5.88   0
   4 -28   1  111.57    6.98   0
   4  28   1   73.13    7.47   0
  -4  28  -1  115.44    7.26   0
  -4  28  -1  112.59    8.57   0
   4  29  -1   86.59    6.27   0
   4  29  -1   99.98    9.78   0
   4  29  -1   51.93    7.15   0
  -4  29   1   86.51    5.89   0
  -4  29   1   73.02    8.11   0
   3  29  -1   50.36    7.05   0
  -3  29   1   47.99    8.16   0
  -3  29   1   47.88    5.91   0
   3  29  -1   61.59    8.29   0
   3  29  -1   44.12    5.67   0
  -2  29   1   59.87    6.71   0
   2  29  -1   54.84    5.76   0
  -2  29   1   67.35    8.17   0
   2  29  -1   59.76    6.91   0
   2  29  -1   67.47    8.23   0
   1  29  -1    9.72    6.52   0
   1  29  -1    0.97    6.42   0
  -1  29   1    9.69    6.65   0
  -1  29   1    5.21    6.24   0
   0  29  -1   65.10    7.22   0
   0  29   1   84.28    8.00   0
   0  29   1   84.31    6.86   0
   0  29  -1   93.22    5.96   0
   1  29   1    5.11    6.56   0
   1  29   1   10.80    6.38   0
  -1  29  -1   12.14    6.51   0
   1  29   1    3.76    6.53   0
  -1  29  -1    4.97    6.50   0
   2  29   1    7.26    7.38   0
  -2  29  -1    6.16    6.87   0
   2  29   1   10.34    8.60   0
  -2  29  -1    8.49    5.37   0
   2  29   1    7.59    6.43   0
   3  29   1    5.96    8.75   0
  -3  29  -1    7.65    6.65   0
   3  29   1    2.48    6.42   0
  -3  29  -1    1.39    6.78   0
   3 -29   1    9.63    6.18   0
   3  29   1    0.43    6.62   0
  -4  29  -1   36.72    5.80   0
  -4  29  -1   37.77    7.37   0
   4  29   1   41.49    5.57   0
   4  29   1   49.67    5.83   0
   4 -29   1   48.61    6.79   0
   4  30  -1    8.64   10.28   0
   4  30  -1    2.79    6.94   0
   4  30  -1    2.81    6.64   0
  -4  30   1   10.69    6.72   0
  -4  30   1    3.99    8.34   0
   3  30  -1   44.01    7.09   0
  -3  30   1   55.49    6.87   0
  -3  30   1   47.19    8.39   0
   3  30  -1   24.83    6.89   0
   3  30  -1   60.71    8.30   0
   2  30  -1   34.01    6.86   0
   2  30  -1   27.60    5.53   0
  -2  30   1   24.98    7.90   0
  -2  30   1   37.39    6.72   0
   2  30  -1   26.10    6.65   0
   1  30  -1    8.73    6.59   0
  -1  30   1   10.24    6.41   0
  -1  30   1    1.39    6.78   0
   1  30  -1   11.18    6.50   0
   0  30  -1   -0.70    6.55   0
   0  30   1    5.72    6.55   0
   0  30  -1    0.45    6.58   0
   0  30   1    2.97    6.22   0
  -1  30  -1   41.72    7.09   0
   1  30   1   23.55    6.76   0
  -1  30  -1   25.47    6.77   0
   1  30   1   32.16    6.76   0
   1  30   1   32.37    6.71   0
   2  30   1    5.36    6.41   0
   2  30   1   17.50    6.62   0
   2  30   1   17.00    7.89   0
  -2  30  -1   14.16    7.04   0
  -2  30  -1   17.89    5.46   0
   3  30   1    3.76    6.72   0
  -3  30  -1   25.49    7.03   0
   3  30   1   13.41    9.68   0
   3  30   1    8.51    6.47   0
  -3  30  -1   18.94    5.79   0
  -3  31   1   12.50    8.32   0
   3  31  -1    8.87    5.42   0
  -3  31   1   22.49    6.73   0
   3  31  -1    5.12    6.55   0
   3  31  -1    4.95    8.01   0
   2  31  -1    6.79    6.66   0
  -2  31   1   -1.78    7.07   0
  -2  31   1    3.94    5.39   0
   2  31  -1    3.14    6.58   0
   2  31  -1    0.68    6.74   0
   1  31  -1   12.63    7.84   0
  -1  31   1    2.52    6.67   0
  -1  31   1    1.79    6.53   0
   1  31  -1    6.55    6.59   0
   0  31   1   13.26    6.74   0
   0  31   1   21.88    6.53   0
   0  31  -1   16.90    6.82   0
   0  31   1   19.28    7.71   0
   0  31  -1   21.70    6.60   0
   1  31   1    9.70    6.54   0
   1  31   1    9.59    7.70   0
  -1  31  -1   11.60    5.58   0
  -1  31  -1    6.47    6.70   0
   1  31   1   11.67    7.51   0
  -2  31  -1    9.59    6.86   0
   2  31   1   -4.76    6.84   0
   2  31   1    7.02    6.49   0
   2  31   1    4.80    7.79   0
  -2  31  -1    2.22    5.55   0
  -3  31  -1    7.05    7.21   0
   3  31   1    2.72    6.73   0
   3  31   1    4.33    6.90   0
   3  31   1    3.24    9.00   0
  -3  31  -1   -5.44    5.38   0
  -2  32   1   31.65    7.49   0
   2  32  -1   34.05    7.27   0
  -2  32   1   50.35    5.77   0
   2  32  -1   31.02    7.10   0
   2  32  -1   52.14    8.50   0
   1  32  -1   53.52    6.82   0
  -1  32   1   39.48    8.48   0
  -1  32   1   49.81    6.95   0
   1  32  -1   39.01    6.92   0
   0  32   1    4.46    6.92   0
   0  32  -1   18.70    6.82   0
   0  32   1   13.82    6.88   0
   0  32   1   14.78    6.73   0
   0  32  -1   19.16    5.68   0
   1  32   1   25.25    8.02   0
  -1  32  -1   40.79    6.89   0
  -1  32  -1   21.22    7.08   0
   1  32   1   21.16    7.93   0
   1  32   1   37.29    8.05   0
   2  32   1   51.02    9.30   0
  -2  32  -1   58.90    6.05   0
   2  32   1   44.74    7.27   0
   2  32   1   33.69    7.09   0
  -2  32  -1   44.42    7.52   0
   1  33  -1   19.38    7.18   0
  -1  33   1   20.09    8.44   0
   1  33  -1   33.56    8.15   0
  -1  33   1   25.31    7.02   0
   0  33   1   19.63    7.30   0
   0  33   1   45.54    7.05   0
   0  33  -1   21.57    7.16   0
   0  33   1   27.56    8.44   0
   0  33  -1   36.58    7.22   0
  -9   0   2   72.01    5.37   0
   9   0  -2   72.19    5.81   0
   9   0  -2   72.89    7.43   0
   8   0  -2  564.97    9.21   0
   8   0  -2  551.42    8.58   0
  -8   0   2  583.53    8.02   0
   7   0  -2   57.77    6.94   0
  -7   0   2   60.67    5.24   0
   7   0  -2   54.19    6.62   0
   6   0  -2  523.28    7.84   0
  -6   0   2  533.49    8.35   0
   6   0  -2  490.31    8.31   0
  -5   0   2   87.13    5.66   0
   5   0  -2   88.62    7.18   0
   5   0  -2   88.15    5.99   0
   4   0  -2  833.87    9.88   0
  -4   0   2  880.79    8.92   0
   4   0  -2  862.94    9.09   0
  -3   0   2   28.40    7.35   0
   3   0  -2   30.22    6.17   0
   2   0  -2 2293.67   18.69   0
   0   0   2 2288.99   23.53   0
   0   0  -2 2274.99   23.52   0
  -1   0  -2  519.23   13.09   0
   1   0   2  535.64   15.06   0
  -2   0  -2    1.06    7.04   0
   2   0   2   -0.30    7.09   0
  -3   0  -2  163.83    8.40   0
   3   0   2  152.24    8.36   0
  -3   0  -2  163.68    6.98   0
  -4   0  -2  713.47    7.98   0
  -4   0  -2  711.46    9.74   0
   4   0   2  689.71    8.15   0
  -5   0  -2 1495.04   11.85   0
  -5   0  -2 1513.77   10.82   0
   5   0   2 1486.66   11.24   0
   6   0   2  136.37    5.95   0
  -6   0  -2  153.46    5.69   0
  -6   0  -2  134.35    6.56   0
  -7   0  -2   18.47    4.92   0
   7   0   2   13.51    6.45   0
   8   0   2   10.86    6.55   0
  -8   0  -2    9.00    6.09   0
   9   0   2    9.76    5.55   0
  -9   0  -2   -1.47    5.19   0
  -9  -1   2   65.47    5.34   0
  -9   1   2   67.44    6.67   0
   9  -1  -2   60.00    6.88   0
   9   1  -2   48.91    6.88   0
   9   1  -2   52.04    7.20   0
   9  -1  -2   64.61    7.11   0
   8  -1  -2   19.89    5.49   0
   8   1  -2   32.99    6.24   0
   8   1  -2   34.51    6.67   0
  -8   1   2   37.39    6.20   0
  -8  -1   2   30.21    5.00   0
   8  -1  -2   35.89    6.77   0
   7   1  -2  360.48    7.89   0
  -7  -1   2  354.07    7.36   0
  -7   1   2  371.11    7.59   0
   7  -1  -2  376.34    7.94   0
   7  -1  -2  363.83    8.05   0
   7   1  -2  364.09    7.69   0
  -6   1   2 1104.27    8.97   0
   6  -1  -2 1049.59   10.22   0
   6   1  -2 1044.52   10.08   0
  -6  -1   2 1077.79    9.76   0
   6  -1  -2 1057.56    9.86   0
   6   1  -2 1061.64   10.18   0
  -5  -1   2  723.94    8.62   0
  -5   1   2  730.97    7.91   0
   5   1  -2  713.20    9.13   0
   5  -1  -2  710.76    8.25   0
   5   1  -2  686.08    8.48   0
   5  -1  -2  715.27    9.24   0
   4   1  -2  221.43    7.60   0
  -4   1   2  232.52    6.71   0
  -4  -1   2  243.41    7.54   0
   4  -1  -2  227.51    8.08   0
   4   1  -2  224.46    7.68   0
   4  -1  -2  223.66    7.43   0
   3   1  -2   73.22    7.62   0
  -3  -1   2   83.27    7.33   0
  -3   1   2   88.69    8.09   0
   3  -1  -2   79.27    7.63   0
   3  -1  -2   82.82    7.26   0
   2   1  -2 1204.22   15.32   0
  -2   1   2 1155.41   15.33   0
   2  -1  -2 1166.05   15.38   0
   0  -1  -2 2196.29   25.41   0
   0   1   2 2195.66   24.17   0
   0   1  -2 2145.94   22.02   0
   0  -1   2 2144.71   21.97   0
  -1  -1  -2    7.54   11.02   0
  -1   1  -2    9.11   13.20   0
   1  -1   2    3.24   12.73   0
   1   1   2    1.06   10.66   0
   2   1   2   68.28    8.84   0
   2  -1   2   65.31    8.82   0
  -2  -1  -2   68.49    7.39   0
  -2   1  -2   62.38    8.94   0
  -3   1  -2   25.31    7.53   0
  -3   1  -2   18.33    7.78   0
  -3  -1  -2   20.49    7.72   0
   3   1   2   21.77    8.01   0
   3  -1   2   14.56    6.36   0
  -3  -1  -2   18.09    8.71   0
   4  -1   2  996.24    9.90   0
  -4  -1  -2 1007.05    9.70   0
  -4  -1  -2 1031.19   11.75   0
  -4   1  -2 1015.43    8.83   0
   4   1   2 1020.75   10.08   0
  -4   1  -2 1027.23   10.80   0
  -5   1  -2  938.53   10.85   0
   5  -1   2  930.39    8.95   0
  -5  -1  -2  977.04    8.66   0
  -5   1  -2  946.05    9.59   0
  -5  -1  -2  933.77   11.04   0
   5   1   2  939.49    9.97   0
  -6   1  -2   10.65    5.20   0
  -6  -1  -2    6.94    6.09   0
  -6  -1  -2   17.97    5.26   0
   6  -1   2   12.33    5.57   0
  -6   1  -2    5.50    6.38   0
   6   1   2    2.65    5.58   0
  -7   1  -2  102.69    6.59   0
  -7  -1  -2   92.99    6.31   0
   7  -1   2   98.92    5.73   0
  -7   1  -2   91.68    5.15   0
   7   1   2   98.02    5.64   0
   8  -1   2   69.67    5.50   0
  -8   1  -2   65.78    5.32   0
  -8  -1  -2   86.41    5.28   0
   8   1   2   71.39    5.73   0
   9  -1   2   23.61    6.84   0
  -9   1  -2   13.25    5.31   0
  -9  -1  -2   15.85    6.30   0
   9   1   2   20.66    6.90   0
  -9   2   2   41.52    6.49   0
  -9  -2   2   44.93    5.19   0
   9   2  -2   38.92    7.25   0
   9   2  -2   42.59    5.63   0
   9  -2  -2   33.33    7.11   0
   9  -2  -2   30.10    6.75   0
   8   2  -2   11.76    6.88   0
   8   2  -2    4.10    5.35   0
   8  -2  -2    4.92    6.40   0
   8  -2  -2    6.49    5.38   0
  -8   2   2    7.98    4.92   0
  -8  -2   2    1.81    5.82   0
   7   2  -2  211.10    7.32   0
  -7   2   2  204.85    5.97   0
   7  -2  -2  208.83    6.05   0
   7   2  -2  191.88    7.27   0
  -7  -2   2  218.36    5.74   0
   7  -2  -2  206.19    7.55   0
  -6  -2   2   69.54    6.63   0
   6  -2  -2   59.95    5.99   0
  -6   2   2   62.04    5.76   0
   6   2  -2   47.99    7.18   0
   6   2  -2   60.64    6.86   0
   6  -2  -2   65.43    6.61   0
   5   2  -2   11.43    6.54   0
  -5   2   2   17.33    6.60   0
   5  -2  -2   10.74    5.31   0
   5   2  -2   12.43    5.42   0
  -5  -2   2   21.65    6.45   0
   5  -2  -2   12.79    6.08   0
   4   2  -2   54.44    6.83   0
  -4   2   2   58.23    7.15   0
   4   2  -2   54.16    6.94   0
  -4  -2   2   51.63    6.96   0
   4  -2  -2   60.66    7.62   0
   4  -2  -2   55.21    5.56   0
  -3  -2   2   78.54    6.33   0
  -3   2   2   78.09    8.15   0
   3   2  -2   74.67    6.34   0
   3  -2  -2   73.74    8.14   0
   3  -2  -2   71.97    6.21   0
   2   2  -2 7693.98   28.09   0
   2  -2  -2 7569.69   32.93   0
   1   2  -2  408.37   13.89   0
   0  -2  -2 1135.99   21.98   0
   0   2  -2 1150.37   17.58   0
   0   2   2 1151.60   20.77   0
   0  -2   2 1159.19   17.66   0
   1   2   2  195.73   13.22   0
   1  -2   2  195.83   10.68   0
  -1  -2  -2  201.61   13.38   0
  -1   2  -2  202.09   10.80   0
  -2  -2  -2  212.17    7.87   0
   2  -2   2  211.78    8.32   0
   2   2   2  210.93    7.98   0
  -2   2  -2  215.73    9.72   0
   3   2   2  364.44    7.88   0
  -3  -2  -2  373.15   10.67   0
   3  -2   2  359.80    9.04   0
  -3  -2  -2  375.91    7.55   0
  -3   2  -2  367.79    8.96   0
  -3   2  -2  367.45    9.23   0
   4   2   2  846.56    8.82   0
  -4   2  -2  845.84    9.35   0
  -4  -2  -2  840.10   11.44   0
  -4  -2  -2  851.23    9.35   0
  -4   2  -2  854.98   10.08   0
   4  -2   2  847.15    9.54   0
   5  -2   2  542.94    7.86   0
  -5  -2  -2  574.62    7.46   0
  -5   2  -2  565.37    8.75   0
   5   2   2  558.02    7.94   0
  -5  -2  -2  540.40    9.80   0
  -5   2  -2  555.77    9.84   0
   6  -2   2  385.42    6.86   0
  -6  -2  -2  400.07    7.58   0
  -6   2  -2  404.24    6.64   0
  -6   2  -2  398.31    7.94   0
   6   2   2  397.31    7.05   0
  -7   2  -2   23.37    5.97   0
   7   2   2   19.59    6.60   0
  -7   2  -2   24.04    6.19   0
  -7  -2  -2   20.70    4.96   0
   7  -2   2   23.69    5.20   0
  -8  -2  -2    3.24    6.01   0
   8  -2   2   -8.25    5.26   0
   8   2   2   -1.39    5.26   0
  -8   2  -2    3.77    4.86   0
  -9  -2  -2   10.29    5.25   0
   9  -2   2    8.18    5.42   0
   9   2   2   -0.16    6.73   0
  -9   2  -2    8.79    5.23   0
   9  -3  -2   20.68    6.76   0
  -9  -3   2   19.53    5.94   0
   9   3  -2   26.36    7.98   0
  -9   3   2   22.65    6.27   0
   9  -3  -2   13.31    6.82   0
   9   3  -2   10.68    6.53   0
  -8   3   2   14.95    5.03   0
  -8  -3   2   11.83    4.93   0
   8  -3  -2    6.79    5.50   0
   8   3  -2   24.78    5.38   0
   8   3  -2   13.63    6.89   0
   8  -3  -2   15.59    5.49   0
   7  -3  -2   40.29    6.48   0
   7   3  -2   44.08    6.32   0
  -7   3   2   54.23    6.31   0
   7  -3  -2   51.35    7.00   0
   7   3  -2   41.93    6.42   0
  -7  -3   2   37.68    5.80   0
  -6  -3   2   55.78    5.26   0
   6   3  -2   59.21    6.73   0
  -6   3   2   60.38    6.78   0
   6   3  -2   57.41    7.61   0
   6  -3  -2   60.36    6.70   0
   6  -3  -2   56.26    7.53   0
  -5  -3   2  190.06    6.94   0
   5  -3  -2  173.67    5.91   0
  -5   3   2  183.93    7.37   0
   5  -3  -2  180.64    8.04   0
   5   3  -2  177.67    7.24   0
   5   3  -2  167.87    7.13   0
  -4  -3   2   63.28    5.81   0
   4  -3  -2   58.62    6.64   0
  -4   3   2   58.80    7.20   0
   4  -3  -2   57.66    7.54   0
   4   3  -2   55.36    6.11   0
   3  -3  -2  441.35    8.79   0
   3  -3  -2  452.02   10.14   0
  -3   3   2  446.66    9.68   0
   3   3  -2  468.19    7.89   0
   2  -3  -2   76.87    7.74   0
   2  -3  -2   73.51   10.56   0
   2   3  -2   80.05    8.40   0
  -2   3   2   77.94   11.85   0
   1  -3  -2  157.82   20.28   0
   1   3  -2  139.13   10.38   0
   0   3  -2 6737.51   30.15   0
   0  -3   2 6736.01   29.91   0
  -1  -3  -2  389.51   13.09   0
   1   3   2  398.66   14.46   0
   1  -3   2  388.76   10.87   0
  -1   3  -2  400.76   13.15   0
  -2   3  -2  668.16   11.17   0
   2  -3   2  662.06    9.77   0
  -2  -3  -2  678.99    9.34   0
   2   3   2  665.06   10.83   0
  -3   3  -2  530.59    9.59   0
  -3   3  -2  551.45    9.88   0
   3  -3   2  543.99    8.55   0
  -3  -3  -2  526.92   12.42   0
   3   3   2  534.55    8.63   0
  -3  -3  -2  527.41    8.34   0
  -4  -3  -2  226.57    7.35   0
  -4   3  -2  233.54    8.10   0
   4   3   2  223.11    6.71   0
  -4  -3  -2  218.10    8.61   0
   4  -3   2  213.69    7.72   0
  -4   3  -2  234.68    6.58   0
  -5  -3  -2  487.15    9.81   0
   5  -3   2  497.12    8.70   0
  -5  -3  -2  505.18    8.39   0
  -5   3  -2  487.60    8.46   0
   5   3   2  482.69    7.66   0
  -5   3  -2  482.90    8.49   0
  -6  -3  -2   11.09    6.34   0
   6  -3   2   11.77    5.39   0
  -6   3  -2   10.77    6.42   0
   6   3   2   10.14    6.80   0
  -6   3  -2   16.92    5.98   0
   7  -3   2   39.74    5.28   0
  -7   3  -2   40.45    6.30   0
   7   3   2   40.77    5.32   0
  -7  -3  -2   40.03    5.22   0
  -7   3  -2   35.01    4.99   0
   8   3   2   30.33    6.55   0
  -8   3  -2   46.52    6.18   0
  -8  -3  -2   39.15    5.03   0
   8  -3   2   18.31    6.49   0
  -9  -3  -2   19.65    5.19   0
   9   3   2   -0.70    5.59   0
  -9   3  -2    1.70    6.35   0
   9  -3   2   20.64    5.63   0
  -9  -4   2    2.96    6.01   0
   9  -4  -2   15.87    6.82   0
  -9   4   2   12.51    6.69   0
   9   4  -2   12.00    6.93   0
   9   4  -2    9.03    5.27   0
   9  -4  -2   13.64    5.70   0
   8   4  -2  574.36    9.72   0
   8   4  -2  576.86    8.29   0
  -8  -4   2  627.80    8.04   0
   8  -4  -2  609.44    7.81   0
  -8   4   2  615.80    8.38   0
   8  -4  -2  623.13    9.10   0
   7   4  -2  427.57    8.22   0
  -7   4   2  420.84    6.62   0
   7  -4  -2  434.00    7.95   0
   7   4  -2  406.86    6.93   0
  -7  -4   2  451.91    7.62   0
   7  -4  -2  431.83    8.02   0
  -6  -4   2   21.88    5.64   0
   6   4  -2   22.68    6.24   0
  -6   4   2   19.69    6.58   0
   6   4  -2   20.33    6.78   0
   6  -4  -2   20.87    7.29   0
   6  -4  -2   17.87    6.71   0
  -5  -4   2  423.15    6.73   0
   5  -4  -2  414.21    8.78   0
   5   4  -2  407.67    7.91   0
   5  -4  -2  423.06    6.88   0
   5   4  -2  414.94    8.08   0
  -5   4   2  436.02    8.14   0
  -4  -4   2  168.49    7.47   0
   4  -4  -2  147.68    6.02   0
   4  -4  -2  150.68    6.90   0
   4   4  -2  157.84    7.39   0
  -4   4   2  154.49    7.57   0
   3  -4  -2 6069.63   20.37   0
   3   4  -2 6535.35   20.79   0
   3  -4  -2 6414.43   25.19   0
   1  -4  -2   30.63   11.61   0
   1   4  -2   13.08   11.40   0
   0   4  -2 7610.23   31.05   0
   0  -4   2 7564.86   30.49   0
  -1  -4  -2  122.35   10.87   0
  -1   4  -2  112.82   11.11   0
   1   4   2  114.99   11.55   0
   1  -4   2  114.03    8.81   0
  -2   4  -2 3055.21   16.03   0
   2  -4   2 3015.74   15.74   0
  -2  -4  -2 3119.66   15.97   0
   2   4   2 3019.97   16.80   0
   3   4   2 3323.91   14.97   0
  -3  -4  -2 3373.97   15.40   0
   3  -4   2 3359.69   15.79   0
  -3   4  -2 3350.75   15.81   0
  -3   4  -2 3340.70   17.17   0
   4   4   2   97.96    6.19   0
  -4   4  -2  111.26    6.40   0
  -4  -4  -2  108.80    5.96   0
  -4   4  -2  108.24    6.12   0
   4  -4   2  106.52    6.00   0
  -4  -4  -2  108.18    8.82   0
  -5   4  -2  729.72    9.22   0
  -5  -4  -2  759.41    7.95   0
   5  -4   2  717.44    8.10   0
  -5   4  -2  729.14    8.88   0
   5   4   2  744.19    8.47   0
  -6  -4  -2  467.96    7.86   0
   6  -4   2  444.84    7.33   0
  -6   4  -2  467.65    7.15   0
   6   4   2  438.88    8.26   0
  -6   4  -2  460.56    8.20   0
  -7   4  -2   25.12    6.07   0
   7  -4   2   19.55    6.22   0
  -7   4  -2   20.99    4.98   0
   7   4   2   21.30    5.36   0
  -7  -4  -2   29.40    6.05   0
   8   4   2   10.27    5.24   0
  -8  -4  -2   -8.39    6.02   0
  -8   4  -2    7.05    6.21   0
   8  -4   2    4.41    5.18   0
  -8   4  -2    9.23    5.94   0
  -9  -4  -2   68.94    6.80   0
  -9   4  -2   58.41    6.72   0
   9   4   2   52.97    5.89   0
   9  -4   2   65.73    5.93   0
   9   5  -2   24.38    7.18   0
   9  -5  -2   22.02    5.68   0
  -9   5   2   23.49    6.47   0
   9   5  -2   23.39    5.19   0
  -9  -5   2   24.09    5.21   0
   9  -5  -2   32.03    6.84   0
   8   5  -2    5.43    7.69   0
   8  -5  -2   -3.56    6.92   0
  -8   5   2   -1.92    6.22   0
   8   5  -2    0.97    6.29   0
   8  -5  -2    9.44    6.65   0
  -8  -5   2    7.21    5.92   0
   7  -5  -2   17.47    6.51   0
   7  -5  -2   14.90    6.29   0
   7   5  -2   23.19    6.44   0
   7   5  -2   16.11    6.13   0
  -7   5   2   17.81    6.13   0
  -7  -5   2   18.40    4.86   0
  -6   5   2 1002.57    9.74   0
   6   5  -2  975.48   11.23   0
   6   5  -2  960.00    8.36   0
  -6  -5   2 1038.66    8.20   0
   6  -5  -2 1004.44    9.04   0
   6  -5  -2  989.41   10.10   0
  -5  -5   2  909.80    8.21   0
  -5   5   2  876.77    8.84   0
   5   5  -2  870.30    9.87   0
   5   5  -2  877.08    9.14   0
   5  -5  -2  877.62   10.44   0
   5  -5  -2  863.71    9.01   0
   4   5  -2  120.22    7.36   0
   4  -5  -2  117.28    7.03   0
   4  -5  -2  118.87    7.84   0
  -4   5   2  118.14    7.47   0
  -3   5   2 1304.08   13.23   0
   3  -5  -2 1260.37   10.49   0
   3   5  -2 1342.20   11.76   0
   3  -5  -2 1289.17   13.81   0
   2  -5  -2  930.03   10.44   0
   2  -5  -2  963.29   16.59   0
  -2   5   2  968.05   15.83   0
   1  -5  -2  583.86   12.78   0
   1   5  -2  580.18   12.56   0
   0   5  -2 8962.14   30.87   0
   1  -5   2 8792.35   27.83   0
  -1   5  -2 8612.98   27.90   0
   1   5   2 8837.13   32.71   0
  -2  -5  -2  251.92   19.21   0
   2   5   2  248.71    8.65   0
  -2   5  -2  234.21    9.34   0
   2  -5   2  244.17    9.07   0
  -2  -5  -2  245.12    8.30   0
  -3   5  -2 1832.65   13.53   0
   3  -5   2 1849.85   11.90   0
  -3  -5  -2 1900.28   12.21   0
   3   5   2 1861.34   11.86   0
  -3  -5  -2 1849.58   22.09   0
  -3   5  -2 1831.15   12.99   0
  -4   5  -2  473.26    8.54   0
  -4  -5  -2  496.39    7.07   0
   4  -5   2  484.70    7.46   0
   4   5   2  477.27    8.53   0
  -4   5  -2  482.63    8.74   0
   5   5   2  610.35    8.00   0
  -5   5  -2  598.48    8.84   0
  -5  -5  -2  640.77    8.53   0
   5  -5   2  588.35    8.83   0
  -5   5  -2  605.75    7.88   0
  -6   5  -2    7.29    5.19   0
  -6  -5  -2   16.02    6.37   0
  -6   5  -2   14.85    5.39   0
   6  -5   2   14.52    5.34   0
   6   5   2   10.18    5.69   0
  -7  -5  -2  129.37    5.43   0
  -7   5  -2  134.30    6.50   0
   7  -5   2  122.69    6.70   0
   7   5   2  123.32    5.79   0
  -7   5  -2  145.16    6.36   0
   8  -5   2  246.07    7.87   0
  -8   5  -2  303.71    6.62   0
  -8   5  -2  277.41    7.65   0
   8   5   2  265.33    6.61   0
  -8  -5  -2  310.53    6.06   0
   9  -5   2   87.31    7.47   0
  -9  -5  -2   92.53    5.89   0
   9   5   2   76.77    6.25   0
  -9   5  -2   86.36    7.13   0
   9  -6  -2   33.25    5.92   0
   9  -6  -2   41.35    5.54   0
   9   6  -2   47.76    8.47   0
  -9   6   2   42.71    6.33   0
   9   6  -2   30.84    6.61   0
   8  -6  -2  294.16    8.02   0
  -8  -6   2  363.48    6.57   0
  -8   6   2  363.65    6.61   0
   8   6  -2  330.29    6.70   0
   8   6  -2  336.59    8.92   0
   8  -6  -2  324.79    8.28   0
  -7  -6   2  163.59    6.15   0
  -7   6   2  168.10    5.69   0
   7   6  -2  152.39    7.13   0
   7   6  -2  154.09    5.49   0
   7  -6  -2  161.89    7.12   0
   7  -6  -2  178.22    6.71   0
  -6   6   2  192.00    6.13   0
  -6  -6   2  189.05    5.65   0
   6   6  -2  184.61    6.29   0
   6   6  -2  182.47    7.54   0
   6  -6  -2  185.41    7.37   0
   6  -6  -2  190.81    7.98   0
   5   6  -2    4.55    7.26   0
   5   6  -2   13.07    6.75   0
  -5   6   2    5.20    6.93   0
   5  -6  -2   11.57    6.08   0
   5  -6  -2    6.63    7.43   0
   4   6  -2 1008.01    9.78   0
   4  -6  -2 1000.65   11.18   0
  -4   6   2 1003.81   10.66   0
   4  -6  -2  961.90    9.59   0
   3  -6  -2 4472.86   22.73   0
   3   6  -2 4478.33   17.46   0
   3  -6  -2 4257.54   16.64   0
  -3   6   2 4390.76   17.33   0
  -3   6   2 4427.37   21.38   0
  -2   6   2  890.85   15.57   0
   2  -6  -2  872.95    9.86   0
  -2   6   2  874.09   10.36   0
   2  -6  -2  889.16   16.08   0
   1  -6  -2  129.15   10.14   0
   1   6  -2  120.81    8.03   0
   0  -6  -2 5862.49   29.81   0
   0   6  -2 5765.35   24.98   0
   0  -6   2 5760.33   23.51   0
   1  -6   2 4530.75   19.99   0
  -1  -6  -2 4656.60   23.52   0
   1   6   2 4476.48   23.69   0
  -1   6  -2 4488.17   20.14   0
  -2   6  -2 1368.04   11.67   0
   2   6   2 1371.46   12.19   0
   2  -6   2 1378.28   11.40   0
  -2  -6  -2 1398.09   11.97   0
  -3  -6  -2  350.65    6.86   0
   3  -6   2  335.01    7.47   0
   3   6   2  334.38    8.25   0
  -3   6  -2  323.27    7.47   0
  -3   6  -2  333.81    7.41   0
  -4   6  -2   -5.63    7.36   0
  -4   6  -2    3.95    6.95   0
   4  -6   2   17.85    5.81   0
  -4  -6  -2   -2.53    5.47   0
   4   6   2    5.94    6.92   0
   5  -6   2  565.31    7.56   0
  -5   6  -2  567.00    7.66   0
  -5   6  -2  574.16    8.65   0
   5   6   2  566.58    8.72   0
  -5  -6  -2  581.42    8.12   0
  -6  -6  -2  503.66    6.82   0
   6  -6   2  499.12    8.06   0
  -6   6  -2  514.80    7.14   0
  -6   6  -2  511.85    7.74   0
   6   6   2  506.30    8.34   0
   7  -6   2   38.97    6.54   0
  -7   6  -2   44.93    6.20   0
  -7   6  -2   32.37    5.31   0
  -7  -6  -2   46.55    4.96   0
   7   6   2   30.90    6.41   0
  -8   6  -2   78.44    5.62   0
  -8  -6  -2   73.49    6.38   0
   8  -6   2   56.16    6.74   0
   8   6   2   68.21    6.92   0
  -8   6  -2   81.61    6.47   0
   9  -6   2   80.64    6.00   0
  -9   6  -2   86.79    7.06   0
  -9  -6  -2  104.21    6.13   0
   9   6   2   79.71    7.41   0
   9   7  -2  126.51    8.98   0
   9  -7  -2   96.69    7.36   0
   9   7  -2  101.75    7.25   0
  -9   7   2  108.85    6.96   0
   9  -7  -2  112.15    6.28   0
   8  -7  -2  168.40    7.56   0
  -8   7   2  183.31    6.07   0
   8   7  -2  147.03    6.83   0
   8   7  -2  159.74    8.73   0
   8  -7  -2  137.13    7.41   0
   7  -7  -2   72.02    6.61   0
   7   7  -2   70.76    6.47   0
   7   7  -2   78.23    6.36   0
   7  -7  -2   68.17    6.65   0
  -7   7   2   76.52    6.24   0
   6  -7  -2   30.69    5.42   0
   6  -7  -2   21.25    7.05   0
  -6   7   2   32.06    6.80   0
   6   7  -2   24.74    6.55   0
   6   7  -2   22.59    7.34   0
   5  -7  -2   83.54    6.76   0
  -5   7   2   71.02    7.27   0
   5  -7  -2   82.71    7.68   0
   5   7  -2   75.14    5.74   0
   5   7  -2   78.40    6.84   0
  -4   7   2 1737.55   12.84   0
   4  -7  -2 1744.54   13.31   0
   4  -7  -2 1712.61   10.69   0
   4   7  -2 1708.24   11.29   0
  -4   7   2 1724.99   10.64   0
   3  -7  -2 2418.87   17.90   0
   3   7  -2 2448.89   13.10   0
  -3   7   2 2417.57   13.09   0
  -3   7   2 2398.96   17.26   0
   3  -7  -2 2342.67   13.65   0
   2  -7  -2 1936.35   20.95   0
  -2   7   2 1926.89   13.64   0
  -2   7   2 1970.42   20.17   0
   2  -7  -2 1893.76   12.69   0
  -1   7   2    4.56   16.43   0
   1   7  -2   -1.08    6.74   0
   1  -7  -2    9.27    8.24   0
  -1   7   2   -1.28    8.20   0
   0  -7   2   45.02    7.34   0
   0   7   2   49.15   10.69   0
   0   7  -2   42.21    9.46   0
   0  -7  -2   41.79   10.44   0
  -1  -7  -2   15.93    8.38   0
  -1   7  -2   15.10    6.84   0
   1  -7   2   13.05    6.64   0
   1   7   2   12.39    8.68   0
  -1  -7  -2   15.65   11.67   0
   2   7   2 4139.84   18.39   0
  -2   7  -2 4136.86   17.63   0
  -2  -7  -2 4268.89   18.13   0
   2  -7   2 4113.55   17.22   0
   3   7   2   86.91    6.10   0
  -3  -7  -2   85.37    7.02   0
   3  -7   2   94.66    7.38   0
  -3   7  -2   84.54    6.82   0
  -3   7  -2   81.67    6.35   0
  -4   7  -2  448.82    8.54   0
  -4   7  -2  435.01    7.43   0
   4   7   2  429.50    8.17   0
  -4  -7  -2  465.96    6.90   0
   4  -7   2  430.75    7.07   0
   5  -7   2   99.56    7.55   0
   5   7   2   96.16    6.03   0
  -5  -7  -2   82.95    5.54   0
  -5   7  -2   91.56    6.91   0
  -5   7  -2   98.00    6.53   0
   6  -7   2  232.84    7.19   0
   6   7   2  236.04    6.02   0
  -6  -7  -2  249.40    5.98   0
  -6   7  -2  233.15    6.19   0
  -6   7  -2  235.55    6.29   0
   7  -7   2   33.27    6.69   0
  -7  -7  -2   27.91    5.10   0
  -7   7  -2   30.00    5.06   0
   7   7   2   33.66    5.38   0
  -7   7  -2   31.76    6.31   0
  -8   7  -2   53.63    6.45   0
  -8  -7  -2   45.95    5.13   0
   8  -7   2   46.08    6.70   0
  -8   7  -2   36.80    5.47   0
   8   7   2   40.79    6.82   0
   9  -8  -2   -1.35    6.88   0
   9   8  -2    2.53    6.40   0
  -9   8   2    0.85    6.48   0
   9  -8  -2   10.90    6.81   0
   9   8  -2   -1.62    8.34   0
   8   8  -2   82.26    8.12   0
   8  -8  -2   88.46    6.98   0
   8  -8  -2   83.23    5.79   0
  -8   8   2   91.07    5.56   0
   8   8  -2   79.15    6.47   0
   7  -8  -2   83.85    6.89   0
   7   8  -2   87.94    5.36   0
   7  -8  -2   81.72    6.82   0
  -7   8   2   85.73    6.42   0
   7   8  -2   79.39    6.79   0
   6  -8  -2   -0.69    5.53   0
  -6   8   2    6.19    6.62   0
   6  -8  -2   -8.02    6.67   0
   6   8  -2    9.36    7.36   0
   6   8  -2    4.45    5.35   0
   5   8  -2   31.75    6.92   0
  -5   8   2   36.76    7.30   0
   5  -8  -2   36.08    7.46   0
  -5   8   2   37.55    5.37   0
   5  -8  -2   27.97    5.43   0
   4  -8  -2   40.33    7.36   0
  -4   8   2   40.17    6.90   0
   4  -8  -2   35.18    5.33   0
   4   8  -2   29.82    5.41   0
  -4   8   2   37.71    6.60   0
  -3   8   2  199.13    7.88   0
   3   8  -2  199.38    7.87   0
   3  -8  -2  208.60    9.95   0
  -3   8   2  210.31    9.70   0
   3  -8  -2  197.06    6.69   0
  -2   8   2 1342.95   17.25   0
   2  -8  -2 1303.34   10.83   0
   2  -8  -2 1344.69   17.70   0
  -2   8   2 1333.00   11.83   0
  -1   8   2  287.04    8.80   0
   1   8  -2  281.52    7.68   0
  -1   8   2  289.65   16.58   0
   1  -8  -2  271.51    7.56   0
   0   8   2   68.37    9.77   0
   0   8  -2   58.00    7.15   0
   0  -8  -2   69.28    8.49   0
   0  -8   2   63.86    6.73   0
  -1  -8  -2 1610.97   14.46   0
   1  -8   2 1559.92   12.29   0
   1   8   2 1564.75   14.58   0
  -1   8  -2 1552.18   12.52   0
  -1  -8  -2 1569.33   21.62   0
  -2   8  -2  996.70    9.89   0
   2   8   2 1068.20   11.49   0
  -2   8  -2 1061.44   10.10   0
   2  -8   2 1086.47   10.79   0
  -2  -8  -2 1101.70   10.18   0
  -3   8  -2 1941.20   12.51   0
  -3  -8  -2 2051.68   12.34   0
   3  -8   2 1960.16   11.60   0
   3   8   2 1956.60   12.70   0
  -3   8  -2 1950.95   11.93   0
  -4   8  -2    6.45    5.46   0
   4  -8   2    6.29    5.49   0
   4   8   2    0.09    6.81   0
  -4   8  -2    3.06    7.00   0
  -4  -8  -2   -2.09    5.15   0
  -5   8  -2   13.78    6.96   0
  -5  -8  -2    2.20    6.22   0
   5  -8   2    8.91    5.50   0
   5   8   2    6.54    6.06   0
  -5   8  -2    5.19    5.71   0
   6   8   2  114.76    7.15   0
  -6  -8  -2  134.31    5.51   0
   6  -8   2  110.08    6.85   0
  -6   8  -2  119.83    5.78   0
  -6   8  -2  122.59    6.62   0
   7   8   2   84.25    5.45   0
  -7   8  -2   88.19    6.48   0
  -7   8  -2   67.44    6.59   0
   7  -8   2   83.04    6.85   0
  -7  -8  -2   83.64    6.37   0
  -8  -8  -2   67.82    5.14   0
   8  -8   2   68.15    5.77   0
  -8   8  -2   64.15    6.74   0
  -8   8  -2   67.30    6.65   0
   8   8   2   57.92    6.61   0
  -9   9   2   71.15    7.06   0
   9   9  -2   74.71    9.18   0
   9  -9  -2   76.55    5.97   0
   9   9  -2   73.21    6.92   0
   9  -9  -2   64.53    7.24   0
   8   9  -2  226.54    9.49   0
   8  -9  -2  224.92    7.62   0
  -8   9   2  244.75    7.64   0
   8  -9  -2  207.35    7.64   0
   8   9  -2  208.59    6.84   0
   7   9  -2   52.00    7.43   0
   7  -9  -2   46.13    5.57   0
  -7   9   2   62.76    5.27   0
   7  -9  -2   59.91    6.90   0
   7   9  -2   52.52    5.20   0
   6   9  -2  182.13    5.76   0
   6  -9  -2  166.42    7.50   0
   6   9  -2  166.60    7.91   0
  -6   9   2  181.03    7.30   0
   6  -9  -2  178.29    7.06   0
   5  -9  -2  775.46   10.03   0
   5  -9  -2  815.91    9.22   0
  -5   9   2  785.81    8.95   0
  -5   9   2  783.76    9.74   0
   5   9  -2  785.78    8.09   0
  -4   9   2  533.35    7.32   0
  -4   9   2  527.34    9.20   0
   4   9  -2  514.66    8.18   0
   4  -9  -2  528.74    9.13   0
   4  -9  -2  503.60    7.31   0
   3  -9  -2  304.90    9.81   0
   3   9  -2  310.51    7.08   0
  -3   9   2  297.42    6.96   0
  -3   9   2  307.36   10.22   0
   3  -9  -2  303.25    6.99   0
  -2   9   2   94.68   10.77   0
  -2   9   2   91.82    6.31   0
   2  -9  -2   91.50    7.54   0
   2  -9  -2   96.22    9.38   0
   1   9  -2 2715.50   15.69   0
  -1   9   2 2896.98   28.79   0
   1  -9  -2 2847.84   16.37   0
  -1   9   2 2825.00   15.99   0
   0   9   2  205.23    8.62   0
   0   9  -2  207.43    7.27   0
   0  -9  -2  205.44   10.21   0
   0   9   2  212.86   10.48   0
   0  -9   2  205.27    6.97   0
   1  -9   2  323.56    8.40   0
  -1  -9  -2  330.07   12.81   0
   1   9   2  325.59    9.20   0
  -1   9  -2  320.83    8.78   0
   2  -9   2  913.48    9.18   0
  -2   9  -2  940.68    9.60   0
  -2  -9  -2  971.31   10.68   0
   2   9   2  946.32    9.89   0
  -2   9  -2  885.36    9.46   0
  -3   9  -2 3309.36   15.43   0
   3   9   2 3349.33   15.44   0
   3  -9   2 3338.40   14.35   0
  -3   9  -2 3293.32   15.25   0
  -3  -9  -2 3470.52   14.49   0
   4  -9   2   97.59    7.09   0
  -4   9  -2  106.41    7.38   0
   4   9   2  106.98    7.25   0
  -4  -9  -2  100.15    5.59   0
  -4   9  -2   93.79    6.83   0
  -5   9  -2   79.26    6.94   0
  -5  -9  -2   99.92    5.71   0
   5  -9   2   89.77    7.12   0
   5   9   2   89.99    7.31   0
  -5   9  -2   79.71    7.63   0
   6   9   2  145.31    6.82   0
  -6  -9  -2  162.89    5.66   0
   6  -9   2  150.57    5.91   0
  -6   9  -2  161.68    7.09   0
  -6   9  -2  135.31    6.46   0
  -7   9  -2  172.49    6.96   0
  -7  -9  -2  175.45    6.64   0
   7  -9   2  164.27    7.13   0
   7   9   2  160.40    5.97   0
  -7   9  -2  153.05    7.00   0
  -8   9  -2  115.23    6.83   0
   8  -9   2   98.87    5.93   0
  -8   9  -2  100.42    6.89   0
  -8  -9  -2  106.83    6.58   0
   8   9   2  111.22    5.85   0
   9 -10  -2   71.77    5.95   0
   9 -10  -2   56.10    7.20   0
  -9  10   2   66.94    6.87   0
   9  10  -2   61.67    9.96   0
   9  10  -2   47.56    6.72   0
   8 -10  -2  182.81    7.47   0
  -8  10   2  192.62    7.22   0
   8  10  -2  176.93    8.96   0
   8  10  -2  161.33    7.02   0
   8 -10  -2  183.00    6.21   0
   7 -10  -2  185.26    7.41   0
   7 -10  -2  176.40    6.01   0
  -7  10   2  200.60    7.16   0
   7  10  -2  177.50    5.77   0
   7  10  -2  175.14    8.33   0
  -6  10   2    1.74    6.61   0
   6 -10  -2    4.97    6.72   0
   6  10  -2   10.58    5.47   0
   6  10  -2    0.68    6.92   0
   6 -10  -2    7.67    5.03   0
   5 -10  -2    7.00    7.09   0
   5  10  -2   -4.99    5.48   0
  -5  10   2    0.11    7.08   0
  -5  10   2   11.62    6.48   0
   5 -10  -2   -3.61    5.53   0
  -4  10   2  960.42    8.46   0
   4  10  -2  973.11    9.25   0
  -4  10   2  965.02   10.59   0
   4 -10  -2  961.26    8.62   0
   4 -10  -2  987.51   11.07   0
  -3  10   2 3211.14   13.96   0
   3 -10  -2 3261.80   19.18   0
   3  10  -2 3340.02   14.05   0
  -3  10   2 3327.35   19.38   0
   3 -10  -2 3281.76   14.20   0
  -2  10   2  798.55   14.76   0
  -2  10   2  767.54    9.74   0
   2 -10  -2  795.23   13.67   0
   2 -10  -2  764.09    9.65   0
   1  10  -2 1139.68   11.41   0
  -1  10   2 1165.62   11.50   0
  -1  10   2 1174.13   18.18   0
   1 -10  -2 1195.12   10.63   0
   0 -10   2 2821.62   14.45   0
   0  10   2 2901.05   18.53   0
   0 -10  -2 2943.22   18.77   0
   0  10  -2 2807.31   15.73   0
   0  10   2 3004.66   21.74   0
  -1 -10  -2 1919.52   20.29   0
   1 -10   2 1946.55   12.27   0
   1  10   2 1981.16   15.14   0
  -1  10  -2 1901.75   12.41   0
   2  10   2 4822.23   19.34   0
  -2  10  -2 4592.17   17.70   0
  -2 -10  -2 4998.23   18.65   0
  -2  10  -2 4712.85   17.84   0
   2 -10   2 4814.18   17.48   0
  -3 -10  -2    8.07    6.90   0
   3  10   2    1.25    7.34   0
  -3  10  -2    6.86    5.91   0
   3 -10   2   10.37    5.43   0
  -3  10  -2    4.54    7.16   0
  -4  10  -2  109.58    7.01   0
  -4 -10  -2  110.46    6.63   0
   4  10   2  114.70    6.06   0
   4 -10   2  101.27    7.21   0
  -4  10  -2  112.07    6.28   0
  -5  10  -2   62.10    5.67   0
  -5 -10  -2   51.78    6.41   0
   5 -10   2   55.90    5.81   0
   5  10   2   55.50    7.24   0
  -5  10  -2   56.23    7.23   0
  -6 -10  -2  240.06    5.66   0
   6 -10   2  234.95    7.41   0
  -6  10  -2  224.41    5.92   0
  -6  10  -2  229.47    6.25   0
   6  10   2  225.85    6.22   0
  -7  10  -2  148.97    6.97   0
  -7 -10  -2  172.92    6.68   0
   7 -10   2  145.98    7.11   0
   7  10   2  143.74    7.13   0
  -7  10  -2  153.30    5.90   0
  -8 -10  -2   10.90    5.29   0
  -8  10  -2    3.92    6.58   0
   8 -10   2   15.18    5.49   0
  -8  10  -2   11.90    6.56   0
   8  10   2   12.77    5.72   0
   9  11  -2   44.70    8.82   0
   9 -11  -2   41.85    7.15   0
   9  11  -2   30.48    6.82   0
   9 -11  -2   22.33    7.30   0
  -9  11   2   32.57    7.01   0
   8  11  -2   21.06    6.39   0
   8  11  -2   38.31    7.95   0
  -8  11   2   33.25    6.77   0
   8 -11  -2   32.44    6.63   0
   8 -11  -2   30.33    6.83   0
   7  11  -2   58.51    5.27   0
   7 -11  -2   64.20    5.49   0
   7  11  -2   63.42    7.68   0
   7 -11  -2   65.43    5.66   0
  -7  11   2   59.82    6.79   0
   6  11  -2  189.78    8.41   0
   6 -11  -2  220.55    6.84   0
   6 -11  -2  198.85    7.41   0
  -6  11   2  200.16    6.80   0
  -6  11   2  218.68    7.56   0
   6  11  -2  201.38    6.12   0
   5  11  -2  188.42    6.20   0
   5 -11  -2  193.67    7.77   0
  -5  11   2  204.61    6.93   0
  -5  11   2  200.36    9.09   0
   5 -11  -2  193.74    5.95   0
  -4  11   2 1278.73   11.90   0
   4  11  -2 1265.78   10.12   0
   4 -11  -2 1264.41   11.97   0
  -4  11   2 1263.52    9.39   0
   4 -11  -2 1257.16    9.48   0
  -3  11   2   36.53    8.63   0
   3 -11  -2   42.72    6.79   0
   3  11  -2   30.43    7.00   0
   3 -11  -2   39.07    7.92   0
  -3  11   2   35.92    6.82   0
   2 -11  -2 1271.08   10.19   0
  -2  11   2 1236.20    9.98   0
  -2  11   2 1281.00   16.39   0
   2 -11  -2 1270.94   15.91   0
   1  11  -2  732.62    9.74   0
   1 -11  -2  770.65   10.30   0
  -1  11   2  750.00    9.16   0
  -1  11   2  755.40   14.74   0
   0  11   2   11.03    6.82   0
   0 -11   2   14.42    5.41   0
   0 -11  -2   12.89    8.80   0
   0  11   2    7.85    8.13   0
   0  11  -2   11.45    7.07   0
   0  11   2    9.74    8.14   0
   1  11   2  186.83    8.07   0
   1 -11   2  172.77    6.51   0
  -1  11  -2  176.72    6.87   0
   2 -11   2 3152.23   15.05   0
   2  11   2 3192.15   16.22   0
  -2  11  -2 2992.58   14.72   0
  -2  11  -2 3099.27   15.48   0
   3  11   2 3385.78   15.33   0
  -3 -11  -2 3543.83   14.39   0
   3 -11   2 3357.07   14.83   0
  -3  11  -2 3320.05   14.23   0
  -3  11  -2 3276.73   15.32   0
  -4  11  -2  244.74    7.60   0
  -4 -11  -2  291.93    7.42   0
   4 -11   2  265.12    7.76   0
   4  11   2  273.29    7.93   0
  -4  11  -2  251.49    8.28   0
   5  11   2   33.48    5.68   0
  -5  11  -2   37.90    6.07   0
   5 -11   2   37.53    7.21   0
  -5  11  -2   42.34    5.54   0
  -5 -11  -2   44.59    5.39   0
  -6  11  -2    9.52    6.42   0
   6  11   2    4.00    5.32   0
  -6 -11  -2    0.04    5.82   0
   6 -11   2   -4.17    6.69   0
  -6  11  -2   -1.76    5.52   0
  -7  11  -2  231.76    6.16   0
  -7  11  -2  215.87    7.16   0
   7 -11   2  202.45    7.39   0
   7  11   2  194.08    7.48   0
  -7 -11  -2  233.10    6.76   0
  -8 -11  -2  265.19    6.30   0
  -8  11  -2  264.48    6.58   0
   8  11   2  258.94    7.88   0
   8 -11   2  237.66    7.90   0
  -8  11  -2  255.47    6.74   0
   9  12  -2   62.53   10.07   0
   9 -12  -2   67.27    7.30   0
   9  12  -2   43.09    6.81   0
  -9  12   2   64.60    5.82   0
  -8  12   2   33.35    5.54   0
   8 -12  -2   37.53    6.73   0
   8  12  -2   36.82    7.97   0
   8  12  -2   32.81    6.42   0
   8 -12  -2   33.96    6.66   0
   7 -12  -2   29.14    6.26   0
   7 -12  -2   26.01    6.43   0
  -7  12   2   26.31    6.34   0
   7  12  -2   15.04    4.94   0
   7  12  -2   16.16    8.16   0
   6  12  -2    4.37    5.23   0
  -6  12   2    9.82    5.89   0
   6 -12  -2    6.90    7.61   0
   6 -12  -2    7.67    6.05   0
  -6  12   2   13.57    6.52   0
   6  12  -2    5.50    7.30   0
  -5  12   2   24.63    5.43   0
  -5  12   2   32.60    7.11   0
   5 -12  -2   28.48    7.08   0
   5 -12  -2   18.18    6.77   0
   5  12  -2   32.50    5.28   0
  -4  12   2  129.69    6.15   0
   4 -12  -2  147.42    7.40   0
   4 -12  -2  134.17    7.47   0
   4  12  -2  130.84    7.23   0
  -4  12   2  133.81    8.79   0
  -3  12   2  992.10    8.64   0
   3 -12  -2 1025.30    9.68   0
   3  12  -2 1013.31    9.75   0
  -3  12   2 1024.30   13.19   0
   3 -12  -2 1030.89   12.49   0
   2 -12  -2   83.87    7.05   0
  -2  12   2   72.82    8.55   0
  -2  12   2   69.92    6.74   0
   2 -12  -2   73.17    8.76   0
   1 -12  -2  141.81    7.79   0
  -1  12   2  126.07    7.41   0
   1  12  -2  125.57    6.34   0
  -1  12   2  130.09   10.06   0
   0 -12  -2   19.57    7.40   0
   0  12   2   17.33    8.02   0
   0  12  -2   17.62    5.79   0
   0  12   2   22.72    8.05   0
   0  12   2   21.89    6.78   0
   0 -12   2   14.35    6.58   0
   1  12   2 1127.55   14.69   0
   1  12   2 1180.26   12.07   0
   1 -12   2 1157.75   10.66   0
  -1  12  -2 1114.01   11.02   0
   2  12   2  287.15    8.03   0
  -2  12  -2  262.15    8.48   0
  -2  12  -2  267.36    7.82   0
   2 -12   2  275.49    6.83   0
  -3  12  -2  145.70    7.54   0
  -3  12  -2  140.73    6.43   0
  -3 -12  -2  150.35    7.38   0
   3 -12   2  156.65    5.81   0
   3  12   2  146.60    6.34   0
   4 -12   2    6.92    5.52   0
  -4 -12  -2    5.66    6.56   0
  -4  12  -2   -1.56    6.56   0
   4  12   2    3.98    7.27   0
  -4  12  -2    0.47    7.61   0
  -5 -12  -2    6.56    6.35   0
  -5  12  -2   18.49    7.07   0
   5 -12   2   14.73    5.40   0
   5  12   2   19.71    6.89   0
  -5  12  -2    9.17    6.38   0
  -6  12  -2   29.16    5.36   0
  -6 -12  -2   31.07    5.94   0
  -6  12  -2   15.67    6.59   0
   6 -12   2   21.81    5.53   0
   6  12   2   23.46    5.44   0
   7 -12   2  133.66    6.07   0
  -7 -12  -2  162.25    5.61   0
   7  12   2  125.52    6.12   0
  -7  12  -2  136.28    7.31   0
  -7  12  -2  153.34    5.83   0
   8  12   2   15.15    6.83   0
   8 -12   2   30.64    7.07   0
  -8  12  -2   10.25    5.26   0
  -8 -12  -2   23.33    6.31   0
  -8  12  -2   16.44    6.55   0
  -9  13   2    7.13    7.02   0
   9 -13  -2   11.39    7.18   0
   9  13  -2   16.19    5.38   0
   9  13  -2    8.79   10.65   0
   8  13  -2   60.04    9.53   0
   8 -13  -2   65.71    6.53   0
   8  13  -2   55.95    5.30   0
   8 -13  -2   64.16    6.78   0
  -8  13   2   68.70    6.84   0
   7 -13  -2  125.30    7.00   0
  -7  13   2  131.69    7.16   0
   7 -13  -2  134.03    7.27   0
   7  13  -2  123.57    5.74   0
   7  13  -2  127.76    9.07   0
   6  13  -2   60.60    8.31   0
   6  13  -2   57.74    5.13   0
   6 -13  -2   71.87    6.99   0
  -6  13   2   64.95    6.83   0
   6 -13  -2   60.88    5.62   0
  -6  13   2   62.51    5.04   0
   5  13  -2   -1.12    5.22   0
  -5  13   2    2.91    7.38   0
  -5  13   2    0.52    5.40   0
   5 -13  -2   -2.54    5.50   0
   5 -13  -2    9.11    6.97   0
   4 -13  -2    3.46    6.49   0
  -4  13   2    2.97    8.14   0
  -4  13   2    2.44    6.97   0
   4  13  -2    7.41    5.45   0
   4 -13  -2    1.10    6.94   0
  -3  13   2  631.27    7.58   0
   3 -13  -2  628.11   10.75   0
   3  13  -2  642.81    7.70   0
   3 -13  -2  627.55    8.66   0
  -3  13   2  632.44   11.44   0
  -2  13   2 1120.22   14.88   0
   2 -13  -2 1098.89   14.06   0
   2 -13  -2 1134.39    9.69   0
  -2  13   2 1091.48   10.09   0
   2  13  -2 1067.18    9.87   0
  -1  13   2  132.74    7.17   0
  -1  13   2  135.45    9.64   0
   1  13  -2  135.73    6.10   0
   1 -13  -2  145.07    7.81   0
   0  13  -2  790.44    8.94   0
   0 -13   2  760.64    8.44   0
   0  13   2  773.25   12.03   0
   0  13   2  831.81   12.08   0
   0 -13  -2  788.19   10.77   0
   0  13   2  765.57   10.71   0
   1  13   2   27.76    6.85   0
   1 -13   2   25.94    5.45   0
  -1  13  -2   26.90    5.67   0
   1  13   2   24.43    7.34   0
   2 -13   2  859.72    8.91   0
  -2  13  -2  823.18    8.51   0
   2  13   2  860.50   10.31   0
  -2  13  -2  832.70   10.05   0
   3 -13   2  268.37    6.76   0
  -3  13  -2  277.87    6.96   0
  -3  13  -2  286.35    8.33   0
   3  13   2  298.39    8.24   0
  -4 -13  -2  697.69    8.90   0
  -4  13  -2  660.06    7.55   0
   4 -13   2  672.03    8.23   0
   4  13   2  653.82    7.97   0
  -4  13  -2  683.19    8.47   0
  -5  13  -2  146.26    7.55   0
  -5 -13  -2  150.66    5.55   0
   5  13   2  144.41    7.07   0
   5 -13   2  144.87    7.20   0
  -5  13  -2  128.72    6.67   0
   6  13   2    6.43    5.21   0
  -6  13  -2   -3.82    5.56   0
   6 -13   2    1.45    6.52   0
  -6 -13  -2    4.50    5.92   0
  -6  13  -2   12.31    6.35   0
  -7 -13  -2   12.40    5.09   0
   7 -13   2    4.13    5.23   0
  -7  13  -2   18.86    6.56   0
   7  13   2   15.69    5.34   0
  -7  13  -2    9.41    6.44   0
   8 -13   2   -5.47    6.80   0
  -8 -13  -2   12.17    5.18   0
  -8  13  -2    3.06    5.24   0
   8  13   2    7.99    6.77   0
  -8  13  -2    6.38    5.27   0
   8 -14  -2   10.79    6.48   0
   8 -14  -2    5.08    6.53   0
   8  14  -2    9.70    5.21   0
   8  14  -2    4.31    8.90   0
  -8  14   2    9.14    6.46   0
   7  14  -2   31.20    6.37   0
   7  14  -2   31.11    8.49   0
  -7  14   2   33.29    6.52   0
   7 -14  -2   33.76    6.64   0
   7 -14  -2   28.84    6.35   0
   6 -14  -2    4.81    6.20   0
   6  14  -2    7.11    7.88   0
   6 -14  -2   13.80    6.53   0
  -6  14   2    7.47    6.35   0
   6  14  -2   10.72    4.91   0
  -6  14   2    3.91    6.15   0
   5  14  -2    9.20    4.93   0
   5 -14  -2   16.95    6.36   0
  -5  14   2    9.83    8.00   0
  -5  14   2    6.56    6.31   0
   5 -14  -2    5.20    6.95   0
   4  14  -2  160.55    6.16   0
   4 -14  -2  149.00    8.38   0
  -4  14   2  154.79    9.23   0
   4 -14  -2  163.03    6.21   0
  -4  14   2  157.53    6.17   0
   3 -14  -2  594.68    8.72   0
  -3  14   2  580.44    8.31   0
   3 -14  -2  588.23   10.04   0
   3  14  -2  601.12    8.46   0
  -3  14   2  585.51   10.62   0
  -2  14   2  612.20    7.92   0
  -2  14   2  630.88   11.97   0
   2 -14  -2  614.78   10.96   0
   2 -14  -2  638.20    9.20   0
   2  14  -2  583.05    7.39   0
  -1  14   2  396.95   10.55   0
  -1  14   2  382.36    8.34   0
   1 -14  -2  417.32    7.79   0
   1  14  -2  390.16    7.18   0
   0  14   2  217.68    8.59   0
   0 -14  -2  215.20    7.76   0
   0  14  -2  228.36    7.64   0
   0 -14   2  210.25    7.19   0
   0  14   2  214.54    8.30   0
   1 -14   2  373.01    6.88   0
  -1  14  -2  360.64    8.42   0
   1  14   2  368.62    9.59   0
   1  14   2  380.28    9.02   0
   2  14   2  606.38    9.49   0
   2 -14   2  613.61    8.84   0
  -2  14  -2  599.57    7.76   0
  -2  14  -2  601.22    9.40   0
  -3  14  -2   24.58    7.26   0
  -3  14  -2    2.21    7.44   0
   3  14   2   19.72    7.34   0
   3 -14   2    7.95    5.51   0
  -4  14  -2  207.21    6.16   0
  -4  14  -2  222.86    7.26   0
   4  14   2  207.10    6.65   0
   4 -14   2  230.92    7.97   0
  -5  14  -2   15.44    5.87   0
   5 -14   2   24.19    6.49   0
  -5  14  -2   15.12    7.02   0
   5  14   2   16.60    6.78   0
  -6 -14  -2  132.04    6.41   0
   6 -14   2  122.32    6.95   0
   6  14   2  121.58    5.99   0
  -6  14  -2  107.12    6.22   0
  -6  14  -2  114.31    5.70   0
  -7 -14  -2   20.15    5.13   0
   7 -14   2   11.86    5.55   0
  -7  14  -2   11.28    6.64   0
   7  14   2    1.72    5.39   0
  -7  14  -2   17.98    6.54   0
  -8  14  -2    8.98    6.47   0
  -8  14  -2    3.85    6.73   0
   8 -14   2   11.38    6.82   0
   8  14   2    9.63    5.52   0
  -8  15   2   -1.40    6.44   0
   8 -15  -2   -2.13    6.65   0
   8  15  -2    9.42    6.40   0
   8  15  -2    4.55    9.82   0
   7 -15  -2  162.92    5.91   0
   7 -15  -2  188.75    7.46   0
  -7  15   2  194.38    7.52   0
   7  15  -2  157.96    5.91   0
   7  15  -2  177.06    9.91   0
  -7  15   2  194.04    5.96   0
   6  15  -2  126.85    6.47   0
  -6  15   2  157.47    7.03   0
   6 -15  -2  152.83    7.12   0
   6 -15  -2  140.80    6.49   0
  -6  15   2  138.09    5.50   0
  -5  15   2   69.57    7.25   0
  -5  15   2   64.19    5.34   0
   5 -15  -2   52.05    5.59   0
   5 -15  -2   63.48    6.89   0
   5  15  -2   64.41    6.47   0
   4 -15  -2   80.29    7.12   0
   4 -15  -2   74.03    5.61   0
   4  15  -2   66.35    6.79   0
  -4  15   2   61.36    6.84   0
  -4  15   2   80.70    8.91   0
  -3  15   2  134.91    9.12   0
   3 -15  -2  149.23    8.15   0
   3  15  -2  139.47    7.02   0
  -3  15   2  132.74    5.80   0
   3 -15  -2  137.14    7.09   0
  -2  15   2 1881.87   12.14   0
   2  15  -2 1827.16   11.60   0
  -2  15   2 1996.44   17.42   0
   2 -15  -2 1966.89   12.40   0
   2 -15  -2 1925.83   16.14   0
  -1  15   2 2639.87   19.10   0
   1 -15  -2 2734.19   14.93   0
  -1  15   2 2578.02   14.46   0
   1  15  -2 2611.48   13.89   0
   0 -15   2  447.40    7.21   0
   0  15   2  443.39    8.27   0
   0  15   2  445.35    9.83   0
   0  15  -2  447.52    7.67   0
  -1  15  -2   20.68    7.18   0
   1  15   2   21.04    7.45   0
   1 -15   2   14.92    6.77   0
   1  15   2   22.16    7.39   0
  -2  15  -2  692.87    9.79   0
  -2  15  -2  691.36    8.31   0
   2  15   2  730.44    9.62   0
   2 -15   2  707.13    8.98   0
   3  15   2 1448.41   11.29   0
  -3  15  -2 1436.52   11.62   0
  -3  15  -2 1420.83    9.99   0
   3 -15   2 1462.72   11.08   0
  -4  15  -2    7.49    6.09   0
  -4  15  -2    8.66    6.48   0
   4  15   2   -1.70    7.14   0
   4 -15   2    1.91    5.56   0
   5 -15   2    4.78    6.47   0
   5  15   2   12.66    6.47   0
  -5  15  -2    8.26    6.83   0
  -5  15  -2   -2.48    4.94   0
  -6  15  -2    0.78    5.13   0
  -6  15  -2   -0.27    5.41   0
   6  15   2    1.47    5.43   0
   6 -15   2   11.30    5.22   0
  -7  15  -2  159.06    7.44   0
   7 -15   2  189.86    7.42   0
   7  15   2  165.39    7.42   0
  -7  15  -2  183.78    6.17   0
  -8  15  -2   66.90    7.50   0
   8  15   2   74.82    6.11   0
   8 -15   2   85.73    7.34   0
  -8  15  -2   80.04    7.21   0
   8  16  -2   17.95   10.97   0
  -8  16   2   27.40    6.70   0
   8  16  -2   11.54    5.19   0
  -7  16   2   97.82    7.05   0
   7  16  -2   82.19    9.82   0
   7 -16  -2   84.09    5.50   0
   7 -16  -2   98.87    7.05   0
  -7  16   2   84.39    6.52   0
   7  16  -2   84.39    5.50   0
   6  16  -2   84.97    5.23   0
  -6  16   2   93.81    7.88   0
   6 -16  -2   82.02    6.81   0
   6 -16  -2   83.93    5.46   0
  -6  16   2   78.72    6.25   0
  -5  16   2   70.68    7.01   0
   5 -16  -2   59.06    6.74   0
   5  16  -2   68.97    5.25   0
   5 -16  -2   66.19    6.47   0
  -5  16   2   60.11    6.66   0
   4 -16  -2  925.29   11.83   0
   4  16  -2  909.51    8.68   0
   4 -16  -2  933.91    9.21   0
  -4  16   2  950.49   11.56   0
  -4  16   2  893.40    8.25   0
  -3  16   2 1233.89   13.85   0
   3  16  -2 1240.88    9.59   0
   3 -16  -2 1232.99   12.94   0
   3 -16  -2 1222.80   10.23   0
  -3  16   2 1158.09    9.16   0
   2 -16  -2  524.81    7.44   0
  -2  16   2  494.14    7.31   0
  -2  16   2  529.30   11.39   0
   2 -16  -2  529.02   10.22   0
   2  16  -2  502.90    7.91   0
   1 -16  -2  277.49    8.24   0
   1  16  -2  270.01    7.61   0
  -1  16   2  279.21    9.79   0
  -1  16   2  272.96    8.19   0
   0  16   2  628.13   10.14   0
   0  16  -2  656.86    9.10   0
   0 -16   2  635.20    8.46   0
   0  16   2  616.65   10.01   0
   1  16   2  805.96   10.70   0
  -1  16  -2  750.09    8.56   0
   1 -16   2  755.73    8.96   0
  -1  16  -2  739.70    8.06   0
   1  16   2  739.15   11.30   0
  -2  16  -2 1826.53   12.44   0
   2  16   2 1914.54   12.88   0
  -2  16  -2 1845.33   11.06   0
   2 -16   2 1885.42   11.93   0
   3 -16   2  136.01    7.16   0
  -3  16  -2  121.71    6.57   0
   3  16   2  134.94    7.15   0
  -3  16  -2  128.28    7.43   0
  -4  16  -2  339.64    7.29   0
   4 -16   2  343.19    7.69   0
   4  16   2  335.99    6.80   0
  -4  16  -2  332.53    6.66   0
  -5  16  -2  291.03    6.22   0
  -5  16  -2  312.01    8.10   0
   5  16   2  293.54    6.68   0
   5 -16   2  327.37    7.45   0
  -6  16  -2  392.40    8.12   0
  -6  16  -2  373.34    6.74   0
   6  16   2  392.41    8.03   0
   6 -16   2  409.01    7.96   0
  -7  16  -2  143.76    5.78   0
  -7  16  -2  141.48    6.23   0
   7 -16   2  141.12    7.30   0
   7  16   2  121.78    7.30   0
   8  16   2    5.83    7.08   0
  -8  16  -2    0.77    5.65   0
   8 -16   2   -1.72    7.10   0
  -8  16  -2    1.93    5.42   0
   8  17  -2   13.78   12.16   0
  -8  17   2   15.48    6.88   0
   8  17  -2    8.82    5.13   0
  -7  17   2    8.96    6.30   0
   7  17  -2   20.43    6.12   0
  -7  17   2   22.99    6.55   0
   7  17  -2   18.11    9.20   0
   7 -17  -2   17.66    6.56   0
   7 -17  -2   16.55    5.13   0
   6 -17  -2  142.53    5.67   0
   6  17  -2  150.78    6.68   0
  -6  17   2  163.14    8.15   0
  -6  17   2  156.55    5.57   0
   6 -17  -2  165.37    7.09   0
   5 -17  -2   75.36    5.41   0
  -5  17   2   77.99    6.49   0
   5  17  -2   71.19    6.40   0
   5 -17  -2   70.87    6.47   0
  -5  17   2   76.11    7.88   0
  -4  17   2   22.82    5.44   0
   4  17  -2   18.20    5.18   0
   4 -17  -2   33.03    7.32   0
  -4  17   2   32.85    8.68   0
   4 -17  -2   33.57    5.40   0
   3  17  -2   19.35    5.33   0
  -3  17   2   15.61    6.45   0
   3 -17  -2   14.58    7.45   0
   3 -17  -2   11.54    6.52   0
  -3  17   2   23.74    8.53   0
   2 -17  -2   47.26    7.37   0
  -2  17   2   47.79    8.73   0
   2 -17  -2   51.36    5.62   0
   2  17  -2   52.49    5.35   0
  -2  17   2   48.42    5.54   0
   1  17  -2  215.14    7.17   0
  -1  17   2  218.86    9.17   0
  -1  17   2  199.45    7.50   0
   0  17   2  171.84    8.58   0
   0  17  -2  170.72    6.16   0
   0  17   2  167.65    7.25   0
  -1  17  -2  168.29    6.97   0
   1  17   2  162.21    8.38   0
   1  17   2  175.30    7.50   0
   1 -17   2  173.67    7.01   0
  -1  17  -2  171.55    6.20   0
  -2  17  -2  107.30    7.59   0
   2 -17   2  105.04    5.92   0
   2  17   2  115.31    7.56   0
  -2  17  -2  109.22    6.22   0
  -3  17  -2   28.35    5.66   0
  -3  17  -2   20.66    7.44   0
   3 -17   2   12.24    6.81   0
   3  17   2   18.21    6.59   0
  -4  17  -2    1.14    5.38   0
   4 -17   2   11.61    6.45   0
   4  17   2    7.97    5.54   0
  -4  17  -2    9.51    7.24   0
   5  17   2    4.94    5.25   0
   5 -17   2   14.30    6.26   0
  -5  17  -2    5.10    5.44   0
  -5  17  -2    7.39    4.89   0
  -6  17  -2   21.97    5.15   0
  -6  17  -2   27.62    6.96   0
   6  17   2   16.48    6.75   0
   6 -17   2   20.87    6.58   0
   7 -17   2    0.77    6.74   0
  -7  17  -2    8.00    5.11   0
  -7  17  -2   17.18    6.84   0
   7  17   2   -0.16    5.63   0
   8 -18  -2    4.97    6.91   0
   8  18  -2   12.22   14.01   0
  -8  18   2   10.70    6.84   0
   8  18  -2    6.68    5.48   0
  -7  18   2   18.10    5.17   0
   7  18  -2    8.79   10.04   0
   7  18  -2   14.01    5.00   0
  -7  18   2    5.15    6.71   0
   7 -18  -2   10.46    6.69   0
   6 -18  -2   34.34    6.16   0
   6  18  -2   32.84    5.24   0
  -6  18   2   34.03    5.31   0
  -6  18   2   37.39    6.70   0
   6 -18  -2   37.52    6.52   0
   5 -18  -2   82.71    6.51   0
   5 -18  -2   99.05    7.61   0
  -5  18   2   86.32    5.42   0
  -5  18   2   99.55    8.15   0
   5  18  -2   82.25    6.58   0
  -4  18   2   -3.23    6.11   0
   4 -18  -2    4.66    7.09   0
   4  18  -2    4.25    6.28   0
   4 -18  -2    4.30    4.97   0
  -4  18   2   12.96    8.30   0
  -3  18   2   19.96    8.11   0
   3  18  -2   14.78    5.36   0
   3 -18  -2   15.71    5.13   0
   3  18  -2   19.56    5.62   0
  -3  18   2   17.31    6.92   0
   3 -18  -2   18.46    7.25   0
   2 -18  -2  261.28    7.43   0
  -2  18   2  275.77    9.61   0
   2  18  -2  250.83    7.37   0
  -2  18   2  261.19    6.63   0
   1  18  -2    7.27    6.58   0
  -1  18   2    3.88    6.65   0
  -1  18   2    3.02    7.92   0
   0  18  -2    0.44    6.72   0
   0  18   2    8.50    6.40   0
   0  18   2    1.69    7.45   0
  -1  18  -2   15.77    6.64   0
   1  18   2   13.33    6.19   0
   1 -18   2   16.69    6.41   0
   1  18   2   19.56    7.40   0
  -1  18  -2   20.42    6.81   0
   1  18   2   18.70    7.77   0
   2  18   2    4.03    8.41   0
   2 -18   2    3.19    6.23   0
   2  18   2   -1.47    6.51   0
  -2  18  -2   -5.30    7.01   0
  -2  18  -2   11.85    5.60   0
  -3  18  -2  525.36    9.28   0
  -3  18  -2  589.94    7.55   0
   3  18   2  584.17    8.95   0
   3 -18   2  589.03    8.54   0
  -4  18  -2   23.99    6.78   0
   4 -18   2   25.57    6.33   0
  -4  18  -2   32.74    6.59   0
   4  18   2   19.53    6.30   0
   5 -18   2   22.93    5.15   0
   5  18   2   17.81    6.59   0
  -5  18  -2   21.89    7.08   0
  -5  18  -2   12.75    6.14   0
   6 -18   2   23.62    5.28   0
  -6  18  -2   20.55    5.17   0
   6  18   2   21.44    5.60   0
  -6  18  -2   19.42    5.80   0
  -7  18  -2   14.14    6.99   0
   7  18   2   10.72    6.80   0
  -7  18  -2   17.00    5.33   0
   7 -18   2   13.36    5.67   0
   8 -19  -2   17.33    7.04   0
  -8  19   2   11.91    6.98   0
   8  19  -2   15.92    7.06   0
  -7  19   2   49.40    7.09   0
   7  19  -2   29.59    5.32   0
  -7  19   2   50.98    5.37   0
   7  19  -2   36.84   10.63   0
   7 -19  -2   53.48    6.84   0
  -6  19   2   15.25    5.23   0
  -6  19   2   22.25    6.53   0
   6 -19  -2   23.29    7.53   0
   6  19  -2   14.88    6.08   0
   5 -19  -2  218.81    5.98   0
   5 -19  -2  266.78    8.51   0
  -5  19   2  232.87    6.11   0
   5  19  -2  249.68    6.13   0
  -5  19   2  263.87    9.00   0
   4 -19  -2   -0.73    5.89   0
   4 -19  -2    5.97    6.91   0
   4  19  -2    6.28    6.32   0
  -4  19   2   11.24    6.30   0
  -4  19   2    5.15    7.88   0
  -3  19   2  645.36   11.32   0
   3 -19  -2  620.46    7.57   0
   3  19  -2  658.52    8.93   0
  -3  19   2  592.37    8.37   0
   3 -19  -2  653.50   10.28   0
   3  19  -2  595.59    8.45   0
   2  19  -2  535.76    7.58   0
  -2  19   2  552.25    7.56   0
  -2  19   2  577.94   11.76   0
  -1  19   2  248.14    9.19   0
   1  19  -2  236.48    6.51   0
  -1  19   2  243.44    7.50   0
   0  19  -2  331.48    7.82   0
   0  19   2  331.37    7.92   0
   0  19   2  339.96    8.52   0
   0  19  -2  352.43    8.10   0
   1  19   2   97.49    7.37   0
   1  19   2   95.42    6.64   0
  -1  19  -2  101.67    7.12   0
  -1  19  -2  102.40    6.02   0
   1  19   2   87.40    7.77   0
   1 -19   2  105.65    6.51   0
  -2  19  -2  970.78    9.69   0
   2 -19   2  933.42    9.17   0
   2  19   2  937.17   10.19   0
  -2  19  -2  875.67    9.73   0
   2  19   2  906.23   13.91   0
  -3  19  -2 1029.15   10.31   0
   3  19   2 1103.95    9.51   0
  -3  19  -2 1095.33    9.78   0
   3 -19   2 1098.66    9.88   0
  -4  19  -2  194.12    6.02   0
   4 -19   2  202.79    6.85   0
   4  19   2  184.83    7.16   0
  -4  19  -2  187.16    6.32   0
   5 -19   2  133.33    6.87   0
   5  19   2  137.18    5.81   0
  -5  19  -2  128.97    7.39   0
  -5  19  -2  137.12    5.77   0
   6 -19   2   12.55    6.66   0
  -6  19  -2    0.53    7.16   0
   6  19   2    4.26    6.66   0
  -6  19  -2   -7.75    5.79   0
   7  19   2   15.82    5.83   0
  -7  19  -2   21.67    5.85   0
   7 -19   2   21.99    5.68   0
  -7  19  -2   16.36    4.94   0
   7  20  -2   11.12    6.29   0
  -7  20   2    9.56    6.72   0
  -7  20   2    9.79    6.30   0
   7  20  -2   11.35   11.71   0
   7 -20  -2    7.94    6.69   0
   6 -20  -2   47.73    6.56   0
  -6  20   2   40.81    6.94   0
   6  20  -2   35.36    6.41   0
  -6  20   2   29.29    6.50   0
  -5  20   2   14.07    7.76   0
  -5  20   2   10.53    4.84   0
   5  20  -2    3.84    5.21   0
   5 -20  -2    8.86    6.14   0
  -4  20   2  147.29    6.71   0
   4 -20  -2  154.25    6.86   0
  -4  20   2  171.31    8.73   0
   4  20  -2  164.98    6.97   0
   3  20  -2   97.53    7.21   0
   3 -20  -2  106.47    7.44   0
  -3  20   2  109.65    8.72   0
   3  20  -2   93.88    6.75   0
  -3  20   2  101.47    6.79   0
  -2  20   2   55.55    5.69   0
  -2  20   2   57.21    8.04   0
   2  20  -2   46.14    6.81   0
  -1  20   2    6.06    5.97   0
  -1  20   2    2.70    7.62   0
   1  20  -2    9.02    5.43   0
   0  20  -2   70.47    7.00   0
   0  20   2   71.69    6.88   0
   0  20  -2   65.35    5.93   0
   0  20   2   62.59    6.91   0
  -1  20  -2  168.18    7.35   0
   1 -20   2  166.60    6.90   0
   1  20   2  169.32    7.86   0
  -1  20  -2  194.22    6.45   0
   1  20   2  175.67    8.12   0
   1  20   2  166.23    7.24   0
   2 -20   2   10.54    5.08   0
   2  20   2    3.15    8.85   0
  -2  20  -2    6.17    6.58   0
  -2  20  -2   13.34    5.62   0
   2  20   2    8.61    7.15   0
  -3  20  -2   -3.63    5.51   0
   3 -20   2    3.93    4.94   0
  -3  20  -2   10.81    5.60   0
   3  20   2    0.54    6.66   0
   4  20   2   10.94    6.38   0
  -4  20  -2   -0.67    6.41   0
  -4  20  -2    8.05    6.74   0
   4 -20   2    1.11    6.18   0
  -5  20  -2  190.01    7.83   0
  -5  20  -2  176.20    5.73   0
   5  20   2  168.04    7.31   0
   5 -20   2  178.78    6.16   0
   6 -20   2  120.25    7.17   0
  -6  20  -2  115.21    7.40   0
  -6  20  -2  118.54    6.62   0
   6  20   2  124.21    6.06   0
   7 -20   2   47.85    7.00   0
  -7  20  -2   38.61    7.39   0
   7  20   2   27.63    7.21   0
  -7  20  -2   38.34    5.48   0
  -7  21   2   40.87    6.56   0
   7  21  -2   45.32   13.88   0
  -7  21   2   40.96    7.08   0
   7 -21  -2   46.83    6.96   0
   7  21  -2   41.26    5.69   0
  -6  21   2  190.37    6.95   0
   6  21  -2  186.77    6.22   0
  -6  21   2  181.06    8.70   0
   6 -21  -2  197.37    8.57   0
   5  21  -2  428.80    8.11   0
  -5  21   2  430.89    6.66   0
   5 -21  -2  482.72    9.55   0
  -5  21   2  493.14    9.49   0
   4  21  -2   54.67    6.56   0
   4 -21  -2   50.12    7.32   0
  -4  21   2   52.32    8.10   0
   4  21  -2   44.02    5.19   0
  -4  21   2   47.62    6.21   0
   3  21  -2    3.13    6.44   0
   3  21  -2    7.77    4.86   0
  -3  21   2    4.36    6.96   0
  -3  21   2   10.22    6.35   0
   3 -21  -2    5.76    6.84   0
  -2  21   2  160.70    8.82   0
  -2  21   2  159.48    7.09   0
   2  21  -2  147.30    7.11   0
   1  21  -2  593.59    7.78   0
  -1  21   2  598.19    8.73   0
  -1  21   2  586.37   10.50   0
   0  21  -2  233.45    7.69   0
   0  21  -2  232.39    7.64   0
   0  21   2  239.83    8.87   0
   0  21   2  237.89    7.41   0
   1  21   2    1.53    6.69   0
   1  21   2   16.00    6.32   0
   1 -21   2    8.92    5.05   0
   1  21   2    8.88    6.11   0
  -1  21  -2    3.82    5.12   0
  -1  21  -2    1.08    6.85   0
   2  21   2   98.01    9.02   0
   2  21   2   99.56    6.98   0
  -2  21  -2   92.19    5.90   0
   2 -21   2  111.64    5.58   0
  -2  21  -2   96.47    6.70   0
  -3  21  -2  329.34    8.10   0
   3  21   2  337.68    7.75   0
  -3  21  -2  341.60    6.45   0
   3 -21   2  351.46    7.32   0
  -4  21  -2  391.24    8.26   0
  -4  21  -2  397.80    6.63   0
   4  21   2  398.90    6.95   0
   4 -21   2  408.28    6.65   0
  -5  21  -2   15.97    6.98   0
  -5  21  -2    4.14    6.25   0
   5  21   2    8.08    5.47   0
   5 -21   2    8.37    6.44   0
  -6  21  -2    5.52    5.11   0
  -6  21  -2    8.40    6.84   0
   6  21   2    6.23    6.89   0
   6 -21   2   10.59    6.62   0
   7  21   2   13.79    5.87   0
  -7  21  -2   16.62    7.26   0
   7 -21   2   21.15    7.17   0
  -7  21  -2   15.86    6.58   0
   7 -22  -2   16.10    7.93   0
   7  22  -2   11.09    5.49   0
  -7  22   2   14.48    6.99   0
  -7  22   2   20.15    6.56   0
   6  22  -2    4.43    4.98   0
   6 -22  -2    6.09    7.46   0
  -6  22   2    4.52    6.79   0
  -6  22   2   -1.63    6.26   0
   5  22  -2    3.82    6.40   0
  -5  22   2    6.42    7.86   0
   5 -22  -2    7.28    6.24   0
  -5  22   2    5.10    4.87   0
  -4  22   2   22.45    8.18   0
   4 -22  -2   19.07    7.09   0
   4  22  -2   24.72    6.53   0
   4  22  -2   34.63    6.02   0
  -4  22   2   17.47    5.16   0
   3  22  -2  117.78    5.92   0
  -3  22   2   95.27    5.53   0
   3 -22  -2  112.39    7.38   0
   3  22  -2  104.22    6.41   0
  -3  22   2  119.77    8.38   0
  -2  22   2  167.68    8.86   0
  -2  22   2  156.41    6.93   0
   2  22  -2  148.04    6.99   0
   1  22  -2   10.23    6.54   0
  -1  22   2   12.31    7.37   0
  -1  22   2   17.61    5.20   0
   1  22  -2    8.67    6.74   0
   0  22   2  531.83    9.92   0
   0  22  -2  558.43    9.10   0
   0  22   2  536.55    8.48   0
   0  22   2  500.08   10.13   0
   0  22  -2  523.04    8.52   0
   1 -22   2    8.12    6.18   0
  -1  22  -2   -1.82    6.99   0
   1  22   2    7.71    6.44   0
   1  22   2    2.53    6.17   0
   1  22   2    4.37    7.01   0
  -1  22  -2    1.09    6.60   0
  -2  22  -2    2.29    6.41   0
   2  22   2    0.04    5.77   0
   2  22   2    4.82    8.28   0
   2 -22   2    7.60    4.75   0
  -2  22  -2    4.79    6.55   0
   2  22   2    7.88    6.26   0
  -3  22  -2  140.72    6.89   0
   3 -22   2  139.14    6.70   0
   3  22   2  150.21    6.92   0
  -3  22  -2  133.41    7.48   0
   4 -22   2   14.28    6.14   0
   4  22   2    1.10    6.45   0
  -4  22  -2    6.08    6.73   0
  -4  22  -2   -3.73    5.22   0
   5  22   2   55.28    6.81   0
   5 -22   2   70.50    6.46   0
  -5  22  -2   57.57    7.12   0
  -5  22  -2   60.70    5.34   0
   6 -22   2   25.95    5.50   0
  -6  22  -2   26.66    5.32   0
   6  22   2   17.78    6.63   0
  -6  22  -2   23.06    5.79   0
   7 -23  -2   14.73    7.93   0
   7  23  -2   10.49    5.61   0
  -7  23   2    9.33    8.26   0
  -7  23   2   13.62    6.85   0
   6  23  -2    5.67    5.22   0
   6 -23  -2    3.06    6.47   0
  -6  23   2    6.48    7.90   0
  -6  23   2    7.50    6.44   0
   5  23  -2   -1.99    6.45   0
   5 -23  -2    5.93    7.33   0
  -5  23   2   -1.14    8.03   0
  -5  23   2   -0.38    5.14   0
   4  23  -2    4.99    5.29   0
   4 -23  -2    1.07    7.03   0
   4  23  -2    5.00    6.09   0
  -4  23   2   -2.91    5.14   0
  -4  23   2    8.74    8.01   0
  -3  23   2    4.78    7.99   0
   3  23  -2   12.10    6.31   0
   3  23  -2   14.04    6.15   0
  -3  23   2   14.68    5.17   0
   2  23  -2   65.23    6.57   0
   2  23  -2   68.57    6.20   0
  -2  23   2   78.37    7.98   0
  -2  23   2   79.12    5.11   0
  -1  23   2   10.72    7.60   0
   1  23  -2   13.03    6.51   0
   1  23  -2   17.20    6.10   0
  -1  23   2   19.33    5.99   0
   0  23   2    1.67    6.03   0
   0  23   2   -1.73    7.07   0
   0  23  -2    2.75    6.40   0
   0  23   2    3.71    6.29   0
   0  23  -2   12.76    6.52   0
  -1  23  -2   45.90    5.78   0
   1  23   2   46.29    6.24   0
   1  23   2   52.89    7.11   0
  -1  23  -2   47.15    6.82   0
   1  23   2   49.30    6.29   0
   2  23   2   87.57    6.71   0
   2  23   2   92.48    8.59   0
  -2  23  -2   80.65    6.97   0
   2 -23   2   81.41    5.43   0
   2  23   2   80.53    7.17   0
  -2  23  -2   89.66    7.04   0
  -3  23  -2  209.41    6.81   0
   3  23   2  189.70    7.25   0
  -3  23  -2  197.68    7.40   0
   3 -23   2  217.32    6.87   0
  -4  23  -2    8.30    6.36   0
   4  23   2    8.60    6.45   0
  -4  23  -2    9.90    6.59   0
   4 -23   2   10.77    6.32   0
  -5  23  -2   15.59    6.12   0
   5 -23   2   16.25    5.00   0
   5  23   2   15.91    6.73   0
  -5  23  -2   19.26    6.23   0
  -6  23  -2    1.60    6.49   0
   6 -23   2    7.86    6.73   0
   6  23   2   -1.71    5.64   0
  -6  23  -2    6.15    7.16   0
   6  24  -2    5.51    5.28   0
  -6  24   2   -3.93    5.39   0
  -6  24   2    7.19    8.02   0
   6 -24  -2   -1.66    6.66   0
   6  24  -2    6.73   11.00   0
  -5  24   2   13.94    7.96   0
  -5  24   2   13.10    6.04   0
   5 -24  -2   16.05    7.19   0
   5  24  -2    5.45    6.29   0
   5  24  -2   16.43    6.41   0
   4 -24  -2  322.75    8.86   0
   4  24  -2  306.75    6.64   0
  -4  24   2  320.23   10.00   0
   4  24  -2  280.71    6.46   0
  -4  24   2  335.19    6.56   0
  -3  24   2  436.45   10.31   0
   3  24  -2  441.70    8.76   0
   3  24  -2  383.86    7.12   0
  -3  24   2  408.27    7.94   0
   3  24  -2  397.88    8.10   0
   2  24  -2    9.53    5.15   0
   2  24  -2   -2.62    6.15   0
  -2  24   2   -1.87    7.37   0
  -2  24   2    4.02    6.09   0
   1  24  -2   16.16    6.50   0
   1  24  -2    9.37    6.26   0
  -1  24   2    1.26    6.32   0
  -1  24   2   16.50    7.34   0
   0  24  -2   80.30    6.82   0
   0  24  -2   59.26    6.47   0
   0  24   2   63.71    7.56   0
   0  24   2   62.61    7.57   0
   0  24   2   71.05    6.46   0
  -1  24  -2  270.76    6.46   0
   1  24   2  252.35    7.50   0
   1  24   2  264.97    8.32   0
  -1  24  -2  237.87    7.76   0
   1  24   2  260.75    8.75   0
   2  24   2  507.95   11.28   0
   2  24   2  478.46    8.68   0
  -2  24  -2  470.85    8.66   0
  -2  24  -2  512.16    8.15   0
   2  24   2  399.68    8.13   0
   2 -24   2  508.31    7.02   0
  -3  24  -2  126.03    5.90   0
   3 -24   2  130.86    5.67   0
   3  24   2  115.58    7.29   0
  -3  24  -2  121.46    7.35   0
  -4  24  -2    6.82    6.80   0
   4 -24   2   14.25    5.11   0
   4  24   2    8.08    6.36   0
  -4  24  -2   13.27    5.13   0
  -5  24  -2   36.22    5.56   0
   5 -24   2   45.55    6.62   0
  -5  24  -2   36.16    7.08   0
   5  24   2   41.87    6.89   0
   6 -24   2  118.02    7.47   0
   6  24   2  114.57    6.53   0
  -6  24  -2   94.33    7.80   0
  -6  24  -2   96.44    5.93   0
   6 -25  -2  211.97    9.13   0
   6  25  -2  203.39    6.80   0
  -6  25   2  181.87    9.57   0
  -6  25   2  204.28    6.52   0
   6  25  -2  223.68   15.18   0
   5  25  -2   40.89    5.28   0
   5  25  -2   64.04    9.52   0
   5 -25  -2   61.76    7.81   0
   5  25  -2   52.64    5.66   0
  -5  25   2   51.60    6.49   0
  -5  25   2   53.84    8.32   0
   4  25  -2  157.40    7.04   0
   4 -25  -2  196.16    8.35   0
   4  25  -2  168.74    7.40   0
  -4  25   2  190.34    7.34   0
  -4  25   2  197.39    9.67   0
   4  25  -2  198.54    9.80   0
   3  25  -2    7.90    5.41   0
   3  25  -2   11.40    7.87   0
  -3  25   2   20.83    7.82   0
   3  25  -2   15.37    6.36   0
  -3  25   2   10.46    5.29   0
  -2  25   2   36.43    7.75   0
   2  25  -2   44.03    6.74   0
   2  25  -2   31.27    6.15   0
  -2  25   2   42.09    6.30   0
   1  25  -2  198.79    7.57   0
   1  25  -2  197.05    7.15   0
  -1  25   2  218.73    7.07   0
  -1  25   2  201.07    8.85   0
   0  25   2  290.84    9.05   0
   0  25  -2  286.74    7.98   0
   0  25  -2  283.55    6.48   0
   0  25   2  255.46    8.28   0
   0  25   2  276.12    8.35   0
  -1  25  -2    9.20    6.61   0
   1  25   2   -1.49    7.13   0
   1  25   2    7.14    6.14   0
  -1  25  -2    8.70    5.25   0
   1  25   2    4.60    6.35   0
  -2  25  -2   66.30    7.03   0
   2 -25   2   73.74    5.23   0
   2  25   2   62.18    6.34   0
   2  25   2   64.05    6.72   0
  -2  25  -2   68.34    5.80   0
   2  25   2   69.40    7.94   0
   3  25   2   -1.28    5.97   0
  -3  25  -2    7.47    6.68   0
   3  25   2    6.35    6.40   0
  -3  25  -2   -1.85    5.04   0
   3 -25   2   12.94    6.09   0
  -4  25  -2   19.94    7.00   0
   4  25   2   19.53    6.49   0
   4 -25   2   14.73    6.30   0
  -4  25  -2   10.20    6.36   0
   5  25   2   33.11    7.05   0
  -5  25  -2   31.84    7.13   0
   5 -25   2   32.40    6.65   0
  -5  25  -2   38.40    6.65   0
   6  26  -2    5.69   12.27   0
   6 -26  -2    2.06    7.45   0
   6  26  -2   -5.72    5.32   0
   6  26  -2    4.33    6.29   0
  -6  26   2    3.54    7.09   0
  -6  26   2    4.92    5.59   0
   5  26  -2   25.11    5.27   0
   5 -26  -2   44.01    6.72   0
   5  26  -2   44.44    5.62   0
  -5  26   2   48.50    5.61   0
  -5  26   2   49.27    8.23   0
   5  26  -2   56.80    9.76   0
   4 -26  -2   73.69    7.70   0
   4  26  -2   83.44    8.23   0
   4  26  -2   68.08    7.15   0
   4  26  -2   51.52    6.89   0
  -4  26   2   78.02    8.62   0
  -4  26   2   76.42    5.72   0
  -3  26   2  117.06    8.49   0
   3  26  -2  107.17    5.73   0
   3  26  -2  134.36    8.75   0
  -3  26   2  128.24    6.83   0
   3  26  -2  108.90    7.05   0
   2  26  -2   72.21    6.81   0
  -2  26   2   71.97    6.51   0
  -2  26   2   66.46    8.04   0
   2  26  -2   72.32    5.50   0
   1  26  -2    1.86    5.05   0
   1  26  -2   -1.31    6.49   0
  -1  26   2    0.53    7.29   0
  -1  26   2    0.34    6.09   0
   0  26  -2  172.19    7.31   0
   0  26   2  141.75    8.27   0
   0  26   2  149.79    8.29   0
   0  26   2  160.90    6.95   0
   0  26  -2  152.78    5.95   0
   1  26   2   50.68    7.32   0
   1  26   2   44.85    6.51   0
  -1  26  -2   56.71    6.84   0
   1  26   2   59.96    7.38   0
  -1  26  -2   56.53    6.74   0
   2 -26   2   15.88    6.07   0
   2  26   2    7.91    8.22   0
  -2  26  -2   17.25    6.68   0
  -2  26  -2    1.04    6.39   0
   2  26   2    2.09    6.52   0
   2  26   2    8.39    5.93   0
  -3  26  -2  187.47    6.29   0
   3 -26   2  200.17    6.96   0
  -3  26  -2  161.20    7.81   0
   3  26   2  167.18    7.49   0
   3  26   2  156.19    6.91   0
  -4  26  -2    8.33    6.93   0
  -4  26  -2    6.30    6.30   0
   4  26   2    2.52    6.78   0
   4 -26   2   -1.89    6.28   0
  -5  26  -2  218.39    6.35   0
  -5  26  -2  170.43    8.28   0
   5  26   2  227.38    8.06   0
   5 -26   2  209.56    7.76   0
  -5  27   2   59.09    5.75   0
  -5  27   2   43.18    8.71   0
   5  27  -2   38.61    7.06   0
   5  27  -2   62.99   10.18   0
   5 -27  -2   48.26    7.90   0
   5  27  -2   27.20    6.52   0
   4  27  -2    9.52    8.13   0
   4  27  -2    7.78    5.14   0
  -4  27   2   10.09    8.01   0
   4  27  -2    5.56    5.55   0
  -4  27   2    9.82    6.27   0
   3  27  -2  183.97    8.03   0
   3  27  -2  144.64    7.45   0
   3  27  -2  126.89    7.25   0
  -3  27   2  164.80    7.16   0
  -3  27   2  158.52    9.26   0
   2  27  -2   50.98    6.43   0
  -2  27   2   63.86    8.12   0
  -2  27   2   63.95    6.47   0
   2  27  -2   67.27    7.08   0
   1  27  -2  126.82    7.40   0
  -1  27   2  113.80    8.40   0
   1  27  -2  123.52    6.75   0
  -1  27   2  117.60    6.92   0
   0  27   2  224.59    7.14   0
   0  27  -2  230.01    7.43   0
   0  27   2  188.50    8.07   0
   0  27   2  191.61    8.62   0
   0  27  -2  189.43    6.30   0
  -1  27  -2   -4.50    6.60   0
   1  27   2    2.80    6.49   0
   1  27   2    2.87    7.13   0
  -1  27  -2   -3.22    6.52   0
   1  27   2   -0.79    7.09   0
   2  27   2   82.08    7.86   0
   2  27   2   80.63    8.88   0
  -2  27  -2   77.40    7.10   0
   2 -27   2   92.35    6.55   0
   2  27   2   79.39    7.55   0
  -2  27  -2   99.50    7.16   0
  -3  27  -2    3.36    6.84   0
  -3  27  -2   10.57    5.05   0
   3  27   2    7.39    7.50   0
   3 -27   2    4.82    6.21   0
   3  27   2    1.44    6.13   0
   4 -27   2    4.62    6.41   0
   4  27   2   -2.77    6.63   0
  -4  27  -2    5.57    6.89   0
  -4  27  -2   -2.22    5.14   0
  -5  27  -2   -7.40    6.78   0
   5  27   2    0.28    7.00   0
  -5  27  -2   -1.63    7.16   0
   5 -27   2    9.34    6.69   0
   5  28  -2   23.75    9.81   0
   5  28  -2   18.29    6.96   0
   5  28  -2   15.83    5.42   0
  -5  28   2   23.32    6.66   0
  -5  28   2   17.33    9.45   0
   5 -28  -2   11.01    7.76   0
   4  28  -2   31.38    9.56   0
  -4  28   2   35.92    6.71   0
   4  28  -2   29.66    6.72   0
   4  28  -2   17.04    6.42   0
  -4  28   2   28.98    8.32   0
   3  28  -2    6.41    8.03   0
   3  28  -2    9.95    5.66   0
  -3  28   2    9.46    6.28   0
  -3  28   2    8.50    8.06   0
   3  28  -2    8.53    5.26   0
  -2  28   2   11.09    6.35   0
  -2  28   2    7.65    7.71   0
   2  28  -2   14.33    7.00   0
   2  28  -2    2.33    6.31   0
  -1  28   2   92.48    6.72   0
   1  28  -2   73.21    7.03   0
   1  28  -2   96.37    7.08   0
  -1  28   2   71.32    7.51   0
   0  28  -2    5.04    6.83   0
   0  28   2    7.89    6.67   0
   0  28  -2    5.60    6.47   0
   0  28   2    5.70    6.53   0
   0  28   2   12.68    7.14   0
  -1  28  -2   24.81    5.54   0
   1  28   2   23.81    7.36   0
  -1  28  -2   20.95    5.57   0
   1  28   2   21.88    7.34   0
   1  28   2   28.02    6.59   0
   2  28   2    2.10    6.40   0
  -2  28  -2    7.29    6.75   0
   2  28   2    4.03    7.50   0
   2  28   2    7.95    6.11   0
  -2  28  -2    0.37    6.71   0
  -3  28  -2    5.65    6.60   0
   3 -28   2    3.75    6.32   0
  -3  28  -2   13.38    6.62   0
   3  28   2    9.55    6.77   0
   3  28   2    7.14    6.19   0
  -4  28  -2   29.82    7.30   0
   4 -28   2   23.86    6.62   0
  -4  28  -2   24.18    5.65   0
   4  28   2   26.40    7.11   0
   4  28   2   24.26    6.37   0
   4  29  -2    1.25    8.15   0
  -4  29   2   11.81    5.30   0
   4  29  -2    5.19    5.27   0
   4  29  -2    0.07    5.43   0
  -4  29   2    7.00    8.23   0
   3  29  -2   32.36    7.00   0
   3  29  -2   18.20    6.81   0
   3  29  -2   35.89    8.18   0
  -3  29   2   29.66    8.48   0
  -3  29   2   30.46    6.70   0
  -2  29   2    8.67    7.77   0
  -2  29   2   -1.93    5.31   0
   2  29  -2    7.69    5.43   0
   2  29  -2    8.67    6.73   0
   1  29  -2   -2.55    6.34   0
   1  29  -2    5.91    6.87   0
  -1  29   2    4.46    7.72   0
  -1  29   2    5.17    6.32   0
   0  29  -2    7.89    5.53   0
   0  29  -2   10.48    6.54   0
   0  29   2    4.86    7.48   0
   0  29   2    5.43    6.18   0
   0  29   2    8.31    6.36   0
  -1  29  -2   41.59    7.11   0
   1  29   2   47.71    6.81   0
   1  29   2   30.85    6.78   0
  -1  29  -2   32.27    6.67   0
   1  29   2   29.95    6.84   0
  -2  29  -2    3.19    5.15   0
  -2  29  -2    1.06    6.88   0
   2  29   2   -2.42    6.34   0
   2  29   2   12.67    7.69   0
   3  29   2    4.99    6.48   0
  -3  29  -2    5.86    7.03   0
   3 -29   2    3.41    6.32   0
   3  29   2    3.92    6.80   0
  -3  29  -2    3.52    6.69   0
   4  29   2   58.07    7.46   0
  -4  29  -2   79.96    6.55   0
   4  29   2   70.32    7.00   0
   4 -29   2   75.10    7.26   0
  -4  29  -2   73.33    7.19   0
   4  30  -2   24.02    7.18   0
   4  30  -2   29.09    6.92   0
   4  30  -2   40.88    9.97   0
  -4  30   2   34.25    6.67   0
  -4  30   2   31.40    9.81   0
   3  30  -2  150.71    6.51   0
  -3  30   2  141.58    9.66   0
  -3  30   2  160.28    7.31   0
   3  30  -2  179.99    9.12   0
   3  30  -2  141.41    7.94   0
   2  30  -2   76.24    8.18   0
  -2  30   2   44.39    8.61   0
   2  30  -2   39.75    6.81   0
  -2  30   2   52.92    6.92   0
   1  30  -2   18.33    6.74   0
   1  30  -2   20.68    6.35   0
  -1  30   2   14.48    7.87   0
  -1  30   2   13.22    6.41   0
   0  30  -2   10.23    6.73   0
   0  30   2   -0.67    6.56   0
   0  30   2    8.55    6.47   0
   0  30  -2    6.64    6.58   0
   0  30   2    6.17    6.41   0
   1  30   2   86.39    7.28   0
  -1  30  -2   96.80    7.43   0
   1  30   2   75.26    7.46   0
  -1  30  -2   83.11    7.41   0
   1  30   2  108.73    7.41   0
  -2  30  -2   76.23    6.15   0
   2  30   2   44.50    7.09   0
   2  30   2   39.86    7.10   0
  -2  30  -2   61.19    7.29   0
  -3  30  -2    8.05    7.07   0
   3 -30   2   20.45    6.63   0
   3  30   2   15.32    6.81   0
   3  30   2    9.68    7.53   0
  -3  30  -2   10.17    6.91   0
  -3  31   2    5.88    5.48   0
  -3  31   2    9.50    8.56   0
   3  31  -2    7.09    5.57   0
   3  31  -2   12.51    8.26   0
   3  31  -2   12.39    6.58   0
   2  31  -2   30.10    7.13   0
  -2  31   2   21.92    8.24   0
   2  31  -2   27.76    6.91   0
  -2  31   2   19.88    6.67   0
   1  31  -2   58.16    7.29   0
  -1  31   2   35.93    7.18   0
   1  31  -2   48.33    5.96   0
  -1  31   2   59.66    8.28   0
  -1  31   2   54.60    6.97   0
   0  31  -2  201.85    7.86   0
   0  31   2  166.92    9.25   0
   0  31   2  134.17    9.37   0
   0  31  -2  154.97    7.83   0
   0  31   2  177.82    7.77   0
  -1  31  -2    9.96    6.99   0
  -1  31  -2    3.91    6.81   0
   1  31   2   13.11    7.65   0
   1  31   2    7.56    6.71   0
   1  31   2    8.05    7.82   0
   2  31   2  102.60    8.25   0
   2  31   2  142.08    9.16   0
  -2  31  -2  137.05    8.03   0
  -2  31  -2  156.09    6.41   0
   2  32  -2   16.90    6.92   0
   2  32  -2   23.01    7.24   0
  -2  32   2   19.88    6.82   0
  -2  32   2   22.99    8.23   0
   2  32  -2   11.90    6.85   0
   1  32  -2    8.33    5.84   0
   1  32  -2    4.63    6.78   0
  -1  32   2    2.12    7.89   0
  -1  32   2    5.44    6.61   0
  -1  32   2    3.82    8.11   0
   0  32   2   15.64    7.95   0
   0  32  -2   28.36    7.03   0
   0  32   2   25.53    6.79   0
   0  32   2   28.25    8.17   0
   0  32  -2   21.23    5.86   0
  -1  32  -2   86.91    6.14   0
   1  32   2   50.63    7.83   0
   1  32   2   61.80    8.62   0
   1  32   2   85.03    8.63   0
  -1  32  -2   79.54    7.67   0
  -9   0   3    1.49    5.02   0
   9   0  -3   -0.40    6.85   0
   9   0  -3    7.25    5.22   0
  -8   0   3    5.92    6.18   0
   8   0  -3    5.00    6.35   0
   8   0  -3   -1.92    5.31   0
  -7   0   3    2.48    6.18   0
   7   0  -3    5.79    6.02   0
   7   0  -3    5.51    6.64   0
   6   0  -3    3.48    5.60   0
   6   0  -3    2.92    6.21   0
  -6   0   3    2.84    5.22   0
   5   0  -3    1.83    5.53   0
   5   0  -3    2.23    5.13   0
  -5   0   3   -1.99    5.37   0
   4   0  -3   -0.05    5.38   0
   4   0  -3    7.21    7.04   0
  -4   0   3    1.77    6.93   0
   3   0  -3   -0.20    7.05   0
   1   0  -3    1.56   10.40   0
  -1   0   3    1.87   10.03   0
   0   0   3    2.01   10.98   0
   0   0  -3    2.93   11.09   0
  -1   0  -3    4.97    9.42   0
   1   0   3    0.59    7.55   0
   2   0   3    6.34    6.30   0
  -2   0  -3    1.25    7.80   0
  -3   0  -3    0.34    7.22   0
   3   0   3    0.62    7.73   0
  -3   0  -3    2.75    6.08   0
   4   0   3    8.16    5.66   0
  -4   0  -3   -1.76    6.37   0
  -4   0  -3    2.84    5.50   0
   5   0   3    5.41    7.13   0
  -5   0  -3    7.42    6.87   0
  -5   0  -3    8.93    7.35   0
  -6   0  -3    5.60    6.84   0
  -6   0  -3   -3.97    5.07   0
   6   0   3   -0.78    6.79   0
   7   0   3   12.98    6.52   0
  -7   0  -3   -5.85    6.21   0
  -7   0  -3    7.40    6.72   0
  -8   0  -3   -3.02    6.13   0
   8   0   3    4.48    5.34   0
  -9  -1   3   18.51    5.03   0
   9   1  -3   28.45    6.92   0
   9  -1  -3   28.30    6.73   0
   9  -1  -3   20.79    7.12   0
   9   1  -3   14.75    6.67   0
  -9   1   3   10.98    5.96   0
   8  -1  -3   47.14    6.59   0
  -8  -1   3   54.45    6.35   0
  -8   1   3   55.84    5.10   0
   8  -1  -3   52.25    6.61   0
   8   1  -3   51.17    5.55   0
   8   1  -3   50.60    6.64   0
  -7  -1   3  107.10    6.46   0
  -7   1   3  109.70    6.41   0
   7  -1  -3  102.80    5.53   0
   7   1  -3   98.35    6.97   0
   7  -1  -3  105.97    6.85   0
   7   1  -3   95.81    6.55   0
  -6  -1   3    5.40    6.81   0
   6   1  -3    0.36    5.96   0
   6   1  -3    5.33    5.59   0
   6  -1  -3   -0.06    7.01   0
  -6   1   3   -1.20    6.56   0
   6  -1  -3   -0.01    4.99   0
   5  -1  -3   59.64    6.77   0
  -5   1   3   66.85    7.00   0
   5   1  -3   62.60    7.00   0
   5  -1  -3   57.79    6.06   0
   5   1  -3   65.35    6.92   0
  -5  -1   3   67.27    5.47   0
   4   1  -3  533.96    8.97   0
   4  -1  -3  547.50    9.08   0
   4  -1  -3  520.39    8.40   0
  -4   1   3  551.76    8.84   0
   3  -1  -3  370.12    8.97   0
   3   1  -3  373.53    8.58   0
   2  -1  -3 1400.43   15.92   0
   1  -1  -3   15.94   12.16   0
   1   1  -3   11.30   10.30   0
  -1  -1   3   10.41   10.00   0
   0  -1   3  581.39   12.04   0
   0  -1  -3  595.79   14.30   0
   0   1   3  583.06   14.00   0
   0   1  -3  576.00   13.76   0
  -1  -1  -3  238.12    8.86   0
   1   1   3  245.62   10.26   0
   1  -1   3  250.72   10.18   0
  -1   1  -3  247.47   10.44   0
  -2   1  -3  107.74    8.59   0
   2   1   3  101.66    7.91   0
   2  -1   3  101.84    8.29   0
  -2  -1  -3  107.14    8.00   0
   3  -1   3 1691.00   12.15   0
   3   1   3 1685.60   11.98   0
  -3  -1  -3 1686.55   14.78   0
  -3   1  -3 1649.30   13.53   0
  -3  -1  -3 1706.59   10.98   0
  -3   1  -3 1688.16   11.27   0
  -4  -1  -3    3.25    7.45   0
   4  -1   3    2.94    7.04   0
   4   1   3   10.76    7.10   0
  -4  -1  -3    2.65    5.42   0
  -4   1  -3    8.76    5.54   0
  -4   1  -3    3.33    6.80   0
  -5  -1  -3  100.98    7.81   0
  -5  -1  -3   93.59    7.11   0
  -5   1  -3   93.34    7.10   0
   5  -1   3   91.90    6.11   0
   5   1   3   98.95    7.45   0
  -5   1  -3   97.92    8.17   0
   6   1   3   49.29    6.92   0
   6  -1   3   38.72    5.60   0
  -6  -1  -3   44.47    5.35   0
  -6   1  -3   48.20    6.49   0
  -6  -1  -3   49.18    6.04   0
  -6   1  -3   44.69    7.10   0
  -7  -1  -3   15.65    5.15   0
   7   1   3   21.36    5.49   0
   7  -1   3   28.83    5.32   0
  -7   1  -3   17.03    5.03   0
  -7  -1  -3   19.34    5.81   0
  -7   1  -3   17.21    5.97   0
  -8   1  -3   30.36    5.05   0
   8   1   3   25.41    5.51   0
  -8  -1  -3   17.59    5.12   0
   8  -1   3   25.06    5.39   0
   9   2  -3  151.00    7.85   0
   9  -2  -3  155.73    7.67   0
  -9   2   3  147.87    7.02   0
   9   2  -3  139.74    6.15   0
  -9  -2   3  169.39    5.90   0
   9  -2  -3  129.57    7.55   0
  -8  -2   3  207.67    5.99   0
   8  -2  -3  197.68    7.51   0
   8  -2  -3  224.15    6.23   0
  -8   2   3  216.24    6.98   0
   8   2  -3  195.20    7.25   0
   8   2  -3  201.33    7.34   0
  -7  -2   3   21.26    6.31   0
  -7   2   3    8.56    6.07   0
   7   2  -3   21.20    6.66   0
   7  -2  -3   15.00    6.55   0
   7   2  -3   23.59    6.11   0
   7  -2  -3   15.74    6.11   0
   6   2  -3  391.72    7.66   0
  -6  -2   3  409.34    7.81   0
   6   2  -3  382.40    8.29   0
   6  -2  -3  390.97    8.34   0
   6  -2  -3  372.45    7.92   0
  -6   2   3  398.72    7.85   0
  -5  -2   3  694.50    7.68   0
   5  -2  -3  645.19    8.59   0
  -5   2   3  675.42    9.19   0
   5   2  -3  691.52    7.84   0
   5  -2  -3  653.42    9.40   0
   5   2  -3  650.58    9.03   0
  -4   2   3 1384.63   11.54   0
   4  -2  -3 1315.92   10.62   0
   4   2  -3 1373.27   11.06   0
   4  -2  -3 1344.80   10.90   0
  -3   2   3  287.96    8.69   0
   3  -2  -3  283.66    8.73   0
   3   2  -3  281.85    8.12   0
   2  -2  -3  945.81   14.65   0
  -1  -2   3   79.19   10.46   0
   1  -2  -3   85.04   12.56   0
   1   2  -3   84.05   10.90   0
   0  -2  -3  575.95   14.40   0
   0  -2   3  570.57   13.40   0
   0   2   3  564.27   14.24   0
   0   2  -3  561.38   11.68   0
  -1   2  -3  766.31   10.82   0
   1   2   3  750.07   12.54   0
   1  -2   3  785.29   11.81   0
  -1  -2  -3  779.97   11.32   0
  -2   2  -3   82.98    7.21   0
  -2  -2  -3   80.99    6.72   0
   2  -2   3   83.77    6.90   0
   2   2   3   78.90    7.69   0
  -3  -2  -3  737.71    9.70   0
  -3   2  -3  708.75   10.08   0
   3   2   3  741.92    8.60   0
   3  -2   3  744.89    9.62   0
  -3   2  -3  740.85    8.66   0
  -3  -2  -3  747.10   12.15   0
   4   2   3  589.52    7.77   0
  -4  -2  -3  595.79    8.43   0
   4  -2   3  587.38    7.73   0
  -4  -2  -3  598.47   10.05   0
  -4   2  -3  587.99    8.96   0
  -4   2  -3  580.46    8.59   0
   5  -2   3   13.89    5.83   0
  -5   2  -3   27.70    6.95   0
  -5  -2  -3    8.68    5.62   0
  -5   2  -3   13.77    6.74   0
  -5  -2  -3   19.30    7.12   0
   5   2   3   14.69    7.12   0
   6   2   3   20.73    5.49   0
   6  -2   3   -5.10    5.55   0
  -6  -2  -3    9.89    5.04   0
  -6   2  -3   -0.49    6.51   0
  -6   2  -3    8.23    6.03   0
  -6  -2  -3   10.78    6.93   0
  -7   2  -3   20.57    6.30   0
   7  -2   3   20.64    5.31   0
   7   2   3    7.26    6.59   0
  -7  -2  -3   26.24    6.11   0
  -7   2  -3   22.15    6.19   0
   8   2   3   24.85    6.66   0
   8  -2   3   23.76    5.42   0
  -8  -2  -3   20.67    6.27   0
  -8   2  -3   28.12    5.15   0
  -8   2  -3   21.76    7.25   0
   9   3  -3   35.37    8.00   0
  -9   3   3   33.33    6.47   0
   9  -3  -3   46.83    7.17   0
   9  -3  -3   37.66    7.14   0
   9   3  -3    8.56    6.78   0
  -8   3   3  174.93    6.84   0
   8   3  -3  163.53    7.13   0
   8  -3  -3  181.36    6.05   0
  -8  -3   3  197.29    5.83   0
   8   3  -3  189.80    7.27   0
   8  -3  -3  176.79    7.41   0
  -7  -3   3  857.63    8.85   0
  -7   3   3  860.58    7.98   0
   7  -3  -3  815.76    8.98   0
   7   3  -3  796.91    8.96   0
   7  -3  -3  815.88    8.20   0
   7   3  -3  836.50    9.25   0
  -6  -3   3   11.53    5.73   0
   6   3  -3   14.62    5.14   0
   6  -3  -3   12.85    6.51   0
   6  -3  -3    9.48    5.54   0
   6   3  -3    5.14    7.09   0
  -6   3   3   18.14    6.53   0
   5   3  -3   52.63    6.86   0
   5  -3  -3   53.13    7.53   0
   5   3  -3   58.30    6.80   0
  -5   3   3   50.95    7.05   0
   5  -3  -3   59.34    6.29   0
  -4   3   3  239.39    7.79   0
   4   3  -3  239.04    6.39   0
   4  -3  -3  232.48    8.11   0
   4  -3  -3  237.64    6.12   0
  -3   3   3 1266.00   13.03   0
   3   3  -3 1271.52   10.20   0
   3  -3  -3 1246.81   12.93   0
   3  -3  -3 1212.01   10.29   0
   2  -3  -3 4119.18   25.83   0
  -1  -3   3   96.59   10.21   0
   1   3  -3   98.60    8.87   0
   1  -3  -3  108.24   14.06   0
   0  -3  -3  652.89   14.81   0
   0   3  -3  649.81   12.88   0
   0   3   3  658.32   16.09   0
   0  -3   3  644.83   12.78   0
  -1   3  -3   85.31    9.21   0
   1  -3   3   72.89    8.64   0
  -1  -3  -3   84.09    9.61   0
   1   3   3   73.56    9.54   0
   2   3   3  705.64    9.07   0
  -2   3  -3  707.30   10.44   0
   2  -3   3  704.97   10.17   0
  -2  -3  -3  710.81    9.99   0
  -3   3  -3  183.30    7.89   0
   3   3   3  198.42    6.90   0
   3  -3   3  189.42    8.01   0
  -3  -3  -3  188.31    9.20   0
  -3  -3  -3  185.83    6.63   0
  -3   3  -3  185.86    6.90   0
  -4  -3  -3    4.47    5.46   0
   4   3   3   13.55    5.63   0
   4  -3   3   -0.26    6.96   0
  -4   3  -3    0.54    5.66   0
  -4  -3  -3    4.18    8.57   0
  -4   3  -3    6.56    7.17   0
  -5   3  -3  536.01    8.79   0
  -5  -3  -3  564.89    7.04   0
  -5  -3  -3  533.09   10.46   0
   5  -3   3  543.64    7.64   0
  -5   3  -3  561.99    8.57   0
   5   3   3  534.69    8.57   0
   6   3   3  184.53    6.16   0
   6  -3   3  173.67    6.03   0
  -6  -3  -3  172.72    5.77   0
  -6  -3  -3  173.08    7.85   0
  -6   3  -3  178.62    5.76   0
  -6   3  -3  165.10    6.77   0
   7   3   3    9.69    5.32   0
   7  -3   3   16.03    6.37   0
  -7  -3  -3   14.67    6.07   0
  -7   3  -3   19.59    4.86   0
  -7   3  -3   11.87    6.24   0
   8   3   3   18.82    5.44   0
   8  -3   3   12.09    5.47   0
  -8  -3  -3   22.30    5.14   0
  -8   3  -3   18.10    6.23   0
  -8   3  -3   12.82    6.37   0
   9   4  -3    3.51    6.90   0
   9  -4  -3   13.20    5.45   0
  -9   4   3   -0.15    6.28   0
   9   4  -3    2.95    5.30   0
   9  -4  -3    6.07    6.72   0
  -8   4   3  104.87    6.55   0
   8   4  -3  103.86    5.58   0
   8   4  -3  100.51    6.93   0
   8  -4  -3   97.84    5.74   0
   8  -4  -3  104.87    5.92   0
  -7   4   3   16.63    6.15   0
   7  -4  -3   13.33    6.66   0
   7  -4  -3   15.16    5.08   0
   7   4  -3    2.15    5.35   0
   7   4  -3    7.29    6.05   0
  -6   4   3   61.51    6.41   0
   6  -4  -3   64.98    5.62   0
   6   4  -3   51.96    5.91   0
   6  -4  -3   57.18    5.64   0
   6   4  -3   64.40    6.53   0
  -5   4   3  194.55    7.39   0
   5  -4  -3  185.14    6.75   0
   5   4  -3  187.68    7.00   0
   5  -4  -3  190.99    7.88   0
  -4   4   3   28.95    6.94   0
   4  -4  -3   36.38    5.34   0
   4   4  -3   36.44    6.78   0
   4  -4  -3   33.53    7.33   0
   3   4  -3 3060.66   15.04   0
  -3   4   3 3086.69   18.57   0
   3  -4  -3 3017.53   18.72   0
   3  -4  -3 2949.81   14.73   0
   2  -4  -3  388.74   13.46   0
   1   4  -3 2907.62   17.48   0
  -1  -4   3 2903.70   17.12   0
   0   4  -3 6574.01   25.47   0
   0  -4   3 6628.96   24.61   0
   1   4   3   61.81    9.32   0
  -1   4  -3   63.79    9.07   0
  -1  -4  -3   65.36    9.26   0
   1  -4   3   61.03    7.17   0
   2   4   3 3960.57   17.95   0
   2  -4   3 3980.93   16.66   0
  -2  -4  -3 4058.68   17.27   0
  -2   4  -3 3965.77   17.62   0
  -3   4  -3 1419.74   12.01   0
  -3  -4  -3 1483.03   17.67   0
   3  -4   3 1500.80   11.38   0
  -3  -4  -3 1505.65   11.24   0
   3   4   3 1485.84   11.47   0
  -3   4  -3 1485.04   11.58   0
  -4   4  -3  205.06    6.70   0
  -4  -4  -3  219.72    6.14   0
   4   4   3  208.94    7.46   0
  -4  -4  -3  206.89    9.79   0
   4  -4   3  206.06    6.53   0
  -4   4  -3  205.50    8.03   0
   5  -4   3  695.67    7.97   0
  -5   4  -3  691.11    9.25   0
  -5  -4  -3  684.35    8.28   0
  -5   4  -3  703.52    9.04   0
  -5  -4  -3  683.58   11.44   0
   5   4   3  682.01    7.82   0
  -6   4  -3    5.83    6.05   0
  -6  -4  -3   11.25    5.08   0
  -6   4  -3    1.74    6.44   0
   6  -4   3    3.47    5.41   0
   6   4   3   14.59    6.71   0
  -7  -4  -3  132.92    5.43   0
  -7   4  -3  112.52    6.66   0
  -7   4  -3  121.97    6.65   0
   7   4   3  106.68    7.05   0
   7  -4   3  107.63    5.56   0
   8   4   3    7.30    5.28   0
   8  -4   3   -5.35    6.48   0
  -8  -4  -3    1.65    6.19   0
  -8   4  -3   11.40    5.18   0
  -8   4  -3    4.59    6.32   0
   9  -5  -3   94.55    7.51   0
   9   5  -3   97.98    7.35   0
   9  -5  -3   93.86    7.54   0
  -9   5   3   98.08    7.19   0
   9   5  -3   88.49    6.97   0
  -8   5   3    4.98    5.08   0
   8   5  -3    3.09    6.51   0
   8   5  -3    5.07    6.45   0
   8  -5  -3   -2.36    5.25   0
   8  -5  -3    4.14    6.59   0
  -7   5   3  114.64    5.72   0
   7  -5  -3   89.33    6.99   0
   7   5  -3   97.21    5.77   0
   7   5  -3   96.06    6.41   0
   7  -5  -3  107.32    6.58   0
   6  -5  -3  232.64    7.74   0
  -6   5   3  239.34    7.29   0
   6   5  -3  235.87    6.42   0
   6   5  -3  228.95    7.58   0
   6  -5  -3  226.36    7.48   0
  -5   5   3  168.63    7.56   0
   5   5  -3  156.28    6.96   0
   5  -5  -3  172.93    7.93   0
   5  -5  -3  160.47    6.69   0
   4   5  -3   92.20    7.10   0
  -4   5   3   98.15    8.06   0
   4  -5  -3   86.61    6.75   0
   4  -5  -3   89.00    8.60   0
   3   5  -3  644.88    9.25   0
  -3   5   3  649.55   10.85   0
   3  -5  -3  615.91    7.99   0
   3  -5  -3  624.83   12.17   0
   2  -5  -3   64.24   11.45   0
   2  -5  -3   58.18    7.46   0
  -1  -5   3 7074.29   24.10   0
   1   5  -3 7190.14   24.71   0
   0   5  -3 5432.41   22.48   0
   0  -5   3 5435.16   22.17   0
   1  -5   3   23.52    8.37   0
  -1   5  -3   31.72    8.62   0
  -1  -5  -3   24.98    8.54   0
   1   5   3   22.09    8.89   0
   2   5   3   70.14    6.76   0
  -2   5  -3   73.89    6.81   0
  -2  -5  -3   64.45    6.15   0
   2  -5   3   67.43    7.67   0
  -3  -5  -3   94.07   10.61   0
  -3  -5  -3   82.24    5.82   0
   3  -5   3   84.20    7.36   0
  -3   5  -3   87.39    6.09   0
   3   5   3   98.62    7.45   0
  -3   5  -3   96.62    6.40   0
  -4   5  -3  234.46    6.92   0
  -4  -5  -3  230.30   10.01   0
   4  -5   3  223.97    7.70   0
   4   5   3  221.76    7.72   0
  -4  -5  -3  244.38    6.40   0
  -4   5  -3  223.79    6.79   0
   5  -5   3  154.36    7.45   0
  -5  -5  -3  179.40    5.92   0
  -5   5  -3  170.93    6.36   0
   5   5   3  171.07    6.32   0
  -5  -5  -3  172.09    9.57   0
  -5   5  -3  168.47    7.21   0
   6   5   3   79.87    5.56   0
  -6  -5  -3   83.79    5.37   0
  -6   5  -3   79.06    5.45   0
   6  -5   3   67.45    5.47   0
  -6   5  -3   72.89    6.58   0
   7   5   3   64.54    6.63   0
   7  -5   3   73.86    5.56   0
  -7  -5  -3   54.44    5.12   0
  -7   5  -3   56.41    5.23   0
  -7   5  -3   58.29    6.55   0
   8   5   3   56.47    5.61   0
   8  -5   3   56.10    5.44   0
  -8  -5  -3   51.00    5.26   0
  -8   5  -3   57.00    6.69   0
  -8   5  -3   63.33    5.35   0
   9  -6  -3   17.40    7.07   0
   9  -6  -3   15.48    6.74   0
  -9   6   3   18.90    6.44   0
   9   6  -3   10.16    6.87   0
   9   6  -3   23.78    6.69   0
   8  -6  -3  270.95    7.80   0
   8   6  -3  296.75    8.22   0
  -8   6   3  326.35    6.64   0
   8  -6  -3  302.74    6.75   0
   8   6  -3  289.85    7.24   0
   7  -6  -3   94.57    6.90   0
  -7   6   3   98.34    6.53   0
   7   6  -3  109.39    5.61   0
   7   6  -3  112.24    7.43   0
   7  -6  -3   96.50    5.80   0
   6  -6  -3  643.69    8.01   0
  -6   6   3  674.80    8.78   0
   6   6  -3  658.79    8.47   0
   6   6  -3  660.95    9.12   0
   6  -6  -3  668.28    9.51   0
  -5   6   3  770.75    9.53   0
   5   6  -3  782.99    7.97   0
   5  -6  -3  751.42    8.73   0
   5  -6  -3  766.89   10.09   0
   4  -6  -3 2162.77   11.47   0
   4   6  -3 2243.02   11.75   0
   4  -6  -3 2268.17   15.09   0
  -4   6   3 2263.93   14.46   0
   3   6  -3 2064.82   12.09   0
  -3   6   3 2068.58   16.91   0
   3  -6  -3 2052.47   17.57   0
   3  -6  -3 1969.93   11.74   0
   2  -6  -3   -0.56    5.94   0
   2  -6  -3    5.65   11.88   0
  -1  -6   3 2259.78   14.14   0
   1   6  -3 2318.77   15.30   0
   1  -6  -3 2483.31   15.09   0
   0   6   3  473.19   15.38   0
   0  -6  -3  477.99   14.39   0
   0   6  -3  471.60    8.83   0
   0  -6   3  449.56    8.63   0
  -1  -6  -3   34.27    8.00   0
  -1   6  -3   30.52    6.80   0
   1  -6   3   26.00    8.37   0
   1   6   3   28.33    8.59   0
  -2   6  -3 2658.23   15.08   0
   2   6   3 2639.91   15.64   0
  -2  -6  -3 2670.42   15.09   0
   2  -6   3 2638.65   14.48   0
  -3  -6  -3  220.38   13.18   0
  -3   6  -3  203.51    7.78   0
   3   6   3  221.44    6.85   0
  -3   6  -3  217.05    6.75   0
  -3  -6  -3  220.98    7.65   0
   3  -6   3  219.26    7.51   0
  -4   6  -3  113.71    6.72   0
   4  -6   3  125.89    6.31   0
  -4  -6  -3  123.18   10.84   0
  -4   6  -3  113.23    7.62   0
  -4  -6  -3  127.04    5.83   0
   4   6   3  127.68    7.29   0
  -5   6  -3    5.92    5.24   0
   5  -6   3    0.82    5.37   0
  -5  -6  -3   13.11    5.15   0
   5   6   3    1.46    7.02   0
  -5   6  -3    6.02    5.69   0
   6  -6   3   15.03    5.15   0
  -6  -6  -3   12.35    4.89   0
  -6   6  -3   13.64    6.38   0
  -6   6  -3    8.88    6.45   0
   6   6   3   20.36    6.49   0
   7  -6   3   53.94    5.53   0
  -7  -6  -3   40.59    6.37   0
  -7   6  -3   52.29    5.42   0
  -7   6  -3   50.07    6.42   0
   7   6   3   54.94    5.51   0
   8   6   3   53.37    6.65   0
  -8  -6  -3   60.52    6.07   0
   8  -6   3   42.08    6.58   0
  -8   6  -3   57.84    6.63   0
  -8   6  -3   40.88    5.32   0
   9  -7  -3    3.16    6.69   0
   9  -7  -3    7.93    6.82   0
  -9   7   3    6.28    6.53   0
   9   7  -3    6.51    7.83   0
   9   7  -3    4.31    6.44   0
   8  -7  -3   39.20    5.68   0
   8  -7  -3   42.95    5.63   0
  -8   7   3   45.65    5.35   0
   8   7  -3   46.09    5.37   0
   8   7  -3   39.39    6.46   0
   7  -7  -3  566.87    8.68   0
   7  -7  -3  600.32    7.50   0
  -7   7   3  616.15    8.55   0
   7   7  -3  593.47    8.96   0
   7   7  -3  552.97    8.13   0
  -6   7   3  267.56    7.76   0
   6   7  -3  235.62    6.04   0
   6   7  -3  257.68    8.60   0
   6  -7  -3  248.91    7.45   0
   6  -7  -3  254.67    8.36   0
   5  -7  -3  411.61    9.25   0
  -5   7   3  430.93    8.66   0
   5   7  -3  426.99    8.01   0
   5  -7  -3  416.83    7.63   0
   4   7  -3    9.34    5.35   0
  -4   7   3    5.14    6.46   0
   4  -7  -3    7.55    6.31   0
   4  -7  -3   11.52    8.07   0
   3  -7  -3  553.43   11.89   0
   3  -7  -3  533.23    7.71   0
  -3   7   3  552.22   11.98   0
   2  -7  -3 2568.17   28.82   0
  -2   7   3 2645.55   28.37   0
   2  -7  -3 2521.34   13.63   0
   1  -7  -3 1384.74   12.64   0
   1   7  -3 1355.22   12.45   0
   0  -7   3 4104.55   17.64   0
   0   7  -3 4025.63   18.04   0
   0  -7  -3 4210.09   22.06   0
   1  -7   3 2615.79   15.03   0
  -1  -7  -3 2627.90   17.77   0
   1   7   3 2578.40   18.26   0
  -1   7  -3 2556.73   14.38   0
  -2   7  -3  316.28    7.54   0
   2  -7   3  312.58    7.23   0
  -2  -7  -3  321.81    8.42   0
   2   7   3  323.97    8.94   0
  -3   7  -3  822.43    9.68   0
   3   7   3  855.91   10.05   0
  -3  -7  -3  870.92    8.66   0
  -3   7  -3  843.47    8.90   0
   3  -7   3  846.78    8.60   0
  -3  -7  -3  863.75   25.86   0
  -4  -7  -3    9.32    6.56   0
  -4   7  -3   10.44    7.03   0
   4   7   3    7.32    6.93   0
   4  -7   3    7.70    6.97   0
  -4   7  -3    0.52    5.98   0
  -5   7  -3  233.19    7.42   0
   5  -7   3  236.70    6.77   0
  -5  -7  -3  256.78    7.67   0
  -5   7  -3  254.89    7.60   0
   5   7   3  247.27    6.84   0
  -6  -7  -3  534.52    6.86   0
  -6   7  -3  505.86    8.34   0
   6   7   3  529.65    7.21   0
   6  -7   3  505.48    6.99   0
  -6   7  -3  488.23    6.91   0
  -7  -7  -3  580.47    7.81   0
   7  -7   3  538.67    8.32   0
  -7   7  -3  557.39    8.39   0
  -7   7  -3  536.61    8.36   0
   7   7   3  546.43    7.46   0
   8   7   3   94.82    7.14   0
  -8  -7  -3  127.97    5.72   0
  -8   7  -3  114.41    7.06   0
   8  -7   3  111.40    5.99   0
  -8   7  -3  110.83    5.75   0
   9  -8  -3   48.42    5.88   0
  -9   8   3   52.79    6.81   0
   9  -8  -3   59.05    7.18   0
   9   8  -3   52.78    7.37   0
   9   8  -3   46.89    5.51   0
   8  -8  -3   39.25    6.70   0
   8  -8  -3   29.31    6.67   0
  -8   8   3   40.18    6.54   0
   8   8  -3   38.71    7.84   0
   8   8  -3   32.63    5.39   0
   7  -8  -3   14.41    6.62   0
   7  -8  -3    9.48    6.83   0
   7   8  -3   13.50    5.06   0
   7   8  -3   12.91    6.25   0
  -7   8   3   21.32    6.41   0
   6  -8  -3  206.58    7.13   0
  -6   8   3  220.66    7.63   0
   6   8  -3  205.86    6.97   0
   6   8  -3  211.68    7.67   0
   6  -8  -3  211.10    8.14   0
   5  -8  -3 1786.34   11.07   0
   5   8  -3 1905.52   10.58   0
  -5   8   3 1915.59   12.92   0
   5  -8  -3 1854.64   13.40   0
   4  -8  -3  394.78    8.76   0
   4   8  -3  413.01    6.79   0
   4  -8  -3  393.54    6.71   0
  -4   8   3  407.72    8.48   0
   3  -8  -3  145.69    9.15   0
  -3   8   3  149.41    8.93   0
   3  -8  -3  141.41    6.07   0
  -2   8   3 1585.87   24.24   0
   2  -8  -3 1487.60   11.47   0
   2   8  -3 1463.80   11.78   0
   2  -8  -3 1564.66   24.20   0
   1  -8  -3 2184.17   14.32   0
   1   8  -3 2134.02   13.47   0
   0  -8  -3 2024.33   20.95   0
   0  -8   3 1883.39   12.59   0
   0   8  -3 1894.11   13.01   0
   0  -8  -3 1899.35   15.47   0
   0   8   3 1930.34   21.83   0
  -1  -8  -3 1232.01   13.54   0
   1  -8   3 1189.18   11.43   0
  -1   8  -3 1153.48   11.52   0
   1   8   3 1182.72   13.31   0
  -1  -8  -3 1191.55   16.20   0
  -2  -8  -3  560.91    9.22   0
  -2   8  -3  545.75    8.33   0
  -2  -8  -3  539.57   20.54   0
   2   8   3  535.26    9.75   0
   2  -8   3  560.93    9.16   0
   3   8   3  456.82    8.97   0
  -3   8  -3  462.95    7.69   0
  -3   8  -3  445.02    7.38   0
  -3  -8  -3  482.11    7.47   0
   3  -8   3  446.04    7.14   0
  -4   8  -3 1698.16   11.77   0
  -4  -8  -3 1834.07   11.33   0
   4  -8   3 1761.90   10.49   0
  -4   8  -3 1785.81   11.63   0
   4   8   3 1752.87   11.69   0
   5  -8   3  332.03    7.56   0
  -5   8  -3  325.17    6.66   0
   5   8   3  347.48    6.91   0
  -5   8  -3  314.93    6.78   0
  -5  -8  -3  374.40    6.60   0
   6  -8   3   37.94    5.25   0
  -6  -8  -3   43.60    5.38   0
  -6   8  -3   41.66    6.61   0
   6   8   3   36.43    5.42   0
  -6   8  -3   27.92    5.54   0
  -7  -8  -3   15.06    5.04   0
  -7   8  -3   31.15    6.35   0
   7  -8   3   27.81    6.47   0
  -7   8  -3   26.38    6.52   0
   7   8   3   31.17    6.58   0
  -8   8  -3   64.19    6.72   0
  -8  -8  -3   59.32    6.41   0
   8  -8   3   66.45    5.89   0
  -8   8  -3   62.34    5.68   0
   8   8   3   74.74    7.14   0
   9   9  -3   16.10    8.34   0
   9  -9  -3   20.26    7.17   0
   9  -9  -3   26.89    6.94   0
   9   9  -3   22.58    5.27   0
  -9   9   3   27.64    6.71   0
   8  -9  -3  122.51    7.06   0
   8  -9  -3  128.34    7.05   0
  -8   9   3  145.62    7.10   0
   8   9  -3  124.10    8.18   0
   8   9  -3  113.37    5.69   0
   7   9  -3   21.30    6.30   0
  -7   9   3   24.81    6.31   0
   7   9  -3   21.47    4.92   0
   7  -9  -3   21.68    6.60   0
   7  -9  -3   20.10    6.44   0
   6  -9  -3   45.51    5.30   0
   6  -9  -3   34.27    7.32   0
  -6   9   3   34.59    6.92   0
   6   9  -3   34.16    6.37   0
   5  -9  -3  575.88   10.54   0
   5   9  -3  570.54    7.41   0
  -5   9   3  579.16    9.36   0
   5  -9  -3  553.40    8.36   0
   4   9  -3  770.93    8.76   0
  -4   9   3  759.88   11.18   0
   4  -9  -3  736.08    7.74   0
   4  -9  -3  761.45   10.54   0
  -3   9   3    6.07    7.63   0
   3  -9  -3   12.35    5.37   0
   3  -9  -3    9.90    7.87   0
   2   9  -3 1549.95   10.93   0
   2  -9  -3 1640.22   24.63   0
   2  -9  -3 1590.77   10.95   0
  -2   9   3 1640.12   24.57   0
   1   9  -3  223.41    8.27   0
   1  -9  -3  231.48    6.81   0
   0  -9  -3  198.17    9.21   0
   0  -9   3  198.13    6.92   0
   0   9  -3  200.33    8.48   0
   0   9   3  203.56   11.14   0
  -1  -9  -3 4297.74   20.93   0
   1  -9   3 4305.07   16.89   0
   1   9   3 4282.14   21.59   0
  -1   9  -3 4230.81   17.23   0
   2  -9   3 4610.42   17.25   0
  -2   9  -3 4458.07   17.56   0
  -2  -9  -3 4789.11   18.13   0
   2   9   3 4616.24   19.11   0
  -3   9  -3  328.65    7.84   0
  -3  -9  -3  345.23    7.97   0
   3  -9   3  314.64    7.63   0
   3   9   3  324.17    8.41   0
  -3   9  -3  319.62    7.06   0
  -4   9  -3   16.80    6.93   0
  -4  -9  -3   40.63    6.66   0
   4   9   3   27.07    6.02   0
   4  -9   3   18.81    6.98   0
  -4   9  -3   15.98    6.16   0
  -5  -9  -3  123.06    6.70   0
  -5   9  -3  108.22    7.29   0
   5  -9   3  113.37    6.92   0
   5   9   3  110.63    7.39   0
  -5   9  -3  103.46    7.19   0
  -6   9  -3  183.26    7.10   0
  -6  -9  -3  204.81    5.71   0
   6  -9   3  185.51    5.90   0
  -6   9  -3  192.34    7.33   0
   6   9   3  171.30    7.19   0
   7   9   3  261.91    7.60   0
  -7  -9  -3  319.87    6.41   0
   7  -9   3  276.12    7.49   0
  -7   9  -3  276.35    7.48   0
  -7   9  -3  298.06    6.68   0
  -8   9  -3   10.80    6.61   0
  -8  -9  -3    3.27    4.87   0
   8  -9   3   15.72    6.69   0
  -8   9  -3   10.70    5.30   0
   8   9   3    9.35    6.72   0
   9  10  -3  102.73    9.00   0
   9 -10  -3  102.43    7.61   0
  -9  10   3  128.41    6.29   0
   9  10  -3   94.59    6.08   0
   9 -10  -3   90.68    7.64   0
   8 -10  -3  110.56    7.04   0
   8 -10  -3   97.95    7.07   0
   8  10  -3   97.71    7.21   0
  -8  10   3  101.21    7.00   0
   8  10  -3   94.04    5.49   0
   7 -10  -3   18.88    6.62   0
   7 -10  -3   21.75    5.34   0
  -7  10   3   30.79    6.38   0
   7  10  -3   14.16    4.95   0
   7  10  -3   27.10    7.35   0
   6 -10  -3    1.54    5.93   0
   6 -10  -3    7.32    6.84   0
  -6  10   3    6.65    6.85   0
   6  10  -3   20.19    6.55   0
   5 -10  -3  651.39    7.56   0
   5  10  -3  649.40    8.57   0
  -5  10   3  670.65    9.82   0
   5 -10  -3  633.50    9.94   0
   4  10  -3  191.27    7.13   0
   4 -10  -3  186.01    8.91   0
  -4  10   3  195.34    8.84   0
   4 -10  -3  189.97    6.03   0
  -3  10   3   36.97    9.29   0
   3 -10  -3   40.15    9.13   0
   3 -10  -3   39.82    6.60   0
   2  10  -3  189.51    7.57   0
  -2  10   3  194.07   13.58   0
   2 -10  -3  193.59    7.22   0
   2 -10  -3  193.51   12.85   0
   1  10  -3    7.87    5.69   0
  -1  10   3    8.03   16.50   0
  -1  10   3    8.71   15.43   0
   1 -10  -3    7.26    6.59   0
   0  10  -3  344.23    7.85   0
   0  10   3  362.53   11.70   0
   0 -10   3  356.06    8.68   0
   0 -10  -3  354.78    8.85   0
   1 -10   3 2101.49   13.18   0
  -1 -10  -3 2152.24   15.43   0
   1  10   3 2065.86   16.34   0
  -1  10  -3 2026.99   12.55   0
  -1 -10  -3 2050.67   19.27   0
   2 -10   3  607.38    8.92   0
  -2 -10  -3  622.33    9.43   0
  -2  10  -3  598.44    8.25   0
   2  10   3  606.05    9.69   0
  -3 -10  -3  174.28    6.22   0
  -3  10  -3  153.67    7.54   0
   3 -10   3  165.70    7.09   0
  -3  10  -3  159.12    5.90   0
   3  10   3  165.96    7.84   0
  -4  10  -3   39.79    7.05   0
  -4 -10  -3   33.52    6.74   0
   4 -10   3   24.90    5.53   0
   4  10   3   28.82    7.24   0
  -4  10  -3   29.53    7.35   0
  -5 -10  -3  248.30    5.86   0
   5 -10   3  207.36    6.26   0
   5  10   3  215.43    7.66   0
  -5  10  -3  221.39    7.43   0
  -5  10  -3  213.91    7.54   0
  -6 -10  -3  159.40    6.56   0
  -6  10  -3  146.87    6.77   0
   6 -10   3  152.24    5.77   0
  -6  10  -3  146.86    5.94   0
   6  10   3  151.60    7.09   0
  -7  10  -3   22.17    6.44   0
   7  10   3   46.40    6.89   0
   7 -10   3   52.85    6.56   0
  -7  10  -3   54.73    6.52   0
  -7 -10  -3   47.54    5.28   0
  -8 -10  -3   16.09    5.12   0
   8 -10   3   11.32    6.70   0
  -8  10  -3   11.68    5.44   0
  -8  10  -3   13.07    6.61   0
   8  10   3    3.70    6.86   0
   9  11  -3   15.79    8.34   0
   9 -11  -3   23.29    5.75   0
   9 -11  -3   16.81    5.84   0
   9  11  -3   19.10    6.53   0
  -9  11   3   12.22    6.93   0
   8 -11  -3   26.86    6.70   0
   8 -11  -3   14.89    6.81   0
  -8  11   3   25.38    6.86   0
   8  11  -3   15.94    5.16   0
   8  11  -3   20.72    7.60   0
   7 -11  -3  211.25    6.07   0
   7 -11  -3  213.57    7.43   0
  -7  11   3  213.45    7.34   0
   7  11  -3  209.14    5.90   0
   7  11  -3  219.34    8.38   0
   6 -11  -3    7.52    6.84   0
   6  11  -3   10.93    6.43   0
  -6  11   3   13.47    6.60   0
   6 -11  -3   17.36    5.20   0
   5 -11  -3    6.16    5.15   0
   5 -11  -3   14.50    7.14   0
   5  11  -3   13.35    6.64   0
  -5  11   3   13.71    7.02   0
   4 -11  -3  350.16    7.74   0
   4  11  -3  354.14    6.86   0
   4 -11  -3  360.59    9.96   0
  -4  11   3  358.46    8.76   0
   3 -11  -3  478.59   12.10   0
  -3  11   3  491.64   12.28   0
  -3  11   3  496.65    7.18   0
   3 -11  -3  472.32    7.07   0
   2  11  -3  249.96    6.52   0
   2 -11  -3  256.36   13.18   0
  -2  11   3  263.80   14.32   0
   2 -11  -3  253.80    7.46   0
  -1  11   3    9.13   12.55   0
   1  11  -3    9.10    5.81   0
  -1  11   3    9.16   12.59   0
   1 -11  -3   11.24    6.83   0
   0  11  -3 1223.12   10.55   0
   0  11   3 1275.78   16.13   0
   0 -11   3 1255.99   10.82   0
   0 -11  -3 1271.00   13.13   0
  -1  11  -3    5.17    6.02   0
   1  11   3    5.11    7.37   0
   1 -11   3   11.89    5.39   0
  -1 -11  -3    9.27    8.49   0
   2  11   3  148.81    7.73   0
   2 -11   3  149.49    6.11   0
  -2 -11  -3  160.38    7.43   0
  -2  11  -3  147.36    6.52   0
  -3  11  -3  899.08    9.83   0
  -3 -11  -3  946.43    9.71   0
   3  11   3  914.19   10.28   0
  -3  11  -3  901.45    9.43   0
   3 -11   3  937.19    8.57   0
  -4  11  -3    7.26    6.01   0
  -4  11  -3   14.17    5.80   0
  -4 -11  -3   11.16    6.80   0
   4 -11   3    5.62    6.65   0
   4  11   3   11.05    5.83   0
  -5 -11  -3    2.03    6.12   0
   5 -11   3    8.13    6.31   0
   5  11   3    5.70    5.83   0
  -5  11  -3    6.18    6.74   0
  -5  11  -3   -3.03    5.50   0
   6 -11   3   15.11    5.35   0
  -6  11  -3   13.32    5.09   0
  -6 -11  -3   11.77    6.08   0
  -6  11  -3   20.07    5.30   0
   6  11   3   19.80    6.50   0
  -7 -11  -3   87.03    5.36   0
   7 -11   3   82.97    6.53   0
  -7  11  -3   69.96    6.79   0
  -7  11  -3   82.11    5.46   0
   7  11   3   96.33    7.11   0
   8 -11   3    0.81    5.64   0
  -8  11  -3    3.76    5.55   0
  -8  11  -3   -1.34    5.39   0
  -8 -11  -3   11.78    6.28   0
   8  11   3    7.68    6.82   0
   9 -12  -3    8.65    5.74   0
  -9  12   3   -0.53    6.67   0
   9 -12  -3   11.62    6.91   0
   9  12  -3    7.76    6.54   0
   9  12  -3    6.78    8.06   0
   8  12  -3   43.18    5.18   0
   8 -12  -3   46.23    6.88   0
   8 -12  -3   41.24    6.88   0
  -8  12   3   58.95    6.60   0
   8  12  -3   46.77    7.66   0
   7 -12  -3   46.13    6.68   0
   7 -12  -3   44.29    6.67   0
   7  12  -3   38.03    5.33   0
  -7  12   3   47.11    6.68   0
   7  12  -3   48.36    7.23   0
   6 -12  -3  556.15    8.20   0
   6 -12  -3  565.03    9.80   0
   6  12  -3  531.01    8.05   0
  -6  12   3  570.02    8.91   0
   5  12  -3  441.69    6.91   0
   5 -12  -3  435.05    7.98   0
   5 -12  -3  452.64    9.89   0
  -5  12   3  466.60   10.07   0
  -4  12   3  244.73    6.72   0
  -4  12   3  249.58    9.38   0
   4 -12  -3  249.44    9.28   0
   4  12  -3  249.53    6.59   0
   4 -12  -3  251.71    7.61   0
  -3  12   3   72.75    5.52   0
   3 -12  -3   68.60    9.36   0
   3 -12  -3   72.17    6.69   0
  -3  12   3   71.92    9.98   0
   2 -12  -3   31.33   10.95   0
   2  12  -3   21.92    5.35   0
  -2  12   3   27.43    6.59   0
   2 -12  -3   39.54    6.59   0
  -2  12   3   30.04   11.79   0
   1 -12  -3 1366.05   11.64   0
   1  12  -3 1331.69   11.14   0
  -1  12   3 1412.46   21.45   0
  -1  12   3 1342.69   21.92   0
   0 -12  -3 1769.50   14.12   0
   0 -12   3 1738.62   10.85   0
   0  12  -3 1682.76   11.28   0
   0  12   3 1811.60   17.64   0
  -1 -12  -3   15.88    8.60   0
   1  12   3   14.90    7.90   0
  -1  12  -3   13.83    7.05   0
   1 -12   3   14.67    5.44   0
  -2 -12  -3  128.99    7.06   0
   2 -12   3  131.84    7.02   0
  -2  12  -3  111.98    7.31   0
   2  12   3  118.09    7.72   0
  -3  12  -3 2308.11   11.92   0
  -3  12  -3 2324.80   12.14   0
  -3 -12  -3 2458.77   12.53   0
   3  12   3 2395.26   13.86   0
   3 -12   3 2324.19   12.55   0
  -4  12  -3 2278.57   12.93   0
  -4  12  -3 2292.48   12.06   0
   4  12   3 2243.33   12.99   0
  -4 -12  -3 2358.10   12.46   0
   4 -12   3 2244.66   11.56   0
  -5 -12  -3   22.48    5.04   0
  -5  12  -3   20.83    6.41   0
   5 -12   3   19.58    6.22   0
   5  12   3   30.21    5.45   0
  -5  12  -3   20.75    5.72   0
  -6 -12  -3  160.01    6.75   0
   6 -12   3  142.10    6.77   0
   6  12   3  141.61    5.98   0
  -6  12  -3  160.00    6.07   0
  -6  12  -3  149.69    6.98   0
   7 -12   3   77.98    6.84   0
  -7  12  -3   79.72    7.12   0
  -7  12  -3   64.01    6.62   0
   7  12   3   63.71    7.16   0
  -7 -12  -3   76.28    6.28   0
  -8 -12  -3  331.21    8.16   0
  -8  12  -3  346.20    7.30   0
  -8  12  -3  311.16    8.46   0
   8 -12   3  347.11    7.40   0
   8  12   3  285.15    8.70   0
   9 -13  -3   61.35    6.29   0
  -9  13   3   67.67    7.29   0
   9 -13  -3   78.96    7.60   0
   9  13  -3   59.39    9.11   0
   9  13  -3   45.78    7.05   0
   8 -13  -3   85.55    7.01   0
   8  13  -3   88.59    8.08   0
  -8  13   3  102.17    7.09   0
   8 -13  -3   91.03    7.25   0
   8  13  -3   87.98    5.61   0
   7 -13  -3  465.83    8.23   0
   7  13  -3  511.02   10.15   0
   7 -13  -3  496.00    8.87   0
  -7  13   3  527.55    8.97   0
   7  13  -3  477.66    7.08   0
   6 -13  -3  290.07    6.32   0
   6  13  -3  288.45    7.25   0
  -6  13   3  303.41    7.88   0
   6 -13  -3  306.51    8.70   0
   5 -13  -3    1.53    6.48   0
   5  13  -3   15.03    5.15   0
   5 -13  -3   23.53    7.10   0
  -5  13   3   10.12    8.00   0
   4  13  -3 1036.33    9.87   0
  -4  13   3 1063.63   14.01   0
   4 -13  -3 1034.89    9.68   0
   4 -13  -3 1046.13   12.67   0
  -4  13   3 1059.98    8.71   0
   3 -13  -3 2786.07   12.67   0
   3 -13  -3 2815.96   21.75   0
  -3  13   3 2856.02   21.92   0
  -3  13   3 2799.16   12.57   0
  -2  13   3 1320.00   20.12   0
  -2  13   3 1326.95   10.02   0
   2 -13  -3 1319.42   10.69   0
   2  13  -3 1247.12   10.05   0
   1 -13  -3 2026.44   13.32   0
  -1  13   3 2003.28   23.51   0
   1  13  -3 1924.05   12.27   0
  -1  13   3 2022.32   13.11   0
  -1  13   3 2098.29   22.69   0
   0 -13  -3  610.13    9.72   0
   0 -13   3  577.36    8.52   0
   0  13  -3  561.10    7.97   0
   0  13   3  614.49   11.83   0
  -1  13  -3 1799.30   11.28   0
   1  13   3 1938.71   14.27   0
  -1 -13  -3 1908.49   17.55   0
   1 -13   3 1872.96   11.66   0
   2 -13   3 3564.82   14.36   0
  -2  13  -3 3479.39   15.45   0
   2  13   3 3602.19   16.58   0
   3 -13   3 2245.98   11.82   0
  -3  13  -3 2295.99   11.91   0
  -3 -13  -3 2291.50   12.92   0
  -3  13  -3 2290.92   12.34   0
   3  13   3 2295.01   13.62   0
  -4  13  -3   13.62    7.43   0
  -4  13  -3    1.97    6.70   0
  -4 -13  -3    3.18    5.59   0
   4 -13   3   18.50    6.76   0
   4  13   3    6.50    7.49   0
  -5  13  -3   17.24    6.37   0
  -5 -13  -3    5.99    6.01   0
   5  13   3   26.45    6.61   0
   5 -13   3    9.45    5.16   0
  -5  13  -3   12.89    5.50   0
  -6  13  -3  514.06    7.35   0
  -6 -13  -3  539.24    7.88   0
   6 -13   3  479.93    8.23   0
  -6  13  -3  469.09    8.04   0
   6  13   3  478.82    7.40   0
   7  13   3  397.32    8.71   0
  -7 -13  -3  462.14    8.14   0
   7 -13   3  455.06    8.06   0
  -7  13  -3  424.76    8.18   0
  -7  13  -3  392.69    8.29   0
  -8 -13  -3   21.70    5.45   0
   8  13   3    1.58    5.99   0
  -8  13  -3   16.76    6.82   0
  -8  13  -3   25.71    6.95   0
   8 -13   3   25.24    5.72   0
  -8  14   3   67.72    6.90   0
   8 -14  -3   52.98    5.64   0
   8  14  -3   56.98    9.05   0
   8 -14  -3   69.51    7.18   0
   8  14  -3   60.15    6.61   0
   7  14  -3   21.41    6.25   0
   7 -14  -3   13.72    5.29   0
   7  14  -3   13.75    7.55   0
  -7  14   3   19.01    6.61   0
   7 -14  -3   17.79    6.64   0
   6  14  -3  306.41    6.27   0
  -6  14   3  351.29    8.20   0
   6 -14  -3  327.45    8.11   0
   6 -14  -3  341.81    7.46   0
   5  14  -3  367.30    7.32   0
   5 -14  -3  384.03    6.66   0
  -5  14   3  375.09    8.93   0
   5 -14  -3  361.68    9.30   0
  -5  14   3  376.73    6.61   0
   4 -14  -3  980.96    9.38   0
  -4  14   3 1010.79   12.67   0
   4  14  -3  980.29    8.66   0
   4 -14  -3  982.68   12.21   0
  -4  14   3 1004.50    9.42   0
   3 -14  -3   74.94    6.58   0
  -3  14   3   70.73    6.84   0
   3 -14  -3   67.95    9.33   0
  -3  14   3   76.99   10.29   0
  -2  14   3  391.84   14.32   0
   2  14  -3  347.25    7.60   0
  -2  14   3  391.78    7.02   0
   2 -14  -3  397.43    7.04   0
  -1  14   3 1234.09   18.44   0
   1 -14  -3 1296.90   11.50   0
  -1  14   3 1327.06   18.28   0
  -1  14   3 1257.20   11.30   0
   1  14  -3 1240.53    9.72   0
   0 -14  -3  851.75   10.57   0
   0  14   3  864.28   13.21   0
   0  14  -3  804.01    8.61   0
   0 -14   3  821.92    8.14   0
   0  14   3  787.69   12.82   0
   1 -14   3  163.36    6.93   0
   1  14   3  173.05    7.48   0
  -1  14  -3  156.41    7.33   0
  -2  14  -3   64.95    5.82   0
   2 -14   3   68.59    6.63   0
   2  14   3   72.19    7.49   0
  -2  14  -3   68.46    6.17   0
   3 -14   3 1229.11   10.33   0
  -3  14  -3 1250.31   10.50   0
  -3  14  -3 1261.68    9.98   0
   3  14   3 1271.74   11.17   0
  -4  14  -3  314.83    6.60   0
  -4 -14  -3  360.13    6.47   0
  -4  14  -3  317.71    8.04   0
   4  14   3  349.72    7.18   0
   4 -14   3  322.63    6.43   0
  -5 -14  -3  117.93    5.26   0
  -5  14  -3   98.01    5.58   0
   5  14   3  100.29    6.87   0
   5 -14   3  114.21    5.76   0
  -5  14  -3  113.87    5.94   0
  -6 -14  -3   14.61    5.04   0
  -6  14  -3   13.05    6.27   0
   6  14   3   24.00    6.73   0
   6 -14   3   15.05    6.46   0
  -6  14  -3   20.92    5.62   0
  -7 -14  -3   10.38    6.34   0
   7  14   3   11.15    5.77   0
  -7  14  -3   21.24    6.59   0
   7 -14   3   24.65    6.71   0
  -7  14  -3   12.04    6.47   0
  -8 -14  -3   73.14    5.80   0
  -8  14  -3   73.76    6.00   0
  -8  14  -3   74.20    7.52   0
   8 -14   3   74.49    7.21   0
   8  14   3   70.16    6.17   0
   8 -15  -3    5.18    5.35   0
   8  15  -3    7.40    5.18   0
   8  15  -3   -2.36    8.69   0
  -8  15   3    1.08    6.39   0
   8 -15  -3    6.53    6.71   0
   7  15  -3   38.12    5.24   0
  -7  15   3   47.45    6.77   0
   7 -15  -3   49.99    6.57   0
   7 -15  -3   42.33    5.33   0
   7  15  -3   40.75    7.53   0
   6 -15  -3    3.97    5.10   0
   6  15  -3    8.41    6.13   0
  -6  15   3   12.45    7.56   0
   6 -15  -3   10.74    6.63   0
   5 -15  -3    1.71    5.30   0
   5  15  -3   -1.97    5.24   0
  -5  15   3   -0.53    6.34   0
  -5  15   3    2.32    7.77   0
   5 -15  -3   12.44    7.32   0
   4 -15  -3    8.97    6.44   0
   4  15  -3    3.48    6.67   0
  -4  15   3   10.89    5.33   0
   4 -15  -3    2.00    8.11   0
  -4  15   3    1.43    8.05   0
   3 -15  -3   13.91    8.29   0
   3 -15  -3    6.41    6.52   0
  -3  15   3    4.21    6.42   0
   3  15  -3    2.20    5.12   0
  -3  15   3   16.13    9.76   0
   2 -15  -3   57.68    6.64   0
  -2  15   3   62.08   11.20   0
  -2  15   3   55.51    6.61   0
   2  15  -3   56.27    5.22   0
  -1  15   3  219.18   11.95   0
   1 -15  -3  242.77    8.08   0
  -1  15   3  221.39    7.84   0
   1  15  -3  229.98    6.21   0
   0 -15  -3  326.04    8.89   0
   0  15  -3  311.64    7.79   0
   0  15   3  310.40    9.79   0
   0  15   3  334.35   10.81   0
   0 -15   3  305.99    7.30   0
   1 -15   3    6.63    6.18   0
   1  15   3    3.60    6.53   0
  -1  15  -3    4.11    5.31   0
  -2  15  -3   -1.78    5.59   0
   2  15   3    1.90    6.99   0
   2 -15   3    4.86    6.35   0
  -2  15  -3   -6.00    6.95   0
  -3  15  -3   62.22    6.18   0
  -3  15  -3   60.85    5.95   0
   3  15   3   55.26    6.84   0
   3 -15   3   63.10    5.87   0
  -4  15  -3   32.48    6.86   0
  -4  15  -3   41.42    7.33   0
   4  15   3   50.16    5.88   0
   4 -15   3   43.65    6.69   0
  -5  15  -3   -7.00    5.21   0
  -5 -15  -3    0.36    6.07   0
   5  15   3    8.66    5.45   0
   5 -15   3   -3.76    6.51   0
  -5  15  -3    3.01    5.69   0
  -6 -15  -3   80.50    5.22   0
   6 -15   3   52.09    6.64   0
  -6  15  -3   74.57    6.60   0
   6  15   3   70.14    6.89   0
  -6  15  -3   69.91    6.90   0
  -7 -15  -3   32.12    6.18   0
  -7  15  -3   27.92    5.67   0
   7 -15   3   26.50    6.77   0
   7  15   3   27.46    5.76   0
  -7  15  -3   24.71    5.33   0
   8 -16  -3   25.76    5.58   0
  -8  16   3   35.62    7.78   0
   8  16  -3   22.23    6.52   0
   8 -16  -3   28.04    6.97   0
   8  16  -3   25.69    8.87   0
   7 -16  -3   12.66    6.43   0
  -7  16   3   20.71    6.67   0
   7  16  -3   23.13    6.26   0
   7 -16  -3   14.96    6.51   0
   7  16  -3   21.72    8.67   0
   6 -16  -3   -4.82    5.20   0
  -6  16   3    1.58    7.39   0
   6  16  -3   -0.23    4.93   0
   6 -16  -3    5.32    6.39   0
  -5  16   3    3.00    6.54   0
   5 -16  -3   10.29    6.56   0
  -5  16   3   11.45    5.22   0
   5 -16  -3    2.71    6.20   0
   5  16  -3    5.84    6.34   0
  -4  16   3   67.14    6.80   0
   4  16  -3   74.84    6.75   0
   4 -16  -3   75.52    7.73   0
   4 -16  -3   83.39    5.79   0
  -4  16   3   69.26    8.34   0
   3 -16  -3   73.19    6.77   0
   3  16  -3   70.02    6.51   0
  -3  16   3   83.86   10.25   0
   3 -16  -3   84.06    8.92   0
  -3  16   3   82.05    5.53   0
  -2  16   3  289.53   12.58   0
   2 -16  -3  294.49    6.79   0
  -2  16   3  288.41    7.66   0
   2  16  -3  282.19    6.23   0
  -1  16   3  440.02   13.00   0
   1 -16  -3  455.28    8.76   0
   1  16  -3  436.53    6.98   0
  -1  16   3  438.48    8.34   0
   0  16   3  266.48    9.68   0
   0 -16   3  266.95    6.01   0
   0  16   3  276.54    9.67   0
   0 -16  -3  267.93    7.65   0
   0  16  -3  261.57    7.32   0
   1  16   3  116.75    8.20   0
   1 -16   3  115.44    6.65   0
  -1  16  -3  108.54    6.08   0
   2  16   3   61.70    7.34   0
  -2  16  -3   60.19    7.37   0
  -2  16  -3   60.63    5.75   0
   2 -16   3   69.56    5.41   0
   3  16   3  698.54    9.41   0
   3 -16   3  694.58    8.84   0
  -3  16  -3  672.52    9.43   0
  -3  16  -3  701.40    7.93   0
   4 -16   3  758.56    8.87   0
  -4  16  -3  779.68    7.85   0
   4  16   3  776.98    8.46   0
  -4  16  -3  775.37    8.44   0
   5 -16   3   74.57    6.75   0
   5  16   3   67.88    5.76   0
  -5  16  -3   80.64    6.40   0
  -5  16  -3   70.15    7.24   0
   6 -16   3    2.22    5.28   0
   6  16   3    0.61    6.53   0
  -6  16  -3   -0.74    5.31   0
  -6  16  -3   -3.52    6.82   0
  -7  16  -3    2.40    5.20   0
   7 -16   3    2.10    6.41   0
  -7  16  -3    7.90    6.91   0
   7  16   3   10.96    6.84   0
   8  17  -3   47.32    5.38   0
   8 -17  -3   42.42    5.56   0
   8  17  -3   40.69    9.05   0
  -8  17   3   43.57    6.90   0
   8 -17  -3   50.61    7.12   0
   7  17  -3  197.34   10.05   0
  -7  17   3  230.48    8.62   0
   7  17  -3  171.79    5.99   0
   7 -17  -3  193.69    5.93   0
   7 -17  -3  211.73    8.51   0
   6 -17  -3  209.09    7.45   0
   6 -17  -3  195.61    6.99   0
  -6  17   3  218.94    8.53   0
   6  17  -3  184.24    6.93   0
  -5  17   3   21.39    6.47   0
   5 -17  -3   29.91    5.30   0
   5  17  -3   28.82    5.07   0
   5 -17  -3   21.36    7.22   0
  -5  17   3   25.98    7.54   0
   4  17  -3  899.61    8.33   0
   4 -17  -3  920.41   12.35   0
  -4  17   3  922.06   13.02   0
   4 -17  -3  904.12    8.29   0
  -4  17   3  889.93    8.18   0
   3 -17  -3  204.47    7.58   0
   3  17  -3  173.58    5.89   0
  -3  17   3  185.81    7.50   0
  -3  17   3  187.83   10.67   0
   3 -17  -3  190.78    9.14   0
  -2  17   3  154.67    7.09   0
   2 -17  -3  149.19    7.30   0
  -2  17   3  154.46   11.35   0
   2  17  -3  137.57    6.98   0
  -1  17   3  431.60   12.62   0
   1  17  -3  418.79    7.95   0
  -1  17   3  436.09    8.07   0
   1 -17  -3  449.57    7.61   0
   0 -17  -3  235.52    8.34   0
   0  17  -3  238.15    6.49   0
   0  17   3  238.45   10.18   0
   0  17   3  222.95    9.04   0
   0  17   3  232.41    8.21   0
   0 -17   3  238.87    6.85   0
   1  17   3 1311.39   12.97   0
   1 -17   3 1301.48   10.33   0
  -1  17  -3 1247.37    9.89   0
   2  17   3  169.42    7.65   0
  -2  17  -3  171.27    7.91   0
  -2  17  -3  156.54    5.95   0
   2 -17   3  155.89    5.94   0
  -3  17  -3  191.87    6.80   0
  -3  17  -3  207.59    6.42   0
   3 -17   3  206.54    7.36   0
   3  17   3  215.52    7.64   0
  -4  17  -3   -0.11    6.57   0
   4 -17   3    2.24    5.21   0
  -4  17  -3   -0.79    5.59   0
   4  17   3    4.21    5.32   0
  -5  17  -3   23.83    6.18   0
   5 -17   3   13.42    5.31   0
   5  17   3   22.90    6.55   0
  -5  17  -3   20.91    7.07   0
   6  17   3   74.98    5.81   0
  -6  17  -3   74.09    5.92   0
   6 -17   3   81.59    5.66   0
  -6  17  -3   84.36    5.54   0
  -7  17  -3  109.32    7.57   0
   7  17   3   78.75    7.31   0
  -7  17  -3   96.35    5.88   0
   7 -17   3  102.04    7.28   0
   8 -18  -3    9.10    6.47   0
  -8  18   3    1.63    7.80   0
   8  18  -3   -2.16    6.57   0
   8  18  -3    4.99    9.08   0
   8 -18  -3   10.78    6.90   0
   7 -18  -3    4.18    4.95   0
   7  18  -3    8.69    6.05   0
  -7  18   3    4.99    6.56   0
   7  18  -3    4.06    7.36   0
   7 -18  -3    3.32    6.74   0
   6  18  -3    8.07    4.97   0
  -6  18   3   12.62    7.45   0
   6 -18  -3    5.99    5.32   0
   6 -18  -3   11.97    6.31   0
   5  18  -3  162.31    5.68   0
   5 -18  -3  143.83    6.87   0
   5 -18  -3  173.97    8.09   0
  -5  18   3  152.58    6.77   0
  -5  18   3  176.92    8.56   0
  -4  18   3  111.30    9.07   0
   4  18  -3  115.30    5.45   0
   4 -18  -3  110.23    5.46   0
   4 -18  -3  101.31    8.70   0
  -4  18   3  118.24    6.59   0
   3 -18  -3    9.93    6.80   0
  -3  18   3   12.74    9.91   0
   3 -18  -3   13.65    8.19   0
  -3  18   3   11.50    6.75   0
   3  18  -3    1.03    5.99   0
   2 -18  -3  308.46    7.70   0
  -2  18   3  308.33   12.31   0
   2  18  -3  297.30    7.38   0
  -2  18   3  295.25    6.53   0
  -1  18   3  521.42   12.11   0
   1 -18  -3  537.85    8.54   0
  -1  18   3  520.41    8.55   0
   1  18  -3  519.31    8.37   0
   0  18   3  123.81    6.93   0
   0  18   3  132.99    8.43   0
   0  18  -3  129.61    7.24   0
   0  18   3  121.68    9.15   0
   0 -18   3  130.23    5.60   0
   1  18   3  158.18    8.50   0
  -1  18  -3  152.59    6.59   0
   1 -18   3  143.90    6.21   0
   2 -18   3   74.78    7.01   0
   2  18   3   80.33    7.46   0
  -2  18  -3   61.15    6.12   0
  -2  18  -3   74.34    5.65   0
   3  18   3   77.67    7.15   0
   3 -18   3   86.67    5.75   0
  -3  18  -3   78.81    7.19   0
  -3  18  -3   65.10    7.38   0
  -4  18  -3  309.63    8.14   0
  -4  18  -3  300.41    6.27   0
   4 -18   3  309.43    7.09   0
   4  18   3  301.29    7.80   0
   5 -18   3  129.32    5.54   0
  -5  18  -3  121.86    6.13   0
  -5  18  -3  118.65    5.65   0
   5  18   3  114.92    7.18   0
   6 -18   3   37.13    5.81   0
  -6  18  -3   36.23    5.27   0
   6  18   3   36.98    7.01   0
  -6  18  -3   31.11    6.93   0
   7  18   3    8.04    5.89   0
   7 -18   3   15.32    6.97   0
  -7  18  -3   10.56    5.59   0
  -7  18  -3   12.61    5.43   0
  -8  19   3   12.02    7.07   0
   8  19  -3   16.47   10.00   0
   8  19  -3   13.08    5.52   0
   8 -19  -3   16.02    7.21   0
   7 -19  -3   31.78    6.45   0
   7  19  -3   41.86    5.43   0
  -7  19   3   48.06    7.07   0
   7  19  -3   43.11    8.94   0
   7 -19  -3   48.42    8.00   0
   6 -19  -3   83.99    7.77   0
  -6  19   3   84.88    5.58   0
   6  19  -3   76.48    5.35   0
  -6  19   3   86.00    7.31   0
   6 -19  -3   75.62    6.66   0
   5 -19  -3   26.27    5.18   0
  -5  19   3   26.00    4.92   0
   5  19  -3   11.90    4.98   0
   5 -19  -3   28.26    7.19   0
  -5  19   3   35.12    7.47   0
   4 -19  -3   43.22    7.39   0
   4  19  -3   33.90    6.15   0
   4 -19  -3   41.71    6.15   0
  -4  19   3   48.68    6.44   0
   4  19  -3   35.09    5.39   0
  -4  19   3   42.58    9.48   0
   3 -19  -3   73.19    8.49   0
   3 -19  -3   72.39    6.93   0
   3  19  -3   72.41    5.45   0
  -3  19   3   79.88    5.69   0
  -3  19   3   75.75   10.89   0
  -2  19   3  202.87   11.70   0
  -2  19   3  198.66    7.29   0
   2  19  -3  192.27    6.16   0
   2 -19  -3  209.89    6.14   0
  -1  19   3   40.69    8.89   0
  -1  19   3   35.68    6.24   0
   1  19  -3   36.23    6.78   0
   1 -19  -3   40.17    6.40   0
   0  19   3  121.42    8.17   0
   0  19   3  126.20    8.26   0
   0  19   3  123.47    8.25   0
   0  19  -3  114.34    6.12   0
   1 -19   3  285.51    6.54   0
  -1  19  -3  261.33    6.22   0
   1  19   3  277.46    9.49   0
  -1  19  -3  262.26    7.04   0
   1  19   3  261.45    8.70   0
   2 -19   3   24.42    6.60   0
   2  19   3    5.67    7.45   0
  -2  19  -3   16.42    5.89   0
  -2  19  -3   20.60    5.37   0
  -3  19  -3   10.64    5.57   0
   3  19   3    6.40    6.32   0
  -3  19  -3   -0.28    6.70   0
   3 -19   3   -0.89    6.28   0
  -4  19  -3    8.67    6.31   0
  -4  19  -3   -3.03    5.72   0
   4 -19   3    3.34    6.35   0
   4  19   3   -6.09    6.46   0
   5 -19   3    8.49    6.31   0
   5  19   3   14.14    5.36   0
  -5  19  -3   -1.28    6.13   0
  -5  19  -3   13.61    6.84   0
   6 -19   3   41.14    6.95   0
  -6  19  -3   45.68    7.19   0
   6  19   3   31.41    6.00   0
  -6  19  -3   35.29    6.53   0
   7 -19   3   43.88    7.26   0
   7  19   3   30.33    7.39   0
  -7  19  -3   35.76    7.60   0
  -7  19  -3   45.15    6.76   0
   7 -20  -3    9.53    6.51   0
  -7  20   3    2.68    7.67   0
   7 -20  -3    6.56    6.43   0
   7  20  -3   -3.29    5.13   0
   6  20  -3    5.32    6.17   0
  -6  20   3    7.16    7.63   0
   6 -20  -3    1.19    5.06   0
   6 -20  -3    5.01    7.33   0
  -6  20   3   -4.48    5.09   0
   5 -20  -3   34.64    5.23   0
   5 -20  -3   41.62    7.13   0
   5  20  -3   30.48    6.00   0
  -5  20   3   33.52    7.99   0
  -5  20   3   38.88    4.97   0
   4 -20  -3  132.17    6.87   0
   4 -20  -3  128.71    7.64   0
  -4  20   3  119.45    5.30   0
  -4  20   3  135.90    8.58   0
   4  20  -3  116.46    5.92   0
   4  20  -3  108.74    5.31   0
   3 -20  -3  307.70    7.34   0
  -3  20   3  290.96    6.60   0
   3  20  -3  268.65    7.20   0
  -3  20   3  300.28   11.02   0
   2  20  -3   20.04    5.36   0
  -2  20   3   11.98    6.76   0
  -2  20   3   16.14   10.57   0
   2 -20  -3   18.55    5.52   0
   1  20  -3    9.97    6.71   0
  -1  20   3    4.04    6.17   0
  -1  20   3    6.74    8.84   0
   0  20   3  206.79    8.43   0
   0  20   3  211.90    8.57   0
   0  20  -3  204.54    7.71   0
   0  20   3  198.69    7.29   0
  -1  20  -3   28.44    6.68   0
   1 -20   3   32.15    6.43   0
   1  20   3   29.35    6.82   0
   1  20   3   27.59    6.95   0
  -1  20  -3   29.57    5.85   0
  -2  20  -3  298.93    7.30   0
   2 -20   3  281.54    7.47   0
   2  20   3  283.23    9.05   0
  -2  20  -3  262.11    8.06   0
  -3  20  -3   -6.81    5.43   0
  -3  20  -3    6.24    6.52   0
   3  20   3    6.97    6.42   0
   3 -20   3   -3.20    5.97   0
   4 -20   3    5.71    5.89   0
   4  20   3   -1.15    6.41   0
  -4  20  -3    8.78    5.21   0
  -4  20  -3   -3.11    6.96   0
   5 -20   3   11.63    6.30   0
   5  20   3   14.36    6.66   0
  -5  20  -3   10.49    5.02   0
  -5  20  -3   17.19    5.90   0
   6 -20   3   -4.19    6.72   0
   6  20   3    5.62    6.95   0
  -6  20  -3   -8.48    7.06   0
  -6  20  -3    1.53    6.32   0
   7  21  -3    0.16    6.06   0
  -7  21   3    5.94    7.68   0
   7 -21  -3    0.95    7.65   0
   6 -21  -3   24.10    6.34   0
   6  21  -3   24.15    6.03   0
   6 -21  -3   27.88    7.49   0
  -6  21   3   12.48    5.25   0
  -6  21   3   27.84    7.74   0
   5 -21  -3    7.45    6.05   0
   5  21  -3    7.02    6.08   0
  -5  21   3   13.90    5.05   0
  -5  21   3   14.43    7.63   0
   5 -21  -3   15.75    7.04   0
   4 -21  -3   10.97    5.04   0
   4  21  -3   10.69    4.92   0
   4  21  -3   17.11    6.21   0
  -4  21   3   16.40    5.20   0
   4 -21  -3   15.64    6.63   0
  -4  21   3   21.12    7.85   0
  -3  21   3    6.34    8.94   0
   3 -21  -3    4.83    6.19   0
   3  21  -3    5.18    4.97   0
  -3  21   3   -4.61    5.02   0
   2  21  -3   14.08    6.29   0
  -2  21   3   16.19    9.36   0
  -2  21   3    8.94    6.58   0
  -1  21   3  195.32    9.85   0
  -1  21   3  185.92    9.94   0
   1  21  -3  192.90    7.13   0
  -1  21   3  183.41    7.17   0
   0  21  -3  161.87    6.16   0
   0  21   3  163.63    8.38   0
   0  21   3  158.01    8.61   0
   0  21   3  145.19    7.28   0
  -1  21  -3   34.21    6.12   0
  -1  21  -3   41.42    7.05   0
   1 -21   3   39.47    6.27   0
   1  21   3   46.34    7.55   0
   1  21   3   34.74    7.16   0
  -2  21  -3   32.63    6.51   0
   2  21   3   30.04    6.38   0
  -2  21  -3   33.91    6.72   0
   2 -21   3   42.78    6.15   0
   3 -21   3   11.72    6.14   0
  -3  21  -3   18.90    5.35   0
  -3  21  -3   11.52    6.49   0
   3  21   3    3.11    6.67   0
  -4  21  -3   13.96    6.48   0
  -4  21  -3    6.64    6.67   0
   4  21   3   10.21    6.48   0
   4 -21   3    8.60    5.00   0
   5 -21   3   30.75    6.60   0
  -5  21  -3   41.22    6.39   0
   5  21   3   38.70    5.51   0
  -5  21  -3   29.85    7.03   0
  -6  21  -3   15.15    5.29   0
   6  21   3   25.66    5.95   0
  -6  21  -3    5.92    6.03   0
   6 -21   3   23.86    6.79   0
   7 -22  -3   14.60    6.87   0
   7  22  -3    4.26    6.28   0
  -7  22   3   14.02    7.17   0
   6  22  -3   25.82    6.61   0
  -6  22   3   33.15    5.15   0
  -6  22   3   40.44    7.98   0
   6 -22  -3   28.93    7.51   0
   5 -22  -3   82.20    5.36   0
   5  22  -3   67.48    6.32   0
   5  22  -3   67.16    6.23   0
  -5  22   3   69.81    8.32   0
  -5  22   3   80.94    5.48   0
   5 -22  -3   75.39    7.72   0
   4  22  -3  155.65    6.91   0
   4 -22  -3  185.24    8.27   0
   4 -22  -3  172.75    6.78   0
  -4  22   3  180.82    9.21   0
  -4  22   3  172.01    6.01   0
   4  22  -3  151.66    6.67   0
   3  22  -3   25.35    6.29   0
  -3  22   3   27.29    8.84   0
  -3  22   3   28.08    5.36   0
   2  22  -3   96.45    6.62   0
  -2  22   3  116.55    9.47   0
  -2  22   3  103.71    6.50   0
  -1  22   3   45.40    6.28   0
  -1  22   3   52.25    7.83   0
   1  22  -3   51.70    6.67   0
  -1  22   3   58.37    8.88   0
   0  22   3  119.84    8.92   0
   0  22  -3  126.89    7.05   0
   0  22   3  129.04    8.12   0
   0  22   3  119.38    6.63   0
   1  22   3    7.72    6.11   0
   1 -22   3   11.19    4.74   0
  -1  22  -3   -0.49    5.26   0
  -1  22  -3    5.06    6.52   0
   1  22   3    5.59    7.10   0
  -2  22  -3   -1.35    6.40   0
   2  22   3    8.44    6.45   0
  -2  22  -3   10.95    6.32   0
   2 -22   3    1.23    5.82   0
  -3  22  -3   88.78    5.55   0
   3  22   3   92.09    6.84   0
   3 -22   3   95.40    6.41   0
  -3  22  -3   79.55    6.81   0
  -4  22  -3  175.47    6.98   0
  -4  22  -3  159.58    6.08   0
   4  22   3  155.58    7.16   0
   4 -22   3  162.96    5.89   0
  -5  22  -3   61.70    5.38   0
   5 -22   3   57.82    6.85   0
   5  22   3   45.79    6.92   0
  -5  22  -3   44.52    5.94   0
   6 -22   3   -2.36    6.75   0
   6  22   3   -5.93    7.07   0
  -6  22  -3    7.55    7.15   0
  -6  22  -3   14.79    6.68   0
   7 -23  -3  139.72    9.21   0
   7  23  -3   75.31    7.35   0
  -7  23   3  128.16    9.08   0
  -6  23   3   27.92    5.42   0
   6 -23  -3   23.64    7.49   0
  -6  23   3   30.23    7.83   0
   6  23  -3   34.53    6.40   0
   5  23  -3    2.87    4.98   0
   5  23  -3    2.80    4.92   0
   5 -23  -3   -4.32    8.12   0
  -5  23   3    9.76    8.01   0
  -5  23   3    4.64    5.00   0
  -4  23   3  268.64   10.64   0
   4  23  -3  251.46    7.55   0
   4 -23  -3  281.61    9.71   0
  -4  23   3  284.43    6.36   0
   4  23  -3  235.46    6.10   0
  -3  23   3  290.92    6.06   0
  -3  23   3  282.12   10.67   0
   3  23  -3  249.94    7.14   0
   2  23  -3   81.45    5.50   0
  -2  23   3   95.99    6.34   0
  -2  23   3   96.29    9.13   0
  -1  23   3   57.09    7.71   0
   1  23  -3   47.30    6.62   0
  -1  23   3   56.22    6.52   0
  -1  23   3   51.85    7.84   0
   0  23  -3  102.48    6.88   0
   0  23  -3  116.10    6.69   0
   0  23   3  122.64    7.96   0
   0  23   3  116.59    9.01   0
   0  23   3  109.11    6.60   0
  -1  23  -3  307.21    7.73   0
   1 -23   3  277.35    6.88   0
   1  23   3  270.09    7.97   0
  -1  23  -3  282.87    6.63   0
   1  23   3  275.10    8.42   0
  -2  23  -3  143.87    7.09   0
   2  23   3  137.32    7.30   0
   2 -23   3  145.45    6.36   0
   2  23   3  135.45    8.08   0
  -2  23  -3  123.99    6.18   0
  -3  23  -3   -1.54    5.41   0
   3 -23   3   -0.25    6.03   0
  -3  23  -3    0.78    5.37   0
   3  23   3   10.53    6.54   0
  -4  23  -3   -1.93    5.16   0
  -4  23  -3    8.15    5.42   0
   4  23   3    1.73    5.20   0
   4 -23   3    4.72    6.34   0
  -5  23  -3   14.74    5.81   0
  -5  23  -3   20.01    6.42   0
   5 -23   3   17.97    5.49   0
   5  23   3   16.33    6.76   0
  -6  23  -3   42.46    7.52   0
   6 -23   3   52.15    7.08   0
   6  23   3   48.47    7.46   0
  -6  23  -3   65.99    5.58   0
   6 -24  -3   26.03    7.59   0
  -6  24   3   18.47    5.40   0
   6  24  -3   20.53    6.25   0
  -6  24   3   21.70    8.07   0
   6  24  -3   11.15    5.33   0
   5  24  -3   62.62    5.80   0
   5  24  -3   75.67    6.66   0
  -5  24   3   70.09    9.20   0
  -5  24   3   70.06    5.65   0
   5 -24  -3   81.39    7.76   0
   4  24  -3  277.59    6.66   0
   4  24  -3  251.38    7.28   0
  -4  24   3  301.10   10.89   0
  -4  24   3  274.93    7.41   0
  -3  24   3    0.46    6.36   0
   3  24  -3    8.47    4.81   0
  -3  24   3    0.49    8.73   0
   2  24  -3   53.21    5.28   0
  -2  24   3   63.34    9.07   0
  -2  24   3   52.83    5.42   0
  -1  24   3  198.22    9.49   0
   1  24  -3  202.33    7.35   0
  -1  24   3  199.84    7.04   0
  -1  24   3  208.09    8.93   0
   0  24   3   21.78    7.27   0
   0  24  -3   26.31    6.44   0
   0  24   3   19.96    6.25   0
   0  24   3   25.48    7.62   0
   0  24  -3   26.25    5.20   0
   1 -24   3   25.80    5.94   0
  -1  24  -3   30.45    6.77   0
   1  24   3   22.75    6.55   0
   1  24   3   21.19    7.34   0
  -1  24  -3   32.89    6.81   0
  -2  24  -3    8.30    6.53   0
   2 -24   3   -2.25    4.76   0
   2  24   3   -4.09    6.33   0
  -2  24  -3   -7.27    5.22   0
   2  24   3    4.10    5.87   0
  -3  24  -3  246.19    7.25   0
  -3  24  -3  227.53    6.66   0
   3 -24   3  243.99    7.13   0
   3  24   3  250.70    7.78   0
  -4  24  -3  247.42    6.40   0
  -4  24  -3  209.69    7.81   0
   4 -24   3  257.08    7.25   0
   4  24   3  220.21    7.90   0
  -5  24  -3   19.81    7.11   0
   5  24   3   22.21    5.66   0
   5 -24   3   29.97    5.39   0
  -5  24  -3   16.82    5.45   0
   6  25  -3   16.93    6.57   0
  -6  25   3   14.94    5.34   0
  -6  25   3    9.17    8.14   0
   6  25  -3   10.23    6.39   0
   6 -25  -3    9.31    8.52   0
   5  25  -3   51.74    5.63   0
  -5  25   3   59.63    5.34   0
   5 -25  -3   61.00    7.59   0
   5  25  -3   53.80    5.39   0
  -5  25   3   64.90    8.42   0
   4  25  -3   -2.05    6.58   0
  -4  25   3    8.41    9.05   0
  -4  25   3    6.72    6.31   0
   4  25  -3    7.25    4.94   0
  -3  25   3   17.03    8.92   0
   3  25  -3   12.35    6.38   0
  -3  25   3   14.94    6.32   0
   2  25  -3    5.09    6.31   0
  -2  25   3   10.88    8.52   0
  -2  25   3    7.11    6.15   0
   1  25  -3   44.96    6.25   0
  -1  25   3   33.99    8.23   0
  -1  25   3   35.88    8.50   0
   1  25  -3   33.67    6.66   0
  -1  25   3   39.25    6.32   0
   0  25  -3   10.06    5.16   0
   0  25  -3   14.02    6.82   0
   0  25   3    5.43    7.51   0
   0  25   3   19.44    7.19   0
   0  25   3    6.23    7.60   0
  -1  25  -3   11.64    5.41   0
   1  25   3   10.63    7.19   0
   1  25   3   21.46    7.22   0
  -1  25  -3   14.99    5.29   0
  -2  25  -3   24.38    6.81   0
   2  25   3   14.01    6.45   0
  -2  25  -3   41.04    6.67   0
   2  25   3   28.37    6.00   0
   2 -25   3   21.29    5.03   0
  -3  25  -3    6.29    6.62   0
   3  25   3   10.25    7.42   0
   3 -25   3    0.35    6.12   0
  -3  25  -3   11.50    6.47   0
   4 -25   3    4.69    6.35   0
  -4  25  -3   -4.30    6.48   0
   4  25   3   -1.40    6.67   0
  -4  25  -3   10.21    7.02   0
  -5  25  -3    2.70    6.98   0
   5  25   3    0.53    6.86   0
   5 -25   3    4.91    5.42   0
  -5  25  -3   -3.69    6.74   0
  -6  26   3   45.15    5.85   0
   6  26  -3   34.50    6.97   0
   6  26  -3   50.16    7.02   0
  -6  26   3   37.58    9.59   0
   6 -26  -3   49.42    8.32   0
   5  26  -3   20.12    6.63   0
  -5  26   3   24.93    6.71   0
   5 -26  -3   29.75    8.43   0
   5  26  -3   22.29    6.47   0
  -5  26   3   35.83    8.29   0
   4  26  -3   69.72    7.03   0
  -4  26   3   82.79    9.79   0
   4  26  -3   75.96    6.66   0
  -4  26   3   86.16    6.80   0
  -3  26   3   51.29    9.31   0
   3  26  -3   50.92    5.43   0
  -3  26   3   45.88    6.55   0
   2  26  -3    0.79    6.38   0
  -2  26   3    2.62    8.47   0
   2  26  -3    1.84    6.06   0
  -2  26   3   -2.62    6.48   0
  -1  26   3   28.40    8.53   0
   1  26  -3   30.17    6.71   0
  -1  26   3   30.09    6.47   0
  -1  26   3   23.12    8.72   0
   1  26  -3   31.79    6.59   0
   0  26   3    1.98    7.17   0
   0  26   3    4.51    6.34   0
   0  26  -3    4.91    6.16   0
   0  26  -3    5.82    5.36   0
   0  26   3    5.38    7.27   0
  -1  26  -3   75.75    6.83   0
   1  26   3   41.03    6.72   0
  -1  26  -3   50.98    6.84   0
   1  26   3   59.38    7.53   0
  -2  26  -3    8.08    5.58   0
   2  26   3    7.65    6.15   0
   2 -26   3    2.23    6.10   0
   2  26   3    0.99    6.35   0
  -2  26  -3   -0.48    6.70   0
  -3  26  -3   -3.11    6.64   0
   3  26   3    3.84    6.03   0
   3  26   3    7.71    7.67   0
  -3  26  -3   12.39    6.33   0
   3 -26   3    5.58    6.12   0
  -4  26  -3    4.83    5.26   0
   4 -26   3    7.62    6.27   0
  -4  26  -3    3.96    6.69   0
   4  26   3    5.29    6.67   0
  -5  26  -3   16.06    7.09   0
   5 -26   3   -1.42    6.74   0
   5  26   3    3.99    7.01   0
  -5  26  -3    8.02    5.59   0
   5  27  -3    4.22    6.77   0
   5  27  -3   17.43    6.53   0
   5 -27  -3    5.26    7.47   0
  -5  27   3    8.96    8.19   0
  -5  27   3   10.88    6.60   0
   4  27  -3    3.91    6.55   0
  -4  27   3    3.12    9.08   0
  -4  27   3    8.51    5.17   0
   4  27  -3    3.78    6.16   0
   3  27  -3  180.26    7.47   0
  -3  27   3  217.72   10.75   0
   3  27  -3  227.60    8.69   0
  -3  27   3  227.16    6.27   0
   2  27  -3  274.68    7.96   0
  -2  27   3  283.98    6.46   0
   2  27  -3  217.94    7.60   0
  -2  27   3  251.26   10.26   0
  -1  27   3    2.01    8.29   0
   1  27  -3    5.51    6.46   0
   1  27  -3    6.30    6.60   0
  -1  27   3    4.31    8.43   0
  -1  27   3    4.14    6.15   0
   0  27  -3   13.48    6.56   0
   0  27   3   21.88    7.88   0
   0  27   3   23.55    7.42   0
   0  27   3   24.50    6.55   0
   0  27  -3   37.87    6.86   0
  -1  27  -3   46.11    6.96   0
   1  27   3   49.18    8.00   0
   1  27   3   49.44    7.82   0
  -1  27  -3   54.96    6.63   0
  -2  27  -3  344.24    7.12   0
   2  27   3  326.25    9.27   0
   2 -27   3  324.92    7.39   0
  -2  27  -3  318.04    7.33   0
   2  27   3  310.98    9.03   0
  -3  27  -3  159.70    7.19   0
  -3  27  -3  123.74    7.47   0
   3 -27   3  156.36    7.14   0
   3  27   3  151.05    8.71   0
   3  27   3  112.93    7.27   0
  -4  27  -3   -2.67    5.33   0
   4 -27   3   -1.46    6.40   0
   4  27   3   12.06    6.68   0
  -4  27  -3   -7.18    7.00   0
   5  28  -3   71.59   10.25   0
   5  28  -3   41.48    5.76   0
   5  28  -3   66.43    6.03   0
  -5  28   3   69.54    8.77   0
  -5  28   3   57.22    5.83   0
   4  28  -3   14.48    8.17   0
   4  28  -3    1.22    6.46   0
  -4  28   3   14.82    9.15   0
   4  28  -3    7.96    5.44   0
  -4  28   3    4.49    6.52   0
   3  28  -3   27.63    6.53   0
   3  28  -3   17.18    6.90   0
   3  28  -3   16.48    5.68   0
  -3  28   3   26.89    6.40   0
  -3  28   3   15.32    9.36   0
   2  28  -3   51.12    6.93   0
  -2  28   3   42.01    9.27   0
   2  28  -3   30.85    5.42   0
  -2  28   3   39.33    6.90   0
   1  28  -3  100.17    7.24   0
  -1  28   3  107.76    7.04   0
   1  28  -3   78.89    7.20   0
  -1  28   3   86.80    9.37   0
  -1  28   3   89.26    8.71   0
   0  28  -3  149.69    7.24   0
   0  28   3  149.57    8.94   0
   0  28  -3  186.40    6.44   0
   0  28   3  178.95    7.31   0
   0  28   3  160.74    8.92   0
  -1  28  -3  139.72    6.35   0
  -1  28  -3  116.93    7.18   0
   1  28   3  120.67    8.53   0
   1  28   3  112.19    8.32   0
   2  28   3   -1.18    6.54   0
  -2  28  -3    4.84    5.30   0
   2  28   3    0.19    6.77   0
  -2  28  -3    6.42    6.85   0
   2 -28   3    9.65    6.53   0
  -3  28  -3   21.78    5.70   0
   3  28   3   27.18    6.78   0
  -3  28  -3   29.49    6.83   0
   3 -28   3   24.72    6.61   0
   3  28   3   31.03    6.40   0
   4 -28   3   42.01    6.84   0
   4  28   3   35.82    7.29   0
  -4  28  -3   30.40    6.15   0
  -4  28  -3   38.70    5.85   0
   4  29  -3   81.00    8.77   0
   4  29  -3   57.96    7.31   0
  -4  29   3   69.63   10.06   0
   4  29  -3   38.59    6.97   0
  -4  29   3   62.79    6.05   0
  -3  29   3   42.58    9.66   0
   3  29  -3   47.13    7.35   0
   3  29  -3   43.42    6.85   0
   3  29  -3   26.49    5.54   0
  -3  29   3   33.11    5.59   0
   2  29  -3  122.16    7.71   0
  -2  29   3  111.04   10.05   0
   2  29  -3   89.79    7.33   0
  -2  29   3  116.48    7.07   0
  -1  29   3   48.09    6.69   0
   1  29  -3   38.57    6.63   0
  -1  29   3   33.04    7.95   0
   1  29  -3   53.02    7.03   0
  -1  29   3   34.89    8.04   0
   0  29  -3   17.75    6.86   0
   0  29   3   12.31    6.49   0
   0  29   3   12.25    7.49   0
   0  29  -3   10.92    6.39   0
   0  29   3    6.11    7.74   0
  -1  29  -3  167.56    7.60   0
   1  29   3  144.91    8.87   0
   1  29   3  148.91    8.90   0
  -1  29  -3  117.21    7.70   0
  -2  29  -3   37.13    5.66   0
   2  29   3   29.76    7.55   0
  -2  29  -3   32.84    5.95   0
   2  29   3   15.90    6.89   0
  -3  29  -3    2.69    6.89   0
  -3  29  -3    9.13    6.98   0
   3  29   3    5.79    7.35   0
   3  29   3   -1.09    6.97   0
   3 -29   3    3.85    6.42   0
   4  30  -3   -9.61    5.64   0
   4  30  -3   12.60    6.89   0
  -4  30   3    5.10    6.79   0
  -4  30   3   -1.14   10.58   0
   4  30  -3   -1.06    8.78   0
  -3  30   3   37.05   10.58   0
   3  30  -3   44.85    7.49   0
   3  30  -3   25.39    7.13   0
  -3  30   3   33.72    6.96   0
   3  30  -3   29.22    6.88   0
   2  30  -3    3.88    6.96   0
  -2  30   3    1.05    8.75   0
   2  30  -3    2.09    6.74   0
  -2  30   3    0.06    9.03   0
  -2  30   3    7.55    6.44   0
   1  30  -3   17.24    5.75   0
   1  30  -3    5.47    6.76   0
  -1  30   3   15.48    7.67   0
  -1  30   3   11.05    8.92   0
  -1  30   3    8.16    6.62   0
   0  30  -3   87.24    6.13   0
   0  30   3   63.81    8.58   0
   0  30   3   64.80    8.68   0
   0  30  -3   63.31    7.07   0
  -1  30  -3   33.45    6.92   0
   1  30   3   31.06    8.04   0
   1  30   3   33.01    8.05   0
  -1  30  -3   28.96    7.05   0
   2  30   3   24.72    7.82   0
  -2  30  -3   28.17    7.16   0
   2  30   3   22.75    8.24   0
  -2  30  -3   18.95    7.04   0
  -3  30  -3   27.11    6.99   0
   3 -30   3   37.06    6.83   0
  -3  30  -3   13.57    7.31   0
   3  30   3   23.14    7.16   0
   3  30   3   13.16    6.89   0
   3  31  -3   44.11    7.86   0
   3  31  -3   44.49    7.33   0
  -3  31   3   41.17    9.89   0
  -3  31   3   44.69    5.90   0
   3  31  -3   19.85    7.27   0
  -2  31   3    8.88    8.92   0
   2  31  -3   21.46    7.18   0
  -2  31   3   12.85    9.35   0
   2  31  -3   16.95    6.95   0
  -2  31   3    5.73    5.50   0
   1  31  -3   20.12    7.16   0
   1  31  -3   10.12    6.77   0
  -1  31   3   15.21    6.72   0
  -1  31   3   13.55    8.91   0
  -1  31   3   16.36    8.13   0
   0  31  -3   18.56    7.12   0
   0  31   3   11.53    8.02   0
   0  31   3    9.19    8.06   0
   0  31  -3    5.29    6.81   0
  -1  31  -3   20.05    6.88   0
   1  31   3    9.87    8.18   0
   1  31   3   13.21    8.16   0
  -1  31  -3   13.12    5.70   0
   2  31   3    7.64    7.02   0
  -2  31  -3    4.85    5.91   0
   2  31   3    8.96    7.18   0
  -2  31  -3    6.80    6.84   0
  -2  32   3   12.36    9.51   0
  -2  32   3   16.53   10.10   0
   2  32  -3   15.48    5.77   0
   2  32  -3   22.07    7.39   0
  -2  32   3   19.22    7.00   0
   1  32  -3  106.30    7.73   0
  -1  32   3   60.60    9.35   0
   1  32  -3   49.39    7.54   0
  -1  32   3   78.07   10.08   0
  -1  32   3   87.66    7.57   0
   0  32  -3    6.81    5.73   0
   0  32   3    4.37    7.92   0
   0  32  -3    2.00    5.57   0
   0  32   3    4.55    7.99   0
  -1  32  -3   10.43    5.68   0
   1  32   3    9.71    7.09   0
   1  32   3    7.84    8.23   0
  -1  32  -3    2.33    7.01   0
   9   0  -4    3.94    6.78   0
   9   0  -4   15.67    6.45   0
   8   0  -4    9.41    6.55   0
   8   0  -4    8.09    5.06   0
   7   0  -4   79.40    6.52   0
   7   0  -4   76.45    6.24   0
   6   0  -4  244.55    6.30   0
   6   0  -4  247.74    7.60   0
   5   0  -4  864.35    9.58   0
   5   0  -4  858.64    9.08   0
   4   0  -4  400.57    8.51   0
   3   0  -4 1766.70   13.32   0
  -1   0   4 2347.13   17.57   0
   1   0  -4 2551.88   18.31   0
   0   0   4 1366.78   14.17   0
   0   0  -4 1365.49   14.11   0
  -1   0  -4    7.56    7.24   0
   1   0   4   10.34    7.22   0
   2   0   4  595.38    8.35   0
  -2   0  -4  603.59    9.41   0
   3   0   4 1078.53    9.23   0
  -3   0  -4 1099.43    9.18   0
  -4   0  -4    2.65    7.80   0
   4   0   4   10.91    6.95   0
  -4   0  -4    8.79    6.95   0
  -5   0  -4   12.98    6.22   0
   5   0   4   -3.72    6.74   0
  -5   0  -4    4.70    5.39   0
   6   0   4  180.11    7.05   0
  -6   0  -4  187.25    7.03   0
  -6   0  -4  200.68    5.70   0
   7   0   4   59.22    6.69   0
  -7   0  -4   86.31    6.31   0
  -7   0  -4   63.01    6.35   0
   8   0   4  165.68    6.34   0
  -8   0  -4  171.36    6.23   0
   9  -1  -4  119.18    6.31   0
   9   1  -4  106.22    6.96   0
   9  -1  -4  133.93    7.28   0
   9   1  -4  108.83    7.02   0
   8  -1  -4   21.80    6.29   0
  -8   1   4   40.09    5.14   0
   8   1  -4   20.71    6.40   0
   8  -1  -4   20.67    6.65   0
   8   1  -4   30.32    5.31   0
  -7   1   4   40.52    6.20   0
   7   1  -4   43.44    6.23   0
   7   1  -4   42.94    6.54   0
   7  -1  -4   37.60    6.45   0
   7  -1  -4   36.87    6.06   0
   6   1  -4   67.00    7.14   0
   6   1  -4   62.24    5.44   0
   6  -1  -4   67.56    5.94   0
   6  -1  -4   70.54    6.61   0
   5   1  -4  272.90    6.85   0
   5  -1  -4  285.39    7.29   0
   5  -1  -4  272.59    8.25   0
   4   1  -4 1652.03   12.00   0
   4  -1  -4 1657.39   12.33   0
   3   1  -4 1167.00   10.47   0
   3  -1  -4 1162.90   11.90   0
   2   1  -4  901.99   11.66   0
   2  -1  -4  911.38   12.32   0
   1  -1  -4  175.84    9.61   0
  -1   1   4  169.88    9.22   0
  -1  -1   4  165.86    8.96   0
   1   1  -4  182.70    9.42   0
   0  -1   4  295.31    9.54   0
   0   1   4  292.00   10.02   0
   0  -1  -4  286.98   10.14   0
   0   1  -4  294.79    9.66   0
  -1  -1  -4   83.13    6.94   0
  -1   1  -4   72.29    7.69   0
   1   1   4   85.22    7.81   0
   1  -1   4   76.84    6.26   0
  -2   1  -4   68.83    6.32   0
  -2  -1  -4   68.16    6.58   0
   2   1   4   60.48    6.01   0
   2  -1   4   56.79    6.09   0
   3  -1   4  561.40    8.75   0
   3   1   4  544.02    7.72   0
  -3  -1  -4  555.76    7.70   0
  -3   1  -4  556.05    7.90   0
  -4  -1  -4   11.32    7.74   0
   4   1   4   13.96    5.57   0
   4  -1   4    8.63    7.12   0
  -4   1  -4   17.14    7.81   0
  -4  -1  -4   10.06    5.52   0
  -4   1  -4   18.73    6.97   0
  -5  -1  -4   36.99    7.64   0
   5   1   4   46.82    6.90   0
   5  -1   4   43.67    6.98   0
  -5  -1  -4   29.17    5.44   0
  -5   1  -4   32.55    5.65   0
  -5   1  -4   39.18    6.73   0
   6   1   4   96.03    5.52   0
   6  -1   4   95.34    6.72   0
  -6   1  -4  104.78    7.64   0
  -6  -1  -4  108.78    5.48   0
  -6   1  -4  107.12    6.50   0
  -6  -1  -4   98.38    7.41   0
   7   1   4    0.46    5.38   0
  -7  -1  -4   16.50    4.90   0
  -7   1  -4   18.88    5.18   0
  -7  -1  -4   16.27    7.21   0
  -7   1  -4   20.01    6.37   0
   7  -1   4    4.29    5.39   0
   8   1   4    1.99    6.76   0
  -8  -1  -4    2.17    5.16   0
  -8   1  -4    7.96    6.36   0
  -8   1  -4    5.13    6.43   0
   8  -1   4    7.98    5.55   0
   9   2  -4    3.74    6.46   0
  -9   2   4    4.14    4.85   0
   9  -2  -4    5.38    5.43   0
   9   2  -4    9.97    5.22   0
   9  -2  -4    5.87    6.63   0
   8  -2  -4   52.49    6.47   0
  -8   2   4   47.71    5.12   0
   8   2  -4   46.34    5.43   0
   8  -2  -4   49.03    6.64   0
   8   2  -4   44.69    6.37   0
  -7   2   4  108.99    6.34   0
   7   2  -4  101.73    6.31   0
   7   2  -4   94.72    6.79   0
   7  -2  -4   99.81    5.60   0
   7  -2  -4   88.74    6.33   0
  -6   2   4   39.02    6.41   0
   6  -2  -4   51.92    6.46   0
   6   2  -4   51.97    5.96   0
   6  -2  -4   43.68    6.71   0
   6   2  -4   47.07    6.32   0
   5  -2  -4  245.81    5.98   0
   5   2  -4  238.14    7.57   0
   5  -2  -4  234.25    7.76   0
   4   2  -4  166.74    7.45   0
   4  -2  -4  161.31    7.45   0
   3   2  -4    7.93    6.86   0
   3  -2  -4   -0.70    7.09   0
   2  -2  -4  182.05    9.73   0
   2   2  -4  184.60    8.29   0
  -1   2   4  420.93   11.94   0
  -1  -2   4  422.71    9.51   0
   1   2  -4  441.76   10.23   0
   1  -2  -4  450.46   12.51   0
   0  -2  -4  125.10   10.61   0
   0  -2   4  131.31    6.95   0
   0   2   4  119.26    8.99   0
   0   2  -4  118.46    7.07   0
  -1  -2  -4   77.32    8.22   0
  -1   2  -4   81.77    6.53   0
   1   2   4   85.15    8.00   0
   1  -2   4   81.55    6.22   0
  -2   2  -4   43.23    6.42   0
   2   2   4   40.28    7.43   0
   2  -2   4   47.33    7.37   0
  -2  -2  -4   41.50    6.24   0
   3  -2   4  243.80    6.68   0
   3   2   4  240.51    7.78   0
  -3  -2  -4  239.75    6.54   0
  -3   2  -4  245.55    7.94   0
  -4   2  -4   13.14    6.92   0
   4  -2   4   10.69    5.83   0
  -4  -2  -4   33.53    6.69   0
  -4   2  -4   16.80    6.01   0
   4   2   4   20.57    5.83   0
  -4  -2  -4   19.48    6.86   0
   5  -2   4   10.25    6.81   0
   5   2   4   11.31    5.74   0
  -5   2  -4    2.87    7.91   0
  -5  -2  -4    4.42    6.31   0
  -5   2  -4    6.58    6.83   0
  -5  -2  -4    3.71    6.01   0
   6  -2   4   94.70    5.65   0
  -6  -2  -4   92.54    6.54   0
  -6   2  -4   83.28    6.63   0
  -6   2  -4   94.19    6.71   0
  -6  -2  -4   97.56    7.36   0
   6   2   4   92.97    6.70   0
   7   2   4   30.88    6.39   0
   7  -2   4   33.17    6.48   0
  -7  -2  -4   31.43    6.01   0
  -7   2  -4   35.73    6.30   0
  -7  -2  -4   26.09    7.19   0
  -7   2  -4   23.99    6.36   0
   8  -2   4    7.91    6.60   0
  -8  -2  -4    9.03    6.07   0
  -8   2  -4    7.99    5.04   0
   8   2   4    2.14    6.65   0
  -8   2  -4   -1.55    6.32   0
  -9   3   4   43.39    5.47   0
   9   3  -4   32.60    6.86   0
   9   3  -4   48.97    6.79   0
   9  -3  -4   51.73    5.90   0
   9  -3  -4   40.05    6.87   0
   8  -3  -4    8.75    6.13   0
   8   3  -4    3.76    6.26   0
   8  -3  -4   -5.88    6.88   0
   8   3  -4   10.86    6.39   0
  -8   3   4    4.09    6.21   0
  -7   3   4  177.58    5.54   0
   7   3  -4  161.98    7.05   0
   7   3  -4  168.38    6.79   0
   7  -3  -4  170.13    7.21   0
   7  -3  -4  177.91    5.73   0
  -6   3   4  239.82    7.31   0
   6   3  -4  229.53    6.51   0
   6  -3  -4  223.13    7.55   0
   6   3  -4  221.41    6.94   0
   6  -3  -4  213.26    7.22   0
  -5   3   4    9.58    6.74   0
   5   3  -4   21.72    6.51   0
   5  -3  -4    9.85    4.95   0
   5  -3  -4   10.65    7.22   0
   4   3  -4   12.13    6.63   0
   4  -3  -4    1.88    6.64   0
   4  -3  -4    9.01    6.22   0
   3  -3  -4 2165.85   16.33   0
   2   3  -4   94.05    7.27   0
   2  -3  -4   91.28    9.25   0
  -1  -3   4  181.70    6.98   0
   1   3  -4  188.97    7.24   0
  -1   3   4  184.97   11.60   0
   1  -3  -4  196.80   11.21   0
   0  -3  -4  109.17   10.51   0
   0  -3   4  111.69    8.06   0
   0   3   4  114.53    8.99   0
   0   3  -4  116.40    6.88   0
   1   3   4    4.41    7.61   0
  -1   3  -4    5.02    6.18   0
   1  -3   4   -0.46    5.97   0
  -1  -3  -4    0.07    7.84   0
   2   3   4  112.75    8.03   0
   2  -3   4  113.30    7.73   0
  -2  -3  -4  117.66    6.56   0
  -2   3  -4  110.92    6.81   0
   3   3   4  107.87    7.56   0
   3  -3   4   96.78    7.14   0
  -3   3  -4  111.17    6.19   0
  -3  -3  -4  108.78    6.27   0
   4   3   4   48.13    5.90   0
  -4  -3  -4   44.47    8.87   0
   4  -3   4   44.32    6.16   0
  -4   3  -4   45.66    6.99   0
  -4  -3  -4   56.55    5.72   0
  -4   3  -4   43.53    6.03   0
  -5   3  -4   48.54    7.25   0
   5   3   4   41.68    5.71   0
   5  -3   4   41.69    6.82   0
  -5  -3  -4   49.13    6.37   0
  -5   3  -4   47.50    6.87   0
  -5  -3  -4   49.23    7.50   0
  -6  -3  -4   26.56    7.51   0
   6  -3   4   25.87    5.30   0
   6   3   4   30.50    5.33   0
  -6  -3  -4   29.28    6.18   0
  -6   3  -4   26.95    5.19   0
  -6   3  -4   23.26    7.12   0
   7   3   4   29.67    6.30   0
   7  -3   4   16.91    5.33   0
  -7  -3  -4   18.93    6.07   0
  -7   3  -4   24.59    6.24   0
  -7   3  -4   23.84    5.14   0
   8   3   4   48.70    5.59   0
   8  -3   4   55.04    5.66   0
  -8  -3  -4   50.42    5.16   0
  -8   3  -4   40.52    5.35   0
  -8   3  -4   57.06    7.76   0
   9  -4  -4    3.03    5.36   0
  -9   4   4    9.75    6.44   0
   9   4  -4    1.39    5.34   0
   9  -4  -4   -4.05    6.83   0
   9   4  -4   10.84    7.68   0
   8  -4  -4   86.23    6.58   0
   8  -4  -4   88.63    5.71   0
  -8   4   4   96.51    6.59   0
   8   4  -4   92.49    6.69   0
   8   4  -4   82.98    6.52   0
  -7   4   4    3.81    6.31   0
   7   4  -4    6.73    5.27   0
   7  -4  -4    2.98    5.49   0
   7   4  -4    8.16    4.94   0
   7  -4  -4   10.47    6.05   0
   6   4  -4  257.33    7.26   0
  -6   4   4  256.29    7.48   0
   6   4  -4  252.69    6.52   0
   6  -4  -4  257.67    7.93   0
   6  -4  -4  256.23    6.54   0
  -5   4   4   -2.99    6.42   0
   5  -4  -4    3.42    6.07   0
   5   4  -4   -8.22    6.55   0
   5  -4  -4    2.97    7.24   0
   4   4  -4  733.57    9.00   0
   4  -4  -4  720.75    9.89   0
   4  -4  -4  725.12    7.69   0
   3  -4  -4  130.46    8.98   0
   2   4  -4 1140.02   11.13   0
   2  -4  -4 1248.20   16.64   0
   2  -4  -4 1139.53   16.46   0
   1   4  -4 2799.58   15.48   0
   1  -4  -4 2929.23   26.71   0
  -1   4   4 2707.89   25.16   0
  -1  -4   4 2664.60   14.89   0
   0  -4  -4  207.08   10.96   0
   0  -4   4  206.11    8.12   0
   0   4   4  209.72   10.76   0
   0   4  -4  203.07    7.30   0
  -1   4  -4  957.97   10.01   0
   1   4   4  953.26   11.89   0
  -1  -4  -4  967.96   11.90   0
   1  -4   4  920.55   10.01   0
   2   4   4 1847.03   13.36   0
   2  -4   4 1813.94   12.36   0
  -2  -4  -4 1921.60   12.58   0
  -2   4  -4 1831.84   12.67   0
   3   4   4  349.33    7.05   0
   3  -4   4  361.73    6.85   0
  -3  -4  -4  366.15    8.04   0
  -3   4  -4  360.54    7.11   0
   4   4   4   37.68    5.94   0
  -4  -4  -4   32.44    8.12   0
   4  -4   4   34.60    7.38   0
  -4   4  -4   29.06    6.15   0
  -4  -4  -4   37.50    5.68   0
  -4   4  -4   38.21    7.12   0
   5  -4   4  456.01    8.22   0
  -5   4  -4  467.51    8.62   0
   5   4   4  455.43    8.15   0
  -5  -4  -4  476.46    6.66   0
  -5   4  -4  444.98    8.15   0
  -5  -4  -4  476.94   10.85   0
   6   4   4   14.16    6.46   0
  -6   4  -4   11.57    6.43   0
   6  -4   4    9.54    6.40   0
  -6  -4  -4   15.05    7.55   0
  -6  -4  -4   11.34    5.96   0
  -6   4  -4   20.03    6.27   0
   7   4   4   -1.73    5.09   0
   7  -4   4    6.33    5.23   0
  -7  -4  -4    5.06    5.05   0
  -7   4  -4    2.52    5.07   0
  -7   4  -4    4.92    7.23   0
   8   4   4   70.44    5.78   0
   8  -4   4   77.18    6.82   0
  -8  -4  -4   81.59    6.48   0
  -8   4  -4   68.33    6.61   0
  -8   4  -4   71.51    6.72   0
   9  -5  -4  217.50    7.08   0
  -9   5   4  241.11    7.89   0
   9  -5  -4  220.20    6.81   0
   9   5  -4  190.31    7.60   0
   9   5  -4  213.31    7.95   0
   8  -5  -4  128.00    5.88   0
  -8   5   4  136.51    6.87   0
   8   5  -4  128.39    6.94   0
   8   5  -4  119.04    6.72   0
   8  -5  -4  123.28    7.16   0
  -7   5   4    3.75    6.43   0
   7   5  -4   12.85    6.44   0
   7   5  -4   11.80    6.28   0
   7  -5  -4    6.22    6.66   0
   7  -5  -4   -0.15    4.98   0
  -6   5   4    7.16    6.77   0
   6   5  -4   13.98    6.94   0
   6  -5  -4   11.22    7.27   0
   6  -5  -4   12.20    5.39   0
  -5   5   4  290.40    7.87   0
   5   5  -4  273.95    7.41   0
   5  -5  -4  274.05    8.26   0
   5  -5  -4  264.48    6.92   0
  -4   5   4   25.95    6.55   0
   4   5  -4   22.38    6.65   0
   4  -5  -4   26.40    7.89   0
   4  -5  -4   27.50    5.29   0
   3  -5  -4  732.98   12.06   0
   3  -5  -4  730.57    8.23   0
   2  -5  -4    6.40    9.72   0
   2  -5  -4    4.44   10.84   0
   2   5  -4    2.01    5.31   0
   1   5  -4 9361.26   26.61   0
   0   5   4 3588.35   24.24   0
   0  -5   4 3446.42   16.86   0
   0  -5  -4 3653.99   24.36   0
   0   5  -4 3493.51   16.43   0
   1  -5   4 2822.93   15.04   0
  -1   5  -4 2767.52   14.63   0
  -1  -5  -4 2876.93   18.14   0
   1   5   4 2793.01   17.51   0
   2   5   4  181.55    8.25   0
  -2   5  -4  184.75    6.88   0
  -2  -5  -4  175.03    8.20   0
   2  -5   4  182.29    6.48   0
  -3   5  -4   35.07    7.05   0
   3   5   4   35.23    7.07   0
   3  -5   4   29.49    6.72   0
  -3  -5  -4   28.06    7.14   0
  -4  -5  -4  800.70   13.14   0
  -4   5  -4  752.81    9.71   0
   4   5   4  784.46    8.49   0
   4  -5   4  770.37    9.39   0
  -4  -5  -4  794.27    9.01   0
  -4   5  -4  777.55    8.43   0
   5   5   4 1203.50   10.21   0
   5  -5   4 1163.91    9.79   0
  -5  -5  -4 1255.33    8.98   0
  -5   5  -4 1214.46   10.84   0
  -5   5  -4 1211.57    9.04   0
  -5  -5  -4 1209.10   14.61   0
   6   5   4   24.26    5.37   0
   6  -5   4   17.58    6.38   0
  -6  -5  -4   28.29    6.06   0
  -6   5  -4   19.50    5.32   0
  -6   5  -4   18.94    6.22   0
   7   5   4   11.88    6.56   0
   7  -5   4    9.36    6.65   0
  -7  -5  -4   15.98    5.08   0
  -7   5  -4   14.59    6.40   0
  -7   5  -4   21.12    6.17   0
   8   5   4   91.28    5.96   0
  -8  -5  -4  106.07    5.58   0
   8  -5   4   99.34    6.02   0
  -8   5  -4   89.59    6.79   0
  -8   5  -4   88.07    7.13   0
   9  -6  -4    4.92    5.51   0
   9  -6  -4    8.02    5.86   0
  -9   6   4   21.85    6.37   0
   9   6  -4    8.49    6.85   0
   9   6  -4    4.48    6.68   0
  -8   6   4  253.89    7.34   0
   8  -6  -4  249.31    6.36   0
   8   6  -4  231.17    6.00   0
   8   6  -4  204.95    7.50   0
   8  -6  -4  221.31    7.57   0
  -7   6   4  883.12    9.35   0
   7   6  -4  827.09    9.26   0
   7   6  -4  832.39    7.93   0
   7  -6  -4  822.14    9.61   0
   7  -6  -4  817.57    8.79   0
  -6   6   4 1880.30   12.48   0
   6   6  -4 1818.40   10.42   0
   6  -6  -4 1732.81   10.99   0
   6  -6  -4 1788.27   13.03   0
   5  -6  -4   15.18    6.39   0
  -5   6   4   13.17    6.50   0
   5   6  -4   -0.59    5.47   0
   5  -6  -4    6.94    6.93   0
  -4   6   4 1467.12   13.32   0
   4   6  -4 1438.99    9.81   0
   4  -6  -4 1435.62   13.07   0
   4  -6  -4 1379.22   10.13   0
   3  -6  -4 1182.40   15.20   0
   3  -6  -4 1189.82    9.36   0
   2   6  -4 2497.02   13.58   0
   2  -6  -4 2707.37   29.13   0
  -1  -6   4 2514.86   14.58   0
   1   6  -4 2592.30   14.38   0
   1  -6  -4 2787.43   36.93   0
   0  -6   4    6.14    7.27   0
   0   6   4    5.36   10.26   0
   0  -6  -4    5.84   10.27   0
   0   6  -4    5.84    7.62   0
   1   6   4 1479.78   14.01   0
   1  -6   4 1482.52   11.20   0
  -1   6  -4 1459.11   11.29   0
  -1  -6  -4 1508.06   13.87   0
   2   6   4 2503.50   14.91   0
  -2   6  -4 2555.19   13.07   0
   2  -6   4 2510.52   12.72   0
  -2  -6  -4 2626.02   13.97   0
   3   6   4  195.19    7.97   0
  -3   6  -4  176.87    7.62   0
  -3  -6  -4  178.86    7.71   0
   3  -6   4  182.36    6.17   0
  -4   6  -4  427.04    8.50   0
   4  -6   4  465.49    7.51   0
  -4  -6  -4  461.43    8.24   0
  -4  -6  -4  467.61   12.00   0
  -4   6  -4  451.36    7.63   0
   4   6   4  477.99    7.62   0
  -5   6  -4   21.54    6.72   0
   5  -6   4   26.80    6.80   0
  -5  -6  -4   26.32    6.68   0
  -5   6  -4   18.36    7.03   0
  -5  -6  -4   22.53    9.92   0
   5   6   4   12.86    5.73   0
   6   6   4  104.61    6.82   0
   6  -6   4   85.17    6.70   0
  -6  -6  -4   92.09    6.28   0
  -6   6  -4   85.92    6.97   0
  -6   6  -4   90.73    6.84   0
  -7   6  -4   24.74    6.34   0
   7   6   4   20.58    6.41   0
  -7  -6  -4   21.54    5.91   0
   7  -6   4   30.58    5.22   0
  -7   6  -4   26.82    5.13   0
   8   6   4   15.38    6.56   0
  -8  -6  -4   31.72    6.10   0
   8  -6   4   30.24    6.75   0
  -8   6  -4   26.45    6.58   0
  -8   6  -4   20.46    6.51   0
   9  -7  -4   79.51    7.26   0
  -9   7   4   81.42    6.95   0
   9  -7  -4   77.45    5.95   0
   9   7  -4   77.02    5.81   0
   9   7  -4   96.06    8.09   0
   8  -7  -4    5.24    6.60   0
   8  -7  -4    6.74    6.40   0
  -8   7   4   11.06    6.18   0
   8   7  -4   -1.05    6.31   0
   8   7  -4   -9.12    6.44   0
  -7   7   4   21.67    6.51   0
   7  -7  -4   27.83    6.38   0
   7   7  -4   20.08    6.18   0
   7   7  -4    8.46    6.04   0
   7  -7  -4   23.46    6.72   0
  -6   7   4  555.62    9.01   0
   6  -7  -4  544.99    7.10   0
   6   7  -4  551.27    8.06   0
   6  -7  -4  553.07    9.62   0
  -5   7   4   70.94    6.83   0
   5   7  -4   79.29    6.80   0
   5  -7  -4   69.98    7.14   0
   5  -7  -4   72.54    6.42   0
   4   7  -4  212.20    7.11   0
  -4   7   4  225.26    8.78   0
   4  -7  -4  219.71    9.27   0
   4  -7  -4  220.40    5.81   0
   3  -7  -4   35.68    5.45   0
   3  -7  -4   33.55    9.32   0
   2   7  -4  123.52    6.27   0
   2  -7  -4  129.86   17.92   0
   2  -7  -4  130.78   16.42   0
   2  -7  -4  134.35    6.08   0
   1   7  -4  254.89    7.26   0
  -1  -7   4  295.27    7.38   0
   0  -7   4  283.94    8.34   0
   0   7   4  295.06   12.20   0
   0  -7  -4  298.04   11.49   0
   0   7  -4  290.61    8.64   0
   1   7   4 2118.74   15.78   0
   1  -7   4 2142.65   13.11   0
  -1  -7  -4 2175.60   15.97   0
  -1   7  -4 2090.27   12.46   0
   2   7   4   22.01    7.66   0
  -2   7  -4   29.26    6.04   0
  -2  -7  -4   25.34    7.16   0
   2  -7   4   33.02    6.85   0
  -3  -7  -4  101.63   12.47   0
  -3  -7  -4   97.49    7.35   0
  -3   7  -4  102.42    6.05   0
   3  -7   4  105.71    6.88   0
   3   7   4   95.09    6.28   0
  -4   7  -4    6.15    6.94   0
  -4  -7  -4   15.20    5.29   0
   4  -7   4   11.28    5.72   0
  -4  -7  -4   11.82   10.00   0
  -4   7  -4    6.93    7.43   0
   4   7   4   15.02    6.97   0
  -5   7  -4  647.42    7.88   0
  -5   7  -4  614.33    7.78   0
  -5  -7  -4  660.37    7.44   0
   5  -7   4  601.59    8.66   0
   5   7   4  619.80    9.02   0
   6   7   4  327.22    7.45   0
  -6  -7  -4  362.40    7.21   0
   6  -7   4  346.91    6.55   0
  -6   7  -4  335.62    7.27   0
  -6   7  -4  335.24    7.65   0
   7   7   4   33.13    6.66   0
  -7  -7  -4   34.92    6.25   0
   7  -7   4   37.77    5.37   0
  -7   7  -4   36.09    5.30   0
  -7   7  -4   41.41    6.40   0
  -8  -7  -4   28.18    4.96   0
   8  -7   4   34.09    5.62   0
  -8   7  -4   29.87    6.73   0
  -8   7  -4   33.25    6.51   0
   8   7   4   23.00    6.66   0
   9  -8  -4    5.97    5.69   0
   9  -8  -4   -0.14    6.70   0
  -9   8   4   -2.94    6.60   0
   9   8  -4   -2.58    6.80   0
   9   8  -4   -1.06    5.37   0
   8  -8  -4    4.29    6.45   0
   8  -8  -4    0.35    6.42   0
   8   8  -4    7.07    6.13   0
  -8   8   4    0.74    6.26   0
   8   8  -4   -1.71    6.14   0
   7  -8  -4   88.47    7.17   0
   7   8  -4   82.58    6.44   0
  -7   8   4   87.93    6.94   0
   7   8  -4   79.53    6.42   0
   7  -8  -4   86.12    5.39   0
   6   8  -4   30.57    6.54   0
  -6   8   4   35.16    7.11   0
   6  -8  -4   31.91    5.26   0
   6  -8  -4   33.31    7.57   0
   5  -8  -4    6.45    5.27   0
   5   8  -4    7.50    5.38   0
  -5   8   4    8.09    7.90   0
   5  -8  -4    7.09    7.32   0
   4  -8  -4  367.13    7.38   0
   4   8  -4  388.20    7.61   0
  -4   8   4  404.48    9.96   0
   4  -8  -4  390.58   10.24   0
   3  -8  -4   26.65    9.74   0
   3  -8  -4   24.07    5.29   0
   2   8  -4   13.58    7.00   0
   2  -8  -4    6.71    5.18   0
  -1  -8   4   37.63    5.80   0
   1   8  -4   30.25    6.01   0
   1  -8  -4   32.64    7.00   0
   0   8  -4 1654.01   12.59   0
   0  -8   4 1667.12   12.33   0
   0   8   4 1735.95   19.64   0
   0  -8  -4 1749.87   18.65   0
   1   8   4    2.99    7.64   0
   1  -8   4    6.82    5.81   0
  -1  -8  -4    3.89    7.12   0
  -1   8  -4    7.79    7.43   0
   2  -8   4  150.60    6.00   0
  -2   8  -4  155.17    7.53   0
  -2  -8  -4  146.73    7.46   0
   2   8   4  142.32    7.89   0
  -3   8  -4  407.71    7.24   0
  -3  -8  -4  423.47   17.89   0
  -3  -8  -4  395.61    8.18   0
   3  -8   4  398.06    6.89   0
   3   8   4  399.60    7.54   0
  -4   8  -4  226.53    6.68   0
  -4   8  -4  239.09    6.74   0
  -4  -8  -4  254.24    6.50   0
   4  -8   4  220.06    7.54   0
   4   8   4  237.22    7.99   0
  -5   8  -4 1561.81   10.29   0
   5   8   4 1651.15   10.45   0
  -5  -8  -4 1683.17   10.82   0
   5  -8   4 1569.08   10.54   0
  -5   8  -4 1580.52   10.96   0
  -6   8  -4  289.21    7.52   0
   6  -8   4  305.54    6.32   0
  -6  -8  -4  307.47    7.07   0
  -6   8  -4  290.01    6.25   0
   6   8   4  275.62    6.26   0
   7   8   4  126.45    5.95   0
  -7  -8  -4  136.27    5.61   0
   7  -8   4  126.21    6.83   0
  -7   8  -4  117.34    5.70   0
  -7   8  -4  116.92    6.82   0
   8   8   4   58.46    7.14   0
  -8  -8  -4   65.58    5.58   0
   8  -8   4   59.14    5.98   0
  -8   8  -4   54.92    6.70   0
  -8   8  -4   54.01    7.09   0
   9  -9  -4   41.11    5.96   0
  -9   9   4   47.57    6.91   0
   9   9  -4   38.21    5.55   0
   9   9  -4   32.97    7.01   0
   9  -9  -4   29.41    7.10   0
   8  -9  -4   19.80    6.61   0
  -8   9   4   35.72    6.48   0
   8   9  -4   23.13    6.30   0
   8  -9  -4   24.88    6.44   0
   8   9  -4   19.55    6.29   0
   7  -9  -4   11.38    6.59   0
  -7   9   4   12.12    6.40   0
   7   9  -4   10.20    4.98   0
   7   9  -4    5.37    5.92   0
   7  -9  -4    6.36    6.16   0
   6   9  -4 1593.67    9.57   0
   6  -9  -4 1583.84   12.76   0
  -6   9   4 1678.70   12.56   0
   6  -9  -4 1563.37   10.27   0
   5   9  -4 2244.11   11.05   0
  -5   9   4 2326.70   15.31   0
   5  -9  -4 2196.71   15.12   0
   5  -9  -4 2145.16   11.02   0
   4  -9  -4  328.02   11.05   0
   4   9  -4  320.25    7.53   0
  -4   9   4  330.08    9.59   0
   4  -9  -4  320.28    6.40   0
   3  -9  -4   86.58   10.89   0
   3  -9  -4   81.34    5.51   0
   2  -9  -4   44.79    6.55   0
   2   9  -4   50.25    7.04   0
  -1  -9   4  951.53    9.04   0
   1  -9  -4 1004.61    9.71   0
   1   9  -4  944.43    9.39   0
   0   9   4 4046.93   27.71   0
   0   9  -4 3902.92   16.20   0
   0  -9   4 3953.65   15.72   0
   0  -9  -4 4132.96   26.89   0
   0  -9  -4 4016.55   19.96   0
  -1  -9  -4  272.30    9.01   0
   1  -9   4  255.61    7.93   0
  -1   9  -4  267.31    7.08   0
   1   9   4  273.69    9.90   0
   2  -9   4    7.76    6.55   0
  -2   9  -4   13.87    5.80   0
  -2  -9  -4   15.73    6.99   0
   2   9   4   23.04    7.58   0
  -3   9  -4    8.92    7.56   0
   3  -9   4   -5.85    6.81   0
   3   9   4    6.09    6.26   0
  -3  -9  -4   16.07    6.92   0
  -4   9  -4  720.39    8.30   0
  -4  -9  -4  791.54    7.99   0
   4  -9   4  727.89    8.75   0
   4   9   4  752.76    8.65   0
  -4   9  -4  748.78    9.21   0
  -5  -9  -4  467.06    7.81   0
   5  -9   4  464.83    8.00   0
  -5   9  -4  448.42    7.20   0
   5   9   4  447.62    8.44   0
  -5   9  -4  423.85    7.08   0
  -6   9  -4    4.29    5.26   0
  -6  -9  -4   10.99    6.17   0
   6  -9   4   13.47    5.13   0
  -6   9  -4    7.44    5.28   0
   6   9   4    6.31    5.30   0
  -7  -9  -4    5.48    4.79   0
  -7   9  -4    9.83    5.24   0
   7  -9   4    1.66    6.30   0
   7   9   4   10.98    5.78   0
  -7   9  -4    1.90    5.39   0
   8   9   4   -4.02    6.75   0
  -8  -9  -4    0.55    6.39   0
  -8   9  -4    4.17    6.65   0
   8  -9   4    7.09    6.86   0
  -8   9  -4    6.72    6.61   0
   9 -10  -4   12.18    5.67   0
   9 -10  -4    9.70    7.02   0
  -9  10   4    5.91    6.66   0
   9  10  -4    9.52    6.70   0
   9  10  -4    8.54    5.33   0
   8 -10  -4   49.75    5.47   0
  -8  10   4   58.04    6.57   0
   8  10  -4   46.49    6.33   0
   8 -10  -4   44.18    6.87   0
   8  10  -4   42.70    7.43   0
   7 -10  -4  220.70    5.98   0
  -7  10   4  226.79    7.47   0
   7 -10  -4  235.76    7.71   0
   7  10  -4  221.40    5.89   0
   7  10  -4  247.94    8.02   0
   6 -10  -4 1040.85    9.39   0
   6 -10  -4 1057.78   11.69   0
  -6  10   4 1085.00   11.53   0
   6  10  -4 1023.33    8.30   0
   5 -10  -4  118.90    6.96   0
   5 -10  -4  117.00    8.88   0
   5  10  -4  123.81    5.81   0
  -5  10   4  117.40    7.52   0
   4  10  -4  219.19    7.29   0
   4 -10  -4  213.61    9.85   0
   4 -10  -4  210.16    6.10   0
  -4  10   4  220.46    9.41   0
  -3  10   4  613.37   15.52   0
   3  10  -4  568.91    7.43   0
   3 -10  -4  617.31   15.53   0
   3 -10  -4  601.59    7.35   0
   2  10  -4  735.47    9.10   0
   2 -10  -4  777.51    8.20   0
   1 -10  -4 1179.08   10.94   0
  -1 -10   4 1145.79   10.22   0
   1  10  -4 1155.05    9.83   0
   0  10  -4 2517.80   13.24   0
   0  10   4 2578.24   22.74   0
   0 -10   4 2489.16   12.79   0
   0 -10  -4 2544.15   15.95   0
  -1 -10  -4  652.48    9.86   0
  -1 -10  -4  642.78   11.88   0
   1 -10   4  633.83    8.86   0
  -1  10  -4  611.40    8.01   0
   1  10   4  646.49   10.55   0
   2 -10   4  420.66    6.93   0
  -2 -10  -4  450.14    8.29   0
  -2  10  -4  420.50    8.31   0
  -2 -10  -4  426.15   14.86   0
   2  10   4  430.60    8.67   0
  -3  10  -4 1543.64   10.32   0
  -3 -10  -4 1611.33   11.55   0
   3  10   4 1612.92   11.34   0
   3 -10   4 1579.65    9.91   0
  -4  10  -4  460.67    7.30   0
  -4 -10  -4  472.90    7.27   0
   4 -10   4  460.81    7.02   0
  -4  10  -4  465.64    8.52   0
   4  10   4  466.04    8.98   0
  -5  10  -4   13.96    5.28   0
  -5 -10  -4   11.82    5.25   0
   5 -10   4   16.34    5.32   0
  -5  10  -4   17.00    5.60   0
   5  10   4   11.17    6.76   0
  -6 -10  -4  386.85    6.68   0
   6 -10   4  350.27    6.62   0
  -6  10  -4  332.94    7.70   0
  -6  10  -4  351.81    6.71   0
   6  10   4  338.96    8.05   0
  -7 -10  -4  546.81    7.26   0
   7 -10   4  519.71    7.22   0
  -7  10  -4  472.75    7.36   0
  -7  10  -4  461.10    8.49   0
   7  10   4  503.26    7.55   0
   8  10   4  150.34    7.70   0
  -8 -10  -4  210.76    6.37   0
   8 -10   4  190.86    6.40   0
  -8  10  -4  129.67    7.45   0
  -8  10  -4  195.53    6.78   0
   9 -11  -4  110.09    6.38   0
   9 -11  -4   93.07    7.67   0
   9  11  -4   86.05    5.96   0
  -9  11   4   98.96    7.43   0
   9  11  -4  102.19    8.69   0
   8  11  -4   10.34    7.43   0
   8 -11  -4   17.57    6.89   0
  -8  11   4   15.25    6.56   0
   8  11  -4   10.95    6.12   0
   8 -11  -4   17.32    5.53   0
   7  11  -4   58.44    7.43   0
   7 -11  -4   46.60    6.16   0
   7 -11  -4   58.09    6.79   0
  -7  11   4   61.23    6.49   0
   7  11  -4   58.32    5.08   0
   6 -11  -4  387.20    6.54   0
   6 -11  -4  410.81    9.32   0
  -6  11   4  435.68    8.35   0
   6  11  -4  378.24    6.77   0
   5 -11  -4 1542.72   13.98   0
  -5  11   4 1575.45   13.76   0
   5  11  -4 1519.58    9.59   0
   5 -11  -4 1480.68   10.35   0
   4  11  -4 1472.42   10.01   0
   4 -11  -4 1405.14   10.16   0
  -4  11   4 1445.05   15.55   0
   4 -11  -4 1455.18   15.93   0
   3 -11  -4  376.14   14.28   0
  -3  11   4  379.87   14.42   0
   3 -11  -4  359.94    7.37   0
   3  11  -4  344.82    6.38   0
   2  11  -4   60.33    5.49   0
   2 -11  -4   50.19    6.45   0
  -1 -11   4  479.39    8.18   0
   1 -11  -4  484.02    8.52   0
   1  11  -4  481.97    8.53   0
   0  11  -4 1641.54   10.93   0
   0 -11  -4 1723.16   13.88   0
   0 -11   4 1675.15   11.33   0
   0  11   4 1793.66   20.21   0
  -1 -11  -4  218.70    7.45   0
  -1  11  -4  202.11    6.49   0
   1 -11   4  205.17    7.30   0
   1  11   4  206.89    9.10   0
  -1 -11  -4  206.18    9.36   0
   2 -11   4   88.83    5.66   0
  -2 -11  -4   88.38    7.16   0
  -2  11  -4   83.18    7.18   0
   2  11   4   87.98    7.51   0
  -2 -11  -4   87.97   13.03   0
  -3  11  -4    7.05    5.93   0
  -3  11  -4    5.98    5.35   0
  -3 -11  -4   -1.61    5.52   0
   3  11   4   -2.52    7.58   0
   3 -11   4    5.05    5.42   0
  -4  11  -4  473.81    7.29   0
  -4 -11  -4  493.26    7.98   0
   4 -11   4  451.67    6.80   0
   4  11   4  458.48    7.56   0
  -4  11  -4  442.96    7.20   0
  -5 -11  -4  592.23    7.71   0
  -5  11  -4  533.59    7.36   0
   5 -11   4  541.82    7.11   0
   5  11   4  555.93    7.82   0
  -5  11  -4  546.59    7.35   0
  -6 -11  -4  262.13    5.90   0
  -6  11  -4  220.15    7.35   0
   6 -11   4  233.90    5.90   0
  -6  11  -4  237.75    7.37   0
   6  11   4  226.46    7.45   0
  -7 -11  -4    6.13    5.04   0
   7 -11   4    4.78    5.38   0
  -7  11  -4    1.74    5.32   0
  -7  11  -4    1.16    6.66   0
   7  11   4    5.38    5.46   0
   8  11   4   33.58    5.99   0
  -8 -11  -4   43.06    5.49   0
  -8  11  -4   34.97    7.07   0
   8 -11   4   36.28    6.08   0
  -8  11  -4   53.00    7.04   0
   9 -12  -4    9.63    5.95   0
  -9  12   4    7.62    6.76   0
   9 -12  -4   13.55    8.11   0
   9  12  -4    4.15    6.98   0
   9  12  -4   17.56    6.40   0
   8 -12  -4    4.64    6.58   0
   8 -12  -4    9.48    6.62   0
  -8  12   4   -4.27    6.39   0
   8  12  -4   -5.29    6.08   0
   8  12  -4    3.55    7.14   0
   7 -12  -4  178.12    5.84   0
   7 -12  -4  180.21    7.39   0
  -7  12   4  179.85    7.19   0
   7  12  -4  163.05    6.58   0
   6 -12  -4  303.45    7.93   0
  -6  12   4  355.48    7.98   0
   6  12  -4  307.30    7.06   0
   6 -12  -4  301.94    7.44   0
   5  12  -4   97.08    6.86   0
  -5  12   4  100.33    7.88   0
   5 -12  -4  110.00    8.41   0
   5 -12  -4  105.52    6.87   0
  -4  12   4  411.05   11.61   0
   4 -12  -4  403.50   10.66   0
   4  12  -4  396.00    8.11   0
   4 -12  -4  385.97    6.76   0
   3  12  -4  148.49    6.71   0
  -3  12   4  157.17   13.10   0
   3 -12  -4  152.62   12.77   0
   3 -12  -4  149.21    6.55   0
   2 -12  -4  296.82    7.50   0
   2  12  -4  301.58    6.34   0
   1  12  -4 1065.30    9.18   0
   1 -12  -4 1085.18   10.50   0
   0  12  -4  220.52    7.59   0
   0 -12   4  251.40    6.19   0
   0  12   4  249.24   11.81   0
   0 -12  -4  244.19    8.42   0
  -1 -12  -4  194.41    8.09   0
  -1  12  -4  181.27    7.31   0
   1  12   4  181.21    8.99   0
   1 -12   4  180.86    7.03   0
  -1 -12  -4  170.74    8.58   0
  -2 -12  -4  575.35   17.91   0
  -2 -12  -4  591.10    8.68   0
   2 -12   4  569.80    8.40   0
  -2  12  -4  535.89    8.84   0
   2  12   4  567.77   10.01   0
  -3  12  -4  111.82    5.84   0
   3 -12   4  128.23    7.01   0
  -3  12  -4  129.20    6.25   0
  -3 -12  -4  125.55    7.02   0
   3  12   4  139.72    7.76   0
  -4  12  -4    3.53    5.69   0
  -4  12  -4    2.85    5.51   0
  -4 -12  -4    2.50    6.56   0
   4  12   4    0.39    7.23   0
   4 -12   4    5.76    6.23   0
  -5  12  -4   11.00    5.40   0
  -5 -12  -4   13.69    5.09   0
   5  12   4   12.82    5.32   0
   5 -12   4    4.39    5.06   0
  -5  12  -4   12.90    5.42   0
  -6  12  -4  170.59    7.07   0
  -6 -12  -4  188.75    5.68   0
  -6  12  -4  163.79    7.09   0
   6 -12   4  159.94    5.86   0
   6  12   4  175.25    7.40   0
  -7 -12  -4  171.58    7.02   0
   7 -12   4  157.65    6.26   0
  -7  12  -4  160.32    5.89   0
  -7  12  -4  149.78    6.05   0
   7  12   4  173.07    6.35   0
   9  13  -4    6.42    8.06   0
  -9  13   4    2.04    6.79   0
   9 -13  -4    6.33    7.15   0
   9  13  -4   -1.26    6.50   0
   9 -13  -4    5.97    5.67   0
   8 -13  -4   19.25    6.63   0
  -8  13   4   15.44    6.72   0
   8 -13  -4   18.94    7.71   0
   8  13  -4   18.64    5.01   0
   8  13  -4   15.45    6.49   0
   7 -13  -4  148.37    5.73   0
  -7  13   4  144.21    7.14   0
   7 -13  -4  146.45    8.30   0
   7  13  -4  136.22    6.65   0
   6 -13  -4   13.28    4.84   0
   6  13  -4    2.47    6.20   0
  -6  13   4   14.81    7.45   0
   6 -13  -4   13.95    7.67   0
   5  13  -4    4.56    5.18   0
  -5  13   4    4.20    7.35   0
   5 -13  -4    0.94    7.33   0
   5 -13  -4    7.00    6.65   0
   4  13  -4  112.67    5.96   0
   4 -13  -4  108.48    5.79   0
  -4  13   4  115.29    9.63   0
   4 -13  -4  113.00    9.47   0
   3 -13  -4    1.76   10.59   0
  -3  13   4    3.50   12.07   0
   3  13  -4    2.90    5.28   0
   3 -13  -4    6.51    5.17   0
   2  13  -4    1.16    5.09   0
   2 -13  -4    7.63    6.40   0
   1  13  -4  239.87    6.43   0
   1 -13  -4  236.83    7.80   0
   0 -13   4   -2.32    6.18   0
   0  13  -4    2.43    6.59   0
   0  13   4    9.68   10.36   0
   0 -13  -4    2.56    5.98   0
  -1 -13  -4    1.41    8.60   0
   1 -13   4   11.01    6.31   0
   1  13   4   -2.53    7.13   0
  -1  13  -4    4.47    5.56   0
  -2 -13  -4   13.99    6.48   0
   2 -13   4   34.61    6.51   0
  -2  13  -4   13.56    7.11   0
   2  13   4   16.65    8.39   0
   3 -13   4  366.71    7.80   0
  -3  13  -4  345.64    7.66   0
  -3  13  -4  342.54    7.12   0
  -3 -13  -4  374.56    6.62   0
   3  13   4  355.14    7.43   0
  -4  13  -4    8.81    5.65   0
  -4  13  -4    1.29    6.47   0
  -4 -13  -4    4.96    6.26   0
   4  13   4    2.93    7.09   0
   4 -13   4   -0.88    6.02   0
  -5  13  -4   94.40    6.96   0
  -5 -13  -4  111.45    6.24   0
   5 -13   4  102.52    5.62   0
   5  13   4  119.00    6.23   0
  -5  13  -4   99.28    5.93   0
  -6 -13  -4    1.49    6.06   0
  -6  13  -4   -4.96    5.42   0
   6 -13   4    2.26    5.30   0
  -6  13  -4   10.52    6.40   0
   6  13   4    9.89    6.73   0
  -7 -13  -4   14.17    6.22   0
  -7  13  -4   12.30    6.43   0
  -7  13  -4   -2.45    5.41   0
   7 -13   4   14.82    6.45   0
   7  13   4   16.11    6.70   0
   8 -14  -4   25.36    6.69   0
  -8  14   4   28.88    6.80   0
   8 -14  -4   31.91    7.02   0
   8  14  -4   17.24    5.30   0
   8  14  -4   25.46    7.77   0
  -7  14   4  115.27    7.09   0
   7  14  -4  111.83    5.60   0
   7 -14  -4  108.49    8.19   0
   7 -14  -4  101.36    6.66   0
   6 -14  -4  195.51    5.96   0
  -6  14   4  200.75    8.43   0
   6 -14  -4  212.70    8.66   0
   6  14  -4  189.02    5.75   0
  -5  14   4   61.99    8.25   0
   5 -14  -4   64.63    8.04   0
   5 -14  -4   53.37    5.28   0
   5  14  -4   63.22    6.60   0
   4 -14  -4  343.95   10.75   0
   4  14  -4  342.49    7.86   0
   4 -14  -4  347.55    6.49   0
  -4  14   4  357.77   11.88   0
   3 -14  -4 1160.52    9.81   0
   3 -14  -4 1161.39   19.84   0
  -3  14   4 1176.29   20.48   0
   3  14  -4 1064.18    8.92   0
   2  14  -4  110.34    5.66   0
   2 -14  -4  126.14    6.98   0
   1  14  -4  634.54    8.71   0
  -1  14   4  667.47   24.15   0
  -1  14   4  698.95   24.73   0
   1 -14  -4  660.53    9.08   0
   0 -14   4  746.60    7.78   0
   0  14  -4  740.61    9.05   0
   0 -14  -4  800.25   10.68   0
   0  14   4  804.94   14.97   0
  -1 -14  -4  144.97    9.57   0
   1 -14   4  129.34    6.77   0
   1  14   4  146.99    9.09   0
  -1  14  -4  131.26    7.29   0
  -2  14  -4  674.53    9.21   0
   2 -14   4  692.95    8.75   0
   2  14   4  708.82   10.25   0
  -3  14  -4  229.51    7.10   0
  -3 -14  -4  254.97    7.43   0
   3 -14   4  237.51    6.31   0
  -3  14  -4  222.74    6.76   0
   3  14   4  235.67    8.39   0
   4 -14   4  915.93    9.01   0
  -4 -14  -4 1009.64    9.21   0
  -4  14  -4  915.25    8.65   0
   4  14   4  948.50    9.71   0
  -4  14  -4  983.19    8.54   0
  -5  14  -4  105.54    6.99   0
  -5 -14  -4  117.43    5.44   0
   5  14   4  109.60    6.08   0
   5 -14   4  113.56    5.48   0
  -5  14  -4  106.13    5.96   0
  -6  14  -4   -1.47    6.63   0
  -6 -14  -4    7.26    6.02   0
   6 -14   4    6.79    5.24   0
  -6  14  -4    6.36    5.40   0
   6  14   4   14.12    6.86   0
   7 -14   4   33.57    6.85   0
  -7 -14  -4   36.54    6.48   0
  -7  14  -4   44.92    6.93   0
   7  14   4   47.57    6.90   0
  -7  14  -4   45.39    6.83   0
   8 -15  -4   82.05    5.88   0
  -8  15   4   90.54    8.20   0
   8 -15  -4   94.16    7.25   0
   8  15  -4   70.94    6.79   0
   8  15  -4   80.21    8.14   0
   7 -15  -4   51.42    5.30   0
  -7  15   4   58.60    7.78   0
   7  15  -4   50.73    6.35   0
   7 -15  -4   50.42    7.18   0
   6 -15  -4  148.67    6.76   0
   6  15  -4  136.80    6.56   0
  -6  15   4  149.13    8.39   0
   6 -15  -4  146.73    8.17   0
  -5  15   4  612.88   10.86   0
   5  15  -4  598.59    7.38   0
   5 -15  -4  601.67   10.63   0
   5 -15  -4  591.76    7.35   0
   4 -15  -4  665.35   12.92   0
  -4  15   4  693.83   13.25   0
   4 -15  -4  677.74    7.48   0
   4  15  -4  673.00    8.49   0
   3 -15  -4   18.51    5.46   0
  -3  15   4   12.29   11.87   0
   3  15  -4    7.75    5.22   0
   3 -15  -4   13.76   10.64   0
   2  15  -4   38.34    5.56   0
   2 -15  -4   40.88    6.69   0
   1 -15  -4  553.22    8.67   0
  -1  15   4  550.95   18.73   0
   1  15  -4  513.27    8.23   0
  -1  15   4  530.36   19.54   0
   0 -15  -4 1471.11   12.93   0
   0  15  -4 1307.69   10.62   0
   0  15   4 1337.00   15.99   0
   0 -15   4 1382.60   10.24   0
   0  15   4 1449.59   16.62   0
   1 -15   4  952.90    9.18   0
   1  15   4  989.61   12.38   0
  -1 -15  -4 1000.16   13.84   0
  -1  15  -4  915.35    8.64   0
  -2  15  -4   76.15    6.11   0
   2 -15   4   74.50    5.61   0
   2  15   4   71.60    7.81   0
  -3  15  -4   38.08    6.66   0
  -3 -15  -4   60.73    6.96   0
  -3  15  -4   64.83    6.34   0
   3 -15   4   64.30    5.50   0
   3  15   4   60.32    7.31   0
  -4  15  -4  373.45    7.01   0
  -4  15  -4  372.24    7.86   0
   4 -15   4  369.15    6.63   0
  -4 -15  -4  394.88    7.52   0
   4  15   4  381.00    8.07   0
  -5  15  -4  590.74    7.56   0
  -5 -15  -4  633.17    8.21   0
  -5  15  -4  601.80    7.85   0
   5  15   4  597.07    7.93   0
   5 -15   4  635.68    7.49   0
  -6  15  -4   35.49    6.38   0
  -6 -15  -4   34.33    6.21   0
   6 -15   4   44.76    6.56   0
  -6  15  -4   42.36    5.72   0
   6  15   4   38.50    5.76   0
   7  15   4   26.07    5.97   0
  -7 -15  -4   21.38    6.43   0
  -7  15  -4    5.17    6.83   0
   7 -15   4   27.84    6.92   0
  -7  15  -4   21.40    6.75   0
   8  16  -4    9.52    7.80   0
   8 -16  -4    8.23    5.37   0
  -8  16   4   11.73    6.76   0
   8  16  -4   11.71    5.16   0
   8 -16  -4    6.22    6.95   0
  -7  16   4  206.60    9.05   0
   7  16  -4  189.14    5.95   0
   7 -16  -4  214.22    8.28   0
   7 -16  -4  201.82    7.30   0
   6 -16  -4  146.41    5.52   0
   6  16  -4  138.39    5.48   0
  -6  16   4  155.46    8.17   0
   6 -16  -4  144.27    8.03   0
   5 -16  -4   25.77    8.35   0
   5  16  -4   22.85    6.38   0
   5 -16  -4   30.80    5.07   0
  -5  16   4   30.93    7.80   0
   4 -16  -4  125.44    5.81   0
   4  16  -4  131.71    5.89   0
  -4  16   4  135.29   10.24   0
   4 -16  -4  136.27   10.32   0
   4  16  -4  116.28    5.56   0
   3 -16  -4    4.71    5.18   0
   3  16  -4   12.54    6.25   0
  -3  16   4   10.87   12.24   0
   2 -16  -4   98.43    5.73   0
   2  16  -4   86.78    5.60   0
   1 -16  -4  142.24    7.21   0
  -1  16   4  145.84   13.98   0
   1  16  -4  130.99    5.91   0
  -1  16   4  132.45   14.28   0
   0  16   4   41.95    8.89   0
   0 -16  -4   53.64    7.80   0
   0  16  -4   51.41    5.65   0
   0 -16   4   51.32    5.34   0
   0  16   4   54.53    9.50   0
  -1 -16  -4  476.62   10.49   0
   1 -16   4  493.79    7.00   0
   1  16   4  489.92   10.37   0
  -1  16  -4  455.12    7.31   0
  -2  16  -4  164.74    7.70   0
   2  16   4  167.84    9.10   0
   2 -16   4  164.88    6.31   0
  -3  16  -4  482.61    7.07   0
  -3  16  -4  473.40    8.39   0
   3 -16   4  478.49    6.82   0
   3  16   4  503.14    9.14   0
  -4  16  -4   42.91    7.00   0
   4 -16   4   36.00    5.14   0
   4  16   4   31.64    6.99   0
  -4  16  -4   40.71    6.49   0
   5 -16   4  119.65    5.62   0
  -5  16  -4  110.19    5.80   0
  -5  16  -4  127.25    7.38   0
  -5 -16  -4  126.40    5.50   0
   5  16   4  116.05    6.05   0
  -6  16  -4   82.52    5.55   0
  -6 -16  -4  106.31    5.59   0
   6  16   4   91.20    6.17   0
  -6  16  -4   78.53    7.10   0
   6 -16   4   88.69    6.74   0
  -7 -16  -4  120.53    7.09   0
  -7  16  -4  115.42    6.43   0
   7 -16   4  133.42    6.22   0
   7  16   4  120.95    7.71   0
  -7  16  -4   98.15    7.32   0
   8  17  -4   82.46    8.58   0
  -8  17   4   93.46    8.63   0
   8  17  -4   72.28    6.86   0
   8 -17  -4  100.52    8.69   0
   8 -17  -4   87.61    7.09   0
   7 -17  -4   31.81    5.32   0
  -7  17   4   30.56    6.79   0
   7  17  -4   19.03    6.33   0
   7 -17  -4   29.11    7.43   0
   6 -17  -4  122.69    6.90   0
   6  17  -4  105.24    6.63   0
  -6  17   4  121.22    8.26   0
   6 -17  -4  117.97    7.93   0
   5 -17  -4   46.36    7.30   0
   5  17  -4   39.41    6.22   0
   5 -17  -4   45.07    6.36   0
  -5  17   4   50.15    8.62   0
   4  17  -4   22.15    5.29   0
   4  17  -4   22.87    4.98   0
   4 -17  -4   26.25    4.97   0
  -4  17   4   28.87    9.31   0
   4 -17  -4   26.91    9.08   0
   3 -17  -4  319.78    7.75   0
   3  17  -4  293.00    6.23   0
  -3  17   4  334.50   15.63   0
   2 -17  -4   34.16    6.60   0
   2  17  -4   33.51    5.19   0
  -2  17   4   31.05   15.59   0
  -2  17   4   34.11   16.97   0
   1 -17  -4  663.32    9.23   0
  -1  17   4  658.11   16.15   0
   1  17  -4  611.56    8.67   0
  -1  17   4  632.31   16.28   0
   0 -17  -4  880.48   10.60   0
   0  17  -4  822.05    8.29   0
   0  17   4  845.31   13.74   0
   0 -17   4  820.41    8.80   0
   0  17   4  865.42   13.67   0
   1 -17   4  101.21    5.71   0
   1  17   4   90.79    8.44   0
  -1  17  -4  100.20    5.98   0
  -2  17  -4  952.95    8.87   0
   2  17   4  997.73   11.81   0
   2 -17   4  999.47    8.58   0
  -3  17  -4   25.56    5.56   0
   3 -17   4   29.57    5.37   0
   3  17   4   37.50    6.94   0
  -3  17  -4   25.72    5.58   0
  -4  17  -4  483.94    6.81   0
   4 -17   4  506.81    6.92   0
   4  17   4  450.72    8.69   0
  -4  17  -4  463.16    8.39   0
  -5  17  -4   19.13    6.38   0
   5 -17   4    2.18    6.31   0
   5  17   4   -1.31    6.65   0
  -5  17  -4   23.43    6.78   0
   6 -17   4   12.76    6.33   0
   6  17   4   15.97    6.76   0
  -6  17  -4    1.66    5.56   0
  -6  17  -4   10.24    5.31   0
  -7  17  -4   12.04    6.81   0
  -7  17  -4   13.74    7.24   0
   7  17   4   10.89    7.13   0
   7 -17   4    9.64    5.50   0
   8 -18  -4   36.25    6.80   0
  -8  18   4   35.70    7.19   0
   8  18  -4   34.88    5.46   0
   8 -18  -4   28.76    7.26   0
   8  18  -4   33.82    8.19   0
   7 -18  -4   18.55    5.35   0
  -7  18   4   16.57    7.62   0
   7  18  -4   13.77    5.20   0
   7 -18  -4   18.72    7.53   0
   6 -18  -4  132.93    7.96   0
   6  18  -4  116.26    6.75   0
  -6  18   4  140.49    8.40   0
   6 -18  -4  124.62    5.84   0
   5 -18  -4   43.74    6.37   0
   5 -18  -4   43.20    8.12   0
  -5  18   4   44.31    8.65   0
   5  18  -4   46.95    5.11   0
   4 -18  -4   68.79    5.51   0
   4  18  -4   70.54    5.32   0
   4 -18  -4   71.61    9.18   0
   4  18  -4   63.06    6.14   0
  -4  18   4   75.65   10.03   0
   3 -18  -4   -7.35    6.60   0
  -3  18   4    3.48   12.05   0
   3  18  -4    4.35    5.19   0
  -2  18   4   32.99   15.51   0
   2  18  -4   35.16    5.23   0
  -2  18   4   27.99   13.72   0
   2 -18  -4   31.03    6.70   0
   1 -18  -4  270.33    8.04   0
  -1  18   4  274.36   13.28   0
   1  18  -4  253.97    6.89   0
  -1  18   4  256.90   12.83   0
   0 -18  -4 1254.69   11.59   0
   0  18  -4 1187.11   10.63   0
   0  18   4 1231.51   15.08   0
   0 -18   4 1192.94   10.02   0
   0  18   4 1182.79   14.77   0
   1  18   4   11.19    7.58   0
   1 -18   4    9.82    6.61   0
  -1  18  -4   12.49    7.06   0
   2 -18   4    3.11    5.38   0
  -2  18  -4   -2.60    6.53   0
  -2  18  -4   -4.24    5.91   0
   2  18   4    2.33    7.43   0
  -3  18  -4   35.55    5.36   0
  -3  18  -4   47.13    6.86   0
   3 -18   4   36.24    6.40   0
   3  18   4   37.22    6.79   0
  -4  18  -4  385.24    7.14   0
  -4  18  -4  413.08    7.62   0
   4 -18   4  414.69    6.78   0
   4  18   4  398.85    8.30   0
  -5  18  -4   74.43    5.93   0
   5 -18   4   77.56    6.70   0
  -5  18  -4   78.08    5.49   0
   5  18   4   61.94    6.90   0
  -6  18  -4   11.45    6.58   0
   6 -18   4    7.54    6.68   0
   6  18   4   12.51    5.62   0
  -6  18  -4   17.17    7.03   0
   8 -19  -4    6.90    5.49   0
  -8  19   4    2.18    7.96   0
   8  19  -4   -0.92    5.30   0
   8  19  -4    2.94    8.76   0
   8 -19  -4   -1.59    8.12   0
   7 -19  -4    2.83    6.66   0
   7 -19  -4   14.35    7.47   0
  -7  19   4    8.15    6.76   0
   7  19  -4   12.23    5.28   0
   6 -19  -4   27.46    6.76   0
   6 -19  -4   24.43    7.74   0
  -6  19   4   25.79    8.78   0
   6  19  -4   20.08    5.25   0
   5  19  -4  101.19    5.54   0
   5 -19  -4   99.61    5.58   0
  -5  19   4  112.47    9.33   0
   5 -19  -4  106.13    8.90   0
   5  19  -4   89.53    5.23   0
   4 -19  -4    6.31    5.33   0
   4 -19  -4    1.44    8.58   0
   4  19  -4   -3.28    5.99   0
  -4  19   4    4.43    9.48   0
   4  19  -4   -0.23    4.76   0
   3  19  -4   10.91    4.80   0
   3 -19  -4   19.06    6.66   0
  -3  19   4   19.95   11.91   0
  -2  19   4    1.24   12.65   0
  -2  19   4    3.93   13.76   0
   2 -19  -4   -2.26    6.75   0
   2  19  -4    0.89    4.96   0
   1 -19  -4   70.26    7.37   0
  -1  19   4   59.47   11.56   0
  -1  19   4   65.71   12.05   0
   1  19  -4   68.90    5.90   0
   0 -19  -4  236.34    7.45   0
   0  19  -4  226.80    7.73   0
   0 -19   4  235.64    6.03   0
   0  19   4  221.53   10.30   0
   0  19   4  226.06   10.52   0
   1 -19   4   18.80    6.45   0
   1  19   4   17.09    7.65   0
  -1  19  -4   16.01    5.57   0
   2 -19   4  142.28    6.71   0
  -2  19  -4  142.63    6.93   0
  -2  19  -4  135.51    7.35   0
   2  19   4  141.55    7.54   0
  -3  19  -4   43.62    5.50   0
  -3  19  -4   42.18    5.62   0
   3  19   4   48.98    6.77   0
   3 -19   4   46.35    6.24   0
  -4  19  -4  119.10    5.85   0
   4 -19   4  113.47    5.58   0
  -4  19  -4  113.56    7.15   0
   4  19   4  117.73    7.04   0
  -5  19  -4  161.86    6.94   0
   5 -19   4  166.12    7.05   0
  -5  19  -4  149.12    7.46   0
   5  19   4  174.63    6.38   0
  -6  19  -4   -7.57    6.48   0
   6 -19   4    5.72    6.67   0
   6  19   4    7.44    6.95   0
  -6  19  -4    2.50    5.61   0
   7 -20  -4   76.13    8.17   0
   7 -20  -4   67.85    6.00   0
  -7  20   4   72.60    8.45   0
   7  20  -4   68.90    6.68   0
   6  20  -4  380.00    6.79   0
   6 -20  -4  407.24    9.99   0
  -6  20   4  399.18   10.37   0
   6 -20  -4  390.93    6.76   0
   5 -20  -4  150.85    8.95   0
   5 -20  -4  142.89    6.66   0
   5  20  -4  131.53    5.44   0
  -5  20   4  142.34    9.73   0
   5  20  -4  121.86    6.13   0
   4 -20  -4   20.03    4.98   0
   4  20  -4   25.84    6.22   0
   4 -20  -4   20.68    9.20   0
  -4  20   4   20.49    9.65   0
   4  20  -4    8.95    5.82   0
   3 -20  -4  325.86    6.61   0
   3  20  -4  281.99    7.11   0
  -3  20   4  314.31   14.16   0
   2  20  -4  222.71    5.93   0
  -2  20   4  224.89   13.71   0
  -2  20   4  234.43   14.52   0
   2 -20  -4  218.53    6.28   0
  -1  20   4 1083.77   17.31   0
   1 -20  -4 1075.17   10.83   0
   1  20  -4 1009.63    9.76   0
  -1  20   4 1072.30   17.14   0
   0  20  -4  587.30    7.69   0
   0  20   4  590.84   12.20   0
   0 -20   4  587.65    8.08   0
   0  20   4  609.15   12.25   0
   1 -20   4   95.04    5.40   0
  -1  20  -4   78.19    5.66   0
   1  20   4   84.89    8.12   0
   1  20   4   74.23    7.58   0
  -2  20  -4  512.66    8.16   0
   2 -20   4  590.32    8.09   0
  -2  20  -4  548.17    8.66   0
   2  20   4  587.96    9.82   0
  -3  20  -4  501.49    7.20   0
  -3  20  -4  447.29    8.60   0
   3 -20   4  479.40    7.96   0
   3  20   4  456.36    8.91   0
  -4  20  -4   29.73    5.46   0
  -4  20  -4   28.02    6.76   0
   4 -20   4   31.11    6.30   0
   4  20   4   35.76    6.78   0
  -5  20  -4   11.98    5.83   0
   5 -20   4    6.21    6.56   0
   5  20   4    7.14    6.80   0
  -5  20  -4    7.80    5.31   0
   6  20   4   55.22    7.50   0
   6 -20   4   67.42    7.25   0
  -6  20  -4   44.41    7.31   0
  -6  20  -4   74.11    5.88   0
   7 -21  -4   -0.34    7.57   0
   7 -21  -4    8.30    5.37   0
  -7  21   4    5.17    7.86   0
   7  21  -4   16.18    6.39   0
   6  21  -4   13.63    5.08   0
   6 -21  -4    5.76    6.35   0
  -6  21   4   14.33    8.59   0
   6 -21  -4   22.41    8.20   0
   5 -21  -4   27.03    6.48   0
   5  21  -4   23.46    5.16   0
   5 -21  -4   25.18    8.95   0
   5  21  -4   24.28    4.94   0
  -5  21   4   25.06    9.03   0
   4  21  -4  212.91    7.08   0
   4 -21  -4  247.72    7.43   0
   4  21  -4  200.32    6.64   0
  -4  21   4  248.31   11.72   0
   3 -21  -4  202.90    6.31   0
   3  21  -4  174.89    6.81   0
  -3  21   4  208.86   13.07   0
  -2  21   4   -3.72   11.38   0
   2 -21  -4   -1.90    6.08   0
  -2  21   4    1.20   10.47   0
   2  21  -4   -1.82    5.01   0
  -1  21   4  110.32   11.27   0
  -1  21   4  117.83   10.29   0
   1  21  -4  112.18    6.93   0
   1 -21  -4  121.12    5.84   0
   0  21  -4   48.46    6.60   0
   0  21   4   57.62    8.06   0
   0  21   4   48.76    8.79   0
  -1  21  -4  135.84    5.80   0
   1 -21   4  140.69    6.65   0
   1  21   4  135.06    8.13   0
   1  21   4  134.81    7.89   0
   2 -21   4   86.70    6.56   0
  -2  21  -4   86.66    7.24   0
   2  21   4   86.96    7.04   0
  -2  21  -4   91.62    5.64   0
   3 -21   4   42.76    6.43   0
  -3  21  -4   49.47    6.98   0
   3  21   4   46.79    7.75   0
  -3  21  -4   52.99    6.69   0
  -4  21  -4  137.60    6.98   0
  -4  21  -4  137.97    6.26   0
   4 -21   4  143.66    6.75   0
   4  21   4  128.06    7.37   0
  -5  21  -4   61.23    7.20   0
  -5  21  -4   53.65    6.63   0
   5 -21   4   60.79    6.69   0
   5  21   4   63.05    7.16   0
  -6  21  -4    7.60    5.78   0
   6 -21   4    6.56    6.99   0
   6  21   4    3.39    7.17   0
  -6  21  -4    5.13    6.68   0
   7 -22  -4   13.42    6.73   0
   7  22  -4    8.43    5.34   0
  -7  22   4    5.47    8.91   0
   7 -22  -4   16.73    7.95   0
   6 -22  -4   -3.54    5.23   0
  -6  22   4    7.05    7.64   0
   6  22  -4   10.22    4.87   0
   6  22  -4    0.26    5.90   0
   6 -22  -4    5.52    7.22   0
   5 -22  -4   79.50    5.74   0
   5  22  -4   72.63    5.40   0
   5  22  -4   80.22    5.48   0
  -5  22   4   79.34    9.84   0
   5 -22  -4   84.67    9.41   0
   4  22  -4    2.38    4.76   0
  -4  22   4    2.25   10.36   0
   4 -22  -4    9.20    6.28   0
   4  22  -4   -0.66    4.82   0
   3 -22  -4  189.45    5.75   0
   3  22  -4  160.23    5.77   0
  -3  22   4  199.00   13.40   0
   2 -22  -4  118.43    6.61   0
  -2  22   4  120.12   11.33   0
  -2  22   4  118.30   12.02   0
   2  22  -4  125.05    5.73   0
  -1  22   4    1.86    9.05   0
   1  22  -4    5.74    5.20   0
  -1  22   4    5.51   10.18   0
   0  22  -4  174.45    6.07   0
   0  22   4  194.12    9.67   0
   0  22   4  182.95    9.44   0
   1 -22   4   80.06    6.36   0
  -1  22  -4   77.67    6.86   0
  -1  22  -4   79.88    6.72   0
   1  22   4   73.69    6.74   0
   1  22   4   66.43    7.42   0
  -2  22  -4  158.57    5.88   0
   2  22   4  150.99    7.54   0
  -2  22  -4  132.15    7.29   0
   2 -22   4  155.24    6.85   0
  -3  22  -4  193.33    7.32   0
  -3  22  -4  150.03    7.51   0
   3  22   4  180.07    7.42   0
   3 -22   4  180.82    6.79   0
  -4  22  -4    9.89    6.80   0
  -4  22  -4    2.22    6.54   0
   4 -22   4    5.87    6.18   0
   4  22   4   13.96    6.51   0
  -5  22  -4    5.80    5.32   0
  -5  22  -4   24.46    7.13   0
   5 -22   4    7.30    6.66   0
   5  22   4    6.20    6.94   0
   6 -22   4   25.38    6.95   0
  -6  22  -4   19.64    7.40   0
   6  22   4   23.37    6.02   0
  -6  22  -4   27.97    5.74   0
   7 -23  -4   -1.09    5.54   0
   7  23  -4    6.09    5.48   0
  -7  23   4    7.12    9.00   0
   7 -23  -4    6.69    7.85   0
   6 -23  -4   12.71    6.56   0
   6 -23  -4    5.23    8.29   0
   6  23  -4    3.40    5.14   0
  -6  23   4    4.72    8.77   0
   6  23  -4   -5.47    4.96   0
   5 -23  -4   58.58    6.65   0
   5  23  -4   49.79    6.62   0
  -5  23   4   59.51    9.33   0
   5 -23  -4   70.55    8.56   0
   5  23  -4   42.84    6.29   0
   4  23  -4   19.97    5.38   0
  -4  23   4   34.23   10.78   0
   4 -23  -4   33.79    6.45   0
   4  23  -4   16.59    6.13   0
   3 -23  -4    0.57    5.26   0
   3  23  -4  -11.11    4.79   0
  -3  23   4    1.56   11.47   0
  -2  23   4    5.17   10.49   0
   2 -23  -4   15.06    6.26   0
  -2  23   4    1.04   10.86   0
   2  23  -4    9.36    5.48   0
   1  23  -4   11.02    5.22   0
  -1  23   4    2.55    8.88   0
  -1  23   4    3.17    9.27   0
   0  23  -4  212.66    7.68   0
   0  23   4  236.76    9.76   0
   0  23   4  237.19    9.86   0
  -1  23  -4  196.46    6.98   0
   1 -23   4  196.59    5.75   0
   1  23   4  201.43    8.58   0
  -1  23  -4  217.23    7.54   0
   1  23   4  197.74    8.37   0
  -2  23  -4   86.63    5.60   0
  -2  23  -4   79.07    7.25   0
   2  23   4   81.40    6.96   0
   2 -23   4   83.32    5.40   0
  -3  23  -4    5.08    6.67   0
   3 -23   4   16.17    4.99   0
  -3  23  -4    5.68    6.58   0
   3  23   4    4.76    6.77   0
  -4  23  -4    2.43    5.20   0
  -4  23  -4    5.41    6.68   0
   4  23   4   -4.80    6.90   0
   4 -23   4    2.61    6.26   0
  -5  23  -4   11.83    7.11   0
  -5  23  -4   11.58    5.33   0
   5 -23   4    5.52    6.74   0
   5  23   4   10.33    6.87   0
   6 -24  -4    2.09    4.86   0
   6  24  -4   -0.19    5.25   0
  -6  24   4    5.75    8.68   0
   6  24  -4    9.92    6.20   0
   6 -24  -4    2.88    8.35   0
   5  24  -4    2.38    6.20   0
   5  24  -4   14.00    5.02   0
  -5  24   4    8.63    9.44   0
   5 -24  -4    4.98    5.29   0
   5 -24  -4   -1.42    8.70   0
   4 -24  -4   69.33    5.43   0
   4  24  -4   56.05    6.63   0
  -4  24   4   66.59   11.04   0
   4  24  -4   63.66    6.53   0
   3 -24  -4   23.10    6.40   0
   3  24  -4   15.90    6.17   0
  -3  24   4   24.53   11.79   0
  -2  24   4   59.61   11.82   0
  -2  24   4   56.87   10.74   0
   2  24  -4   51.69    5.35   0
   1  24  -4    7.46    5.03   0
  -1  24   4    5.26    9.24   0
  -1  24   4    9.85   10.21   0
   0  24  -4  320.87    7.79   0
   0  24   4  302.66   10.41   0
   0  24   4  309.54   10.81   0
  -1  24  -4  306.47    6.78   0
   1 -24   4  297.63    7.17   0
   1  24   4  285.03    9.30   0
   1  24   4  289.05    9.22   0
  -1  24  -4  282.61    6.88   0
  -2  24  -4   43.17    6.46   0
   2 -24   4   39.82    5.12   0
   2  24   4   33.03    7.26   0
  -2  24  -4   37.57    5.50   0
   2  24   4   44.72    7.91   0
  -3  24  -4    4.86    6.35   0
   3 -24   4   -2.15    4.74   0
   3  24   4   -0.28    6.69   0
  -3  24  -4   15.87    6.42   0
   4 -24   4    3.54    5.17   0
  -4  24  -4   -6.23    5.33   0
  -4  24  -4   17.12    6.61   0
   4  24   4    3.95    6.87   0
  -5  24  -4   11.55    6.68   0
  -5  24  -4   17.21    5.78   0
   5  24   4   14.86    7.03   0
   5 -24   4   21.65    6.63   0
   6 -25  -4    2.26    9.30   0
   6  25  -4    5.80    5.41   0
   6  25  -4   -0.88    5.31   0
  -6  25   4    3.41    8.91   0
   5  25  -4   14.58    6.23   0
   5  25  -4   21.88    5.40   0
  -5  25   4   21.37   10.03   0
   4  25  -4  339.90    7.13   0
   4  25  -4  317.91    6.72   0
  -4  25   4  359.66   14.01   0
  -3  25   4   77.83   12.49   0
   3  25  -4   64.01    6.52   0
  -2  25   4    8.12   10.60   0
  -2  25   4    0.54    9.87   0
   2  25  -4    8.96    6.14   0
   1  25  -4  129.95    6.99   0
  -1  25   4  143.49   10.46   0
  -1  25   4  147.49   10.90   0
   0  25  -4  185.43    6.55   0
   0  25  -4  186.14    7.16   0
   0  25   4  187.22   10.10   0
   0  25   4  196.69    9.75   0
   1 -25   4  186.06    5.72   0
  -1  25  -4  191.66    7.27   0
   1  25   4  143.56    8.27   0
   1  25   4  172.19    9.02   0
  -1  25  -4  169.15    7.20   0
  -2  25  -4   20.05    5.67   0
   2 -25   4   14.39    6.13   0
   2  25   4   22.64    7.09   0
   2  25   4   27.12    7.79   0
  -2  25  -4   18.27    6.75   0
  -3  25  -4   31.08    6.72   0
   3 -25   4   27.81    5.11   0
   3  25   4   16.54    6.79   0
  -3  25  -4   28.74    6.64   0
   4 -25   4   50.66    5.64   0
  -4  25  -4   24.04    7.00   0
  -4  25  -4   36.25    5.72   0
   4  25   4   28.84    6.99   0
  -5  25  -4    6.50    5.79   0
  -5  25  -4   16.80    6.07   0
   5  25   4    1.32    7.14   0
   5 -25   4    9.54    6.72   0
   5  26  -4  100.48    6.06   0
  -5  26   4  106.06   11.03   0
   5  26  -4   79.97    5.80   0
   4  26  -4   -1.13    6.66   0
   4  26  -4   -6.91    6.44   0
  -4  26   4    7.04   10.93   0
   3  26  -4  331.51    7.03   0
  -3  26   4  403.01   15.77   0
  -2  26   4   45.48   11.11   0
  -2  26   4   43.66   10.52   0
   2  26  -4   37.17    6.66   0
  -1  26   4   24.70    9.29   0
   1  26  -4   13.44    6.59   0
  -1  26   4   27.34    9.63   0
   0  26  -4    1.25    6.26   0
   0  26  -4   -3.39    6.44   0
   0  26   4    4.50    7.82   0
   0  26   4    2.07    8.30   0
   1  26   4   52.21    7.72   0
   1  26   4   60.73    7.79   0
  -1  26  -4   57.28    5.80   0
  -1  26  -4   64.50    5.75   0
   2 -26   4  367.84    7.49   0
  -2  26  -4  320.27    8.41   0
   2  26   4  320.68    9.80   0
   2  26   4  320.81    9.60   0
  -2  26  -4  400.47    8.42   0
  -3  26  -4  117.15    7.12   0
   3 -26   4  106.03    6.94   0
  -3  26  -4   71.17    7.69   0
   3  26   4   94.24    7.41   0
  -4  26  -4   10.15    6.58   0
  -4  26  -4    3.85    6.92   0
   4 -26   4   10.10    5.24   0
   4  26   4   13.21    6.83   0
   5  27  -4    0.26    6.62   0
  -5  27   4    2.94   10.87   0
   5  27  -4   -1.80    5.26   0
   4  27  -4   30.60    5.61   0
   4  27  -4   22.53    6.43   0
  -4  27   4   33.65   10.83   0
  -3  27   4    0.78   11.06   0
   3  27  -4    4.09    5.07   0
  -3  27   4    2.95   11.88   0
  -2  27   4   13.81   11.41   0
  -2  27   4   12.06   10.13   0
   2  27  -4   16.65    6.44   0
   1  27  -4   20.27    6.63   0
  -1  27   4   12.75    9.31   0
   1  27  -4   13.38    6.44   0
  -1  27   4   13.74    9.87   0
   0  27  -4  281.21    7.58   0
   0  27   4  250.21   10.10   0
   0  27   4  254.04    9.82   0
   0  27  -4  220.95    7.84   0
   1  27   4   60.66    7.86   0
  -1  27  -4   60.77    5.64   0
   1  27   4   49.17    7.88   0
  -1  27  -4   55.36    6.81   0
  -2  27  -4   50.70    5.76   0
   2 -27   4   42.50    5.11   0
  -2  27  -4   41.20    7.00   0
   2  27   4   39.05    8.02   0
   2  27   4   32.70    6.82   0
  -3  27  -4    5.45    6.48   0
   3 -27   4    0.47    6.51   0
  -3  27  -4    0.98    7.18   0
   3  27   4    4.00    6.35   0
   3  27   4    1.35    6.80   0
  -4  27  -4   19.10    6.80   0
  -4  27  -4    1.50    7.00   0
   4 -27   4   13.39    5.58   0
   4  27   4   10.70    7.14   0
   5  28  -4    2.01    5.46   0
  -5  28   4    3.75   10.65   0
   5  28  -4   10.88    6.57   0
   4  28  -4   16.04    6.76   0
   4  28  -4    5.45    5.44   0
  -4  28   4   12.97   11.65   0
  -3  28   4   12.38   11.92   0
  -3  28   4   13.19   11.95   0
   3  28  -4   20.01    6.53   0
  -2  28   4    4.15   10.77   0
  -2  28   4   10.23   10.97   0
   2  28  -4   10.61    6.32   0
   1  28  -4    6.83    6.71   0
   1  28  -4    4.74    6.34   0
  -1  28   4   -1.99    9.38   0
  -1  28   4    0.07    9.57   0
   0  28  -4   33.25    6.71   0
   0  28   4   33.19    8.93   0
   0  28   4   34.74    8.86   0
   0  28  -4   28.32    5.68   0
  -1  28  -4    2.99    6.72   0
   1  28   4   -2.07    7.71   0
  -1  28  -4    4.59    5.27   0
   1  28   4    8.31    7.52   0
   2 -28   4    2.58    6.64   0
  -2  28  -4    4.25    5.49   0
  -2  28  -4    9.38    5.39   0
   2  28   4    6.28    7.82   0
   2  28   4    3.52    7.38   0
  -3  28  -4   34.78    6.82   0
  -3  28  -4   21.18    6.06   0
   3 -28   4   23.09    6.69   0
   3  28   4   21.86    7.62   0
   3  28   4   18.38    7.06   0
   4  29  -4   11.14    6.68   0
   4  29  -4   23.60    5.72   0
  -4  29   4   23.88   12.68   0
   3  29  -4   94.26    7.51   0
  -3  29   4   75.09   12.64   0
   3  29  -4   63.92    6.90   0
  -3  29   4   81.25   13.12   0
  -2  29   4    0.74   10.66   0
   2  29  -4    8.04    6.49   0
  -2  29   4    3.47   10.22   0
   2  29  -4    4.49    6.77   0
   1  29  -4   42.40    7.00   0
   1  29  -4   77.42    7.28   0
  -1  29   4   65.89   10.22   0
  -1  29   4   63.53   10.65   0
   0  29   4   18.85    8.93   0
   0  29  -4   24.22    5.68   0
   0  29   4   12.10    7.95   0
   0  29  -4   12.74    5.55   0
  -1  29  -4   23.03    5.63   0
   1  29   4   17.34    7.97   0
  -1  29  -4   19.37    6.67   0
   1  29   4   20.93    7.96   0
  -2  29  -4   10.01    5.59   0
  -2  29  -4   -5.76    7.09   0
   2  29   4    4.31    7.78   0
   2  29   4   -0.34    8.02   0
   2 -29   4    6.08    6.59   0
   3 -29   4    9.70    6.71   0
  -3  29  -4   15.53    6.84   0
  -3  29  -4   -1.58    7.25   0
   3  29   4    4.10    8.24   0
   3  29   4    5.30    6.62   0
   3  30  -4   12.52    6.95   0
  -3  30   4   10.00   12.14   0
   3  30  -4    6.02    5.61   0
  -3  30   4    8.44   13.05   0
  -2  30   4  103.22   12.65   0
   2  30  -4   80.78    6.35   0
   2  30  -4  117.18    7.70   0
  -2  30   4   91.87   12.32   0
   1  30  -4   12.95    6.75   0
  -1  30   4   12.31    9.75   0
  -1  30   4   20.04   10.25   0
   1  30  -4   21.95    5.75   0
   0  30   4   -3.24    8.95   0
   0  30  -4    5.86    6.97   0
   0  30   4   -3.44    8.94   0
   0  30  -4   10.71    6.67   0
  -1  30  -4    5.01    5.56   0
   1  30   4    4.10    8.04   0
   1  30   4    5.69    7.93   0
  -1  30  -4    5.10    7.01   0
  -2  30  -4   43.94    6.08   0
   2  30   4   23.42    7.19   0
  -2  30  -4   34.84    5.90   0
   2  30   4   23.41    7.69   0
  -2  31   4   13.94   12.27   0
   2  31  -4   16.01    7.15   0
   2  31  -4   13.27    5.98   0
  -2  31   4   12.35   11.68   0
   1  31  -4  130.82    7.83   0
   1  31  -4   83.85    7.64   0
  -1  31   4   95.50   11.32   0
  -1  31   4  102.54   11.62   0
   0  31  -4  107.65    6.56   0
   0  31   4   78.76    9.81   0
   0  31  -4   67.99    7.67   0
   0  31   4   86.18   10.00   0
  -1  31  -4   43.86    7.19   0
   1  31   4   25.69    8.31   0
   1  31   4   41.07    9.59   0
  -1  31  -4   33.65    6.10   0
   9   0  -5   -0.60    5.97   0
   9   0  -5    5.49    6.73   0
   8   0  -5   -2.78    5.14   0
   8   0  -5    1.82    6.43   0
   7   0  -5   -4.35    5.99   0
   7   0  -5    7.81    5.58   0
   6   0  -5    6.99    6.79   0
   6   0  -5    6.62    5.26   0
   5   0  -5    2.11    7.01   0
   4   0  -5   -3.33    6.82   0
   2   0  -5    0.86    7.15   0
   1   0  -5   -2.21    7.52   0
  -1   0   5   -0.28    7.34   0
   0   0   5    7.96    7.34   0
   0   0  -5    1.53    7.60   0
   1   0   5    0.09    5.83   0
  -1   0  -5    0.26    6.15   0
   2   0   5   -4.61    7.20   0
  -2   0  -5    2.23    5.79   0
   3   0   5   14.38    6.81   0
  -3   0  -5    0.18    5.59   0
   4   0   5   12.08    6.71   0
  -4   0  -5    8.17    7.79   0
  -4   0  -5   -3.69    5.32   0
   5   0   5    1.91    5.10   0
  -5   0  -5   11.95    6.01   0
  -5   0  -5    4.34    6.49   0
   6   0   5   -0.01    5.13   0
  -6   0  -5    9.06    6.07   0
  -6   0  -5    2.97    7.10   0
   7   0   5    2.84    6.28   0
  -7   0  -5    2.38    4.86   0
  -7   0  -5    4.68    7.28   0
  -8   0  -5    0.01    7.59   0
   8   0   5   -2.35    6.83   0
  -8   0  -5    6.89    6.31   0
   9  -1  -5   14.73    6.60   0
   9   1  -5   11.41    6.38   0
   9   1  -5    7.81    6.63   0
   9  -1  -5   10.42    6.69   0
   8  -1  -5   88.07    6.51   0
   8   1  -5   83.77    6.73   0
   8  -1  -5   89.79    6.66   0
   8   1  -5   86.32    5.36   0
   7   1  -5   41.02    6.35   0
   7  -1  -5   36.85    5.57   0
   7  -1  -5   35.24    4.83   0
   7   1  -5   26.04    4.80   0
   6   1  -5  192.87    6.11   0
   6   1  -5  205.89    7.14   0
   6  -1  -5  214.12    7.30   0
   6  -1  -5  214.34    6.98   0
   5   1  -5  203.34    7.60   0
   5  -1  -5  213.83    6.47   0
   4   1  -5   32.58    5.81   0
   4  -1  -5   39.08    6.65   0
   3  -1  -5 2519.61   15.30   0
   2  -1  -5   93.36    7.51   0
   2   1  -5   91.82    7.61   0
   1  -1  -5   14.57    7.60   0
   1   1  -5   12.01    6.04   0
  -1   1   5   13.17    7.34   0
  -1  -1   5    9.56    7.36   0
   0   1   5   34.76    7.53   0
   0  -1  -5   21.68    7.81   0
   0  -1   5   32.44    7.27   0
   0   1  -5   32.42    7.75   0
  -1  -1  -5    1.38    7.51   0
  -1   1  -5    4.91    7.03   0
   1   1   5    6.79    7.27   0
   1  -1   5   -3.74    7.00   0
  -2   1  -5 3533.22   15.10   0
   2   1   5 3575.93   15.34   0
   2  -1   5 3553.02   14.95   0
  -2  -1  -5 3579.47   15.35   0
   3   1   5  903.12    8.55   0
  -3  -1  -5  894.19    8.65   0
   3  -1   5  906.96    9.56   0
  -3   1  -5  901.00    9.74   0
  -4   1  -5   10.85    6.91   0
   4   1   5   13.82    6.86   0
   4  -1   5   15.02    6.76   0
  -4  -1  -5   12.66    7.73   0
  -4  -1  -5   20.47    5.83   0
  -4   1  -5   14.33    6.91   0
  -5  -1  -5    9.15    6.26   0
  -5   1  -5    3.93    6.52   0
   5   1   5   -2.59    6.35   0
   5  -1   5   14.11    5.23   0
  -5  -1  -5    8.60    6.26   0
  -5   1  -5    3.79    6.54   0
   6   1   5   95.14    6.52   0
   6  -1   5   88.23    6.53   0
  -6  -1  -5   84.13    5.30   0
  -6   1  -5   82.21    5.11   0
  -6  -1  -5   88.41    7.48   0
  -6   1  -5   86.17    6.64   0
  -7   1  -5  126.55    7.98   0
   7   1   5  122.51    5.70   0
   7  -1   5   95.91    5.71   0
  -7  -1  -5  115.32    6.52   0
  -7   1  -5  106.16    6.54   0
  -7  -1  -5  108.72    7.93   0
   8   1   5   20.86    6.89   0
   8  -1   5   16.16    5.51   0
  -8  -1  -5   21.78    5.19   0
  -8   1  -5   30.98    5.49   0
  -8   1  -5   25.67    6.68   0
  -8  -1  -5   27.81    7.76   0
   9   2  -5  154.96    6.38   0
   9  -2  -5  157.38    7.72   0
   9   2  -5  164.20    7.35   0
   9  -2  -5  150.42    7.41   0
   8   2  -5  684.62    8.96   0
   8   2  -5  708.82    9.13   0
   8  -2  -5  679.15    9.06   0
   8  -2  -5  678.42    9.45   0
   7   2  -5    2.36    6.15   0
   7  -2  -5   14.91    6.19   0
   7   2  -5   19.11    5.82   0
   7  -2  -5    0.12    6.05   0
   6   2  -5   36.17    6.82   0
   6  -2  -5   35.21    6.40   0
   6   2  -5   34.77    6.44   0
   6  -2  -5   37.31    6.98   0
   5   2  -5   50.91    7.04   0
   5  -2  -5   43.34    7.18   0
   5  -2  -5   50.54    5.28   0
   4   2  -5 2549.79   13.93   0
   4  -2  -5 2559.07   14.47   0
   3  -2  -5  294.38    9.19   0
   2   2  -5   12.50    5.88   0
   2  -2  -5   14.65    8.23   0
  -1  -2   5  366.31    8.94   0
   1   2  -5  386.19    8.20   0
   1  -2  -5  392.55   10.73   0
  -1   2   5  366.66    9.51   0
   0  -2  -5  339.69    9.42   0
   0   2   5  311.03    9.16   0
   0  -2   5  327.38    8.61   0
   0   2  -5  322.92    8.73   0
  -1  -2  -5 1683.62   13.20   0
  -1   2  -5 1659.84   12.58   0
   1   2   5 1664.68   13.17   0
   1  -2   5 1673.05   11.54   0
  -2   2  -5  618.84    8.11   0
   2   2   5  620.92    9.48   0
   2  -2   5  629.33    8.93   0
  -2  -2  -5  624.32    9.64   0
   3   2   5  568.12    7.71   0
  -3   2  -5  589.34    7.82   0
   3  -2   5  568.54    7.68   0
  -3  -2  -5  572.14    8.62   0
   4   2   5   44.51    7.52   0
  -4   2  -5   40.85    7.24   0
   4  -2   5   47.85    6.78   0
  -4  -2  -5   49.09    7.93   0
  -4  -2  -5   43.07    6.90   0
  -4   2  -5   38.04    7.02   0
  -5  -2  -5  160.38    8.34   0
  -5   2  -5  162.27    7.27   0
   5   2   5  160.08    6.07   0
   5  -2   5  156.28    6.06   0
  -5  -2  -5  162.54    6.70   0
  -5   2  -5  156.06    6.10   0
   6   2   5  371.70    6.61   0
   6  -2   5  391.43    6.50   0
  -6  -2  -5  397.20    6.36   0
  -6   2  -5  381.46    6.55   0
  -6   2  -5  390.80    8.09   0
  -6  -2  -5  390.59    9.13   0
  -7   2  -5    4.14    6.42   0
   7   2   5    8.06    5.20   0
   7  -2   5   18.70    6.51   0
  -7  -2  -5    7.97    4.96   0
  -7   2  -5    6.83    5.11   0
  -7  -2  -5    3.69    7.78   0
   8   2   5   14.37    5.57   0
   8  -2   5   21.37    5.79   0
  -8  -2  -5   23.06    5.38   0
  -8   2  -5   29.04    5.49   0
  -8   2  -5   21.40    7.76   0
   9  -3  -5   90.90    7.03   0
   9  -3  -5   79.22    7.28   0
   9   3  -5  100.65    7.35   0
   9   3  -5   93.09    7.01   0
   8   3  -5  104.42    6.60   0
   8   3  -5  103.60    5.73   0
   8  -3  -5   95.49    7.18   0
   8  -3  -5   98.53    5.74   0
   7  -3  -5   91.23    5.43   0
   7   3  -5   87.49    6.26   0
   7   3  -5   81.61    5.38   0
   7  -3  -5   79.95    6.80   0
   6   3  -5   20.20    6.80   0
   6  -3  -5   21.27    7.20   0
   6  -3  -5    5.44    6.22   0
   5   3  -5 1070.84    9.78   0
   5  -3  -5 1027.49   10.63   0
   5  -3  -5 1021.17    8.40   0
   4   3  -5   78.82    7.10   0
   4  -3  -5   80.19    6.91   0
   3  -3  -5 1557.38   13.64   0
   3   3  -5 1465.35   11.66   0
   2  -3  -5  818.81   12.44   0
   2   3  -5  791.13   10.10   0
  -1  -3   5 1791.15   13.06   0
   1   3  -5 1826.80   13.34   0
   1  -3  -5 1862.38   17.41   0
  -1   3   5 1749.33   16.76   0
   0   3   5  502.78   10.89   0
   0  -3  -5  484.92   11.05   0
   0  -3   5  495.12    8.17   0
   0   3  -5  490.90    8.25   0
  -1   3  -5   -1.51    5.94   0
   1   3   5    6.37    7.30   0
   1  -3   5    9.24    6.83   0
  -1  -3  -5   -5.95    7.39   0
  -2   3  -5  838.11    9.70   0
   2   3   5  899.14   10.35   0
   2  -3   5  880.12    8.59   0
  -2  -3  -5  895.92    9.36   0
   3   3   5 1553.47   10.56   0
   3  -3   5 1566.19   10.15   0
  -3  -3  -5 1582.34   11.26   0
  -3   3  -5 1595.95   10.44   0
  -4  -3  -5  511.46   10.24   0
  -4   3  -5  469.71    8.64   0
   4   3   5  494.90    7.45   0
   4  -3   5  501.76    8.18   0
  -4  -3  -5  522.01    7.70   0
  -4   3  -5  503.83    8.41   0
  -5  -3  -5  455.24    9.62   0
  -5   3  -5  441.98    8.43   0
   5   3   5  444.85    6.79   0
   5  -3   5  434.37    7.94   0
  -5  -3  -5  454.79    7.60   0
  -5   3  -5  457.40    7.00   0
  -6   3  -5  172.86    7.05   0
   6   3   5  157.82    6.79   0
   6  -3   5  164.95    5.91   0
  -6  -3  -5  162.32    5.58   0
  -6   3  -5  170.49    5.84   0
  -6  -3  -5  161.73    7.99   0
   7   3   5  356.59    7.66   0
   7  -3   5  380.32    6.87   0
  -7  -3  -5  386.76    6.45   0
  -7   3  -5  379.19    6.70   0
  -7  -3  -5  402.09    9.68   0
  -7   3  -5  391.91    8.96   0
   8   3   5   59.99    5.77   0
   8  -3   5   42.34    7.07   0
  -8  -3  -5   50.13    6.55   0
  -8   3  -5   33.83    6.80   0
  -8   3  -5   53.26    7.93   0
   9  -4  -5   14.32    7.00   0
   9   4  -5   19.34    5.50   0
   9   4  -5   13.95    6.44   0
   9  -4  -5   17.11    6.73   0
   8  -4  -5  435.02    6.90   0
   8   4  -5  407.78    7.92   0
   8   4  -5  379.15    7.98   0
   8  -4  -5  435.34    8.39   0
   7   4  -5   70.70    6.51   0
   7  -4  -5   70.86    6.75   0
   7   4  -5   68.34    6.24   0
   7  -4  -5   72.26    6.52   0
   6  -4  -5  115.97    5.54   0
   6   4  -5  109.24    6.03   0
   6  -4  -5  112.02    7.38   0
   5   4  -5   40.93    6.81   0
   5  -4  -5   44.64    7.19   0
   5  -4  -5   47.32    5.42   0
   4   4  -5 1303.53   10.41   0
   4  -4  -5 1305.00   12.54   0
   3  -4  -5  808.01   11.64   0
   3   4  -5  739.09    8.43   0
   2  -4  -5    1.22    8.62   0
   2   4  -5    1.03    7.13   0
  -1  -4   5  238.64    6.75   0
   1   4  -5  261.43    8.24   0
   1  -4  -5  262.68   10.58   0
  -1   4   5  248.76   11.00   0
   0  -4  -5  375.62    9.64   0
   0  -4   5  382.99    7.41   0
   0   4  -5  381.65    7.31   0
   0   4   5  379.66   10.58   0
   1  -4   5   32.94    6.94   0
  -1   4  -5   24.94    7.17   0
   1   4   5   30.74    7.32   0
  -1  -4  -5   23.21    7.46   0
   2   4   5  542.61    9.37   0
  -2   4  -5  540.52    8.85   0
  -2  -4  -5  555.61    9.40   0
   2  -4   5  549.96    8.45   0
   3   4   5  131.54    7.94   0
   3  -4   5  116.60    6.08   0
  -3  -4  -5  112.92    7.43   0
  -3   4  -5  131.20    6.31   0
  -4   4  -5   36.35    7.24   0
  -4  -4  -5   26.94    9.06   0
   4   4   5   33.78    5.78   0
  -4   4  -5   37.70    6.84   0
   4  -4   5   30.94    6.87   0
  -4  -4  -5   38.73    6.86   0
  -5  -4  -5   30.90    7.46   0
  -5   4  -5   28.21    6.63   0
   5   4   5   22.96    6.71   0
   5  -4   5   15.44    6.90   0
  -5  -4  -5   23.68    6.22   0
  -5   4  -5   30.65    6.90   0
  -6   4  -5  161.77    7.18   0
   6   4   5  171.71    5.96   0
   6  -4   5  160.53    6.99   0
  -6  -4  -5  152.27    6.62   0
  -6   4  -5  164.26    5.91   0
  -6  -4  -5  169.53    8.88   0
   7   4   5   18.46    6.51   0
   7  -4   5   25.70    6.38   0
  -7  -4  -5    7.75    5.93   0
  -7   4  -5   15.49    6.52   0
  -7   4  -5   12.91    6.62   0
   8   4   5    5.22    5.57   0
  -8  -4  -5    0.21    5.20   0
   8  -4   5    8.71    5.55   0
  -8   4  -5   -3.36    6.68   0
  -8   4  -5    4.59    6.59   0
   9  -5  -5   29.13    6.66   0
   9   5  -5   24.94    6.58   0
   9   5  -5   37.14    5.51   0
   9  -5  -5   28.19    7.04   0
   8  -5  -5   13.99    6.37   0
   8   5  -5   16.11    6.28   0
   8   5  -5   10.41    5.40   0
   8  -5  -5    7.94    6.57   0
   7  -5  -5  115.08    5.65   0
   7   5  -5  109.73    6.99   0
   7   5  -5  123.71    6.78   0
   7  -5  -5  106.31    7.01   0
   6   5  -5  396.34    7.87   0
   6  -5  -5  407.66    9.62   0
   6  -5  -5  402.56    6.53   0
   5   5  -5  558.65    8.27   0
   5  -5  -5  578.01    9.29   0
   5  -5  -5  557.21    7.88   0
   4   5  -5    5.84    5.41   0
   4  -5  -5    6.06    6.52   0
   4  -5  -5    6.74    6.18   0
   3   5  -5   34.77    5.35   0
   3  -5  -5   36.60    7.57   0
   2   5  -5  631.26    8.37   0
   2  -5  -5  677.34   13.80   0
  -1   5   5 2106.98   20.88   0
   1  -5  -5 2231.72   21.60   0
  -1  -5   5 2105.59   13.15   0
   1   5  -5 2176.31   13.50   0
   0  -5   5  216.99    6.86   0
   0   5   5  222.67    9.64   0
   0   5  -5  215.06    6.62   0
   0  -5  -5  216.01    8.87   0
   1  -5   5   70.45    5.83   0
   1   5   5   70.75    7.84   0
  -1   5  -5   82.77    7.72   0
  -1  -5  -5   82.22    7.73   0
  -2   5  -5   48.05    6.05   0
   2   5   5   53.51    7.53   0
  -2  -5  -5   48.84    7.51   0
   2  -5   5   49.22    6.64   0
  -3   5  -5    5.15    6.00   0
   3   5   5    8.70    7.16   0
  -3  -5  -5   14.21    7.09   0
   3  -5   5   -1.02    6.71   0
  -4  -5  -5  311.21   10.64   0
   4   5   5  313.52    8.24   0
  -4   5  -5  280.11    7.46   0
  -4   5  -5  310.28    6.70   0
   4  -5   5  285.86    7.82   0
  -4  -5  -5  323.21    6.88   0
  -5   5  -5  690.88    9.17   0
   5   5   5  696.61    7.75   0
   5  -5   5  680.33    7.69   0
  -5  -5  -5  679.27    7.38   0
  -5   5  -5  667.66    7.74   0
  -5  -5  -5  687.76   11.98   0
   6  -5   5   58.20    5.53   0
  -6  -5  -5   68.01    6.28   0
  -6   5  -5   67.31    6.71   0
  -6   5  -5   66.14    5.53   0
  -6  -5  -5   60.51    8.17   0
   6   5   5   55.46    5.56   0
   7   5   5   36.07    5.32   0
  -7  -5  -5   37.36    5.22   0
   7  -5   5   32.18    5.32   0
  -7   5  -5   33.64    6.38   0
  -7   5  -5   41.56    6.41   0
   8   5   5    4.68    5.76   0
  -8  -5  -5    9.07    6.51   0
   8  -5   5    1.92    7.09   0
  -8   5  -5    2.32    6.82   0
  -8   5  -5    1.08    6.61   0
   9  -6  -5   19.68    6.60   0
   9   6  -5    7.42    6.51   0
   9   6  -5    8.28    7.44   0
   9  -6  -5   15.67    6.67   0
   8   6  -5   22.12    6.26   0
   8   6  -5   25.38    6.43   0
   8  -6  -5   25.14    6.80   0
   8  -6  -5   28.86    6.47   0
   7   6  -5  209.52    6.72   0
   7   6  -5  179.11    7.01   0
   7  -6  -5  187.64    6.98   0
   7  -6  -5  194.86    7.71   0
   6   6  -5  221.79    6.11   0
   6  -6  -5  204.68    7.80   0
   6  -6  -5  183.71    6.52   0
   5   6  -5  252.06    6.38   0
   5  -6  -5  236.16    6.99   0
   5  -6  -5  249.26    9.10   0
   4   6  -5   59.94    5.43   0
   4  -6  -5   59.80    8.05   0
   4  -6  -5   56.86    5.21   0
   3  -6  -5   44.77    9.22   0
   3   6  -5   46.93    5.25   0
   2  -6  -5  107.14   11.49   0
   2  -6  -5  104.19   10.92   0
   2   6  -5   96.09    5.92   0
   1  -6  -5 1374.64   19.43   0
  -1   6   5 1312.25   18.76   0
   1   6  -5 1347.90   11.35   0
  -1  -6   5 1306.40   10.88   0
   0   6   5 1931.17   17.33   0
   0  -6  -5 1949.04   17.19   0
   0   6  -5 1869.58   12.51   0
   0  -6   5 1887.08   12.39   0
   1  -6   5 3617.81   14.91   0
   1   6   5 3594.34   18.57   0
  -1   6  -5 3501.37   15.58   0
  -1  -6  -5 3660.41   18.89   0
   2   6   5  134.30    7.65   0
  -2   6  -5  132.75    6.09   0
  -2  -6  -5  130.67    7.89   0
   2  -6   5  133.54    5.77   0
   3   6   5   25.14    7.48   0
  -3   6  -5   30.91    6.34   0
  -3  -6  -5   23.52    5.89   0
   3  -6   5   32.62    7.21   0
   4   6   5  265.09    8.16   0
  -4   6  -5  270.80    7.39   0
  -4  -6  -5  269.32    7.80   0
   4  -6   5  269.77    7.55   0
  -4   6  -5  262.20    6.88   0
  -4  -6  -5  286.34   11.61   0
   5   6   5  327.58    7.92   0
  -5   6  -5  330.25    7.90   0
  -5   6  -5  331.25    7.87   0
  -5  -6  -5  360.41    6.47   0
   5  -6   5  346.06    6.71   0
  -5  -6  -5  337.65   10.83   0
  -6  -6  -5  103.30    6.52   0
   6  -6   5  100.21    5.66   0
  -6   6  -5  113.16    5.77   0
   6   6   5   96.50    6.77   0
  -6   6  -5  105.18    6.88   0
  -6  -6  -5  108.05    9.41   0
  -7   6  -5   38.96    6.68   0
   7   6   5   33.38    5.56   0
  -7  -6  -5   32.83    5.10   0
   7  -6   5   36.27    6.62   0
  -7   6  -5   41.71    5.17   0
   8   6   5   -2.57    6.98   0
  -8  -6  -5   -0.28    5.22   0
   8  -6   5    3.47    5.72   0
  -8   6  -5   -4.59    6.78   0
  -8   6  -5    6.06    6.88   0
   9  -7  -5   26.35    7.02   0
   9  -7  -5   25.08    6.79   0
   9   7  -5   18.01    6.56   0
   9   7  -5   30.59    6.45   0
   8  -7  -5   70.22    5.51   0
  -8   7   5   88.08    6.88   0
   8   7  -5   71.62    6.65   0
   8   7  -5   82.29    6.47   0
   8  -7  -5   88.45    7.17   0
   7  -7  -5  139.14    7.45   0
   7  -7  -5  132.17    5.64   0
  -7   7   5  141.87    6.93   0
   7   7  -5  139.88    5.96   0
   7   7  -5  131.17    6.57   0
   6   7  -5  164.68    7.08   0
   6  -7  -5  140.07    7.62   0
   6  -7  -5  134.78    6.44   0
   5   7  -5 1321.92    9.38   0
   5  -7  -5 1282.26   13.17   0
   5  -7  -5 1235.59    9.67   0
   4   7  -5  123.31    6.67   0
   4  -7  -5  111.81    8.92   0
   4  -7  -5  108.72    5.58   0
   3  -7  -5  200.78    6.85   0
   3   7  -5  193.33    6.95   0
   3  -7  -5  206.55   11.67   0
   2   7  -5 1887.40   12.22   0
   2  -7  -5 2083.84   31.44   0
   2  -7  -5 2025.65   32.16   0
  -1   7   5   95.75   11.86   0
   1  -7  -5  106.16   12.65   0
   1   7  -5   92.22    6.08   0
  -1  -7   5   91.25    7.37   0
   0  -7   5  546.49    7.80   0
   0   7   5  568.83   11.85   0
   0  -7  -5  576.73   12.34   0
   0   7  -5  543.72    9.06   0
   1   7   5   46.91    8.42   0
   1  -7   5   59.21    5.94   0
  -1   7  -5   50.64    6.15   0
  -1  -7  -5   53.54    7.18   0
   2   7   5  167.47    8.27   0
  -2   7  -5  157.81    7.41   0
  -2  -7  -5  168.29    7.57   0
   2  -7   5  179.30    6.01   0
   3   7   5  436.19    8.65   0
  -3   7  -5  407.36    8.67   0
  -3  -7  -5  428.89    8.20   0
   3  -7   5  416.70    6.96   0
  -4  -7  -5  137.04   10.50   0
   4   7   5  122.13    6.43   0
  -4   7  -5  124.17    7.09   0
  -4  -7  -5  135.63    7.31   0
   4  -7   5  117.27    6.98   0
  -4   7  -5  116.81    6.34   0
   5   7   5  202.85    7.46   0
  -5   7  -5  216.17    7.46   0
  -5  -7  -5  221.77    7.12   0
   5  -7   5  210.51    6.20   0
  -5   7  -5  210.70    6.39   0
  -5  -7  -5  217.56   11.33   0
   6   7   5  176.44    7.32   0
  -6  -7  -5  162.55    6.85   0
  -6   7  -5  167.63    7.16   0
   6  -7   5  160.38    7.04   0
  -6   7  -5  166.49    5.91   0
   7   7   5   73.74    5.72   0
  -7  -7  -5   92.56    6.61   0
   7  -7   5   92.49    5.68   0
  -7   7  -5   94.35    5.57   0
  -7   7  -5   86.41    7.10   0
   9  -8  -5   67.86    7.21   0
   9  -8  -5   66.35    7.48   0
   9   8  -5   66.85    5.93   0
   9   8  -5   62.57    7.07   0
   8  -8  -5  243.47    6.41   0
   8  -8  -5  264.39    8.01   0
  -8   8   5  255.06    7.57   0
   8   8  -5  248.53    7.43   0
   8   8  -5  243.64    7.33   0
  -7   8   5  204.37    7.29   0
   7   8  -5  182.08    6.95   0
   7  -8  -5  203.70    6.68   0
   7  -8  -5  208.26    8.45   0
  -6   8   5   48.91    6.50   0
   6   8  -5   48.02    6.33   0
   6  -8  -5   49.63    7.14   0
   6  -8  -5   50.56    6.45   0
   5   8  -5 1262.45    9.49   0
   5  -8  -5 1175.97    8.77   0
   5  -8  -5 1234.14   13.33   0
   4   8  -5  873.64    8.19   0
   4  -8  -5  857.77    7.97   0
   4  -8  -5  876.58   13.29   0
   3   8  -5  295.06    7.14   0
   3  -8  -5  299.35    7.17   0
   3  -8  -5  305.68   14.46   0
   2  -8  -5  504.04    7.25   0
   2   8  -5  473.71    8.31   0
  -1  -8   5 1042.41    9.80   0
   1  -8  -5 1140.40   25.48   0
   1   8  -5 1035.57   10.13   0
   0  -8   5 3637.50   14.85   0
   0  -8  -5 3774.26   23.62   0
   0   8   5 3827.07   24.73   0
   0   8  -5 3553.06   15.64   0
   1   8   5 1494.75   13.89   0
   1  -8   5 1471.03    9.96   0
  -1  -8  -5 1504.15   12.68   0
  -1   8  -5 1429.94   10.92   0
   2   8   5  292.28    8.33   0
   2  -8   5  296.79    7.64   0
  -2   8  -5  298.55    6.70   0
  -2  -8  -5  309.75    7.82   0
  -3   8  -5    7.58    6.11   0
   3  -8   5    9.41    5.51   0
  -3  -8  -5    9.39    6.75   0
   3   8   5    6.28    7.25   0
  -4  -8  -5   61.36   11.76   0
   4   8   5   62.37    7.37   0
  -4   8  -5   65.73    5.71   0
  -4  -8  -5   70.50    6.94   0
   4  -8   5   67.73    6.79   0
  -4   8  -5   62.20    7.14   0
  -5   8  -5  425.91    8.19   0
   5   8   5  444.26    7.08   0
  -5  -8  -5  461.67    6.90   0
   5  -8   5  421.89    6.81   0
  -5   8  -5  434.64    8.10   0
   6   8   5  430.92    6.96   0
  -6  -8  -5  445.82    7.67   0
   6  -8   5  410.47    6.82   0
  -6   8  -5  438.03    6.84   0
  -6   8  -5  418.36    8.13   0
   7   8   5   95.89    6.00   0
  -7  -8  -5  100.32    6.67   0
   7  -8   5   98.66    6.91   0
  -7   8  -5   88.17    5.72   0
  -7   8  -5   88.15    7.09   0
   9  -9  -5    7.95    5.43   0
   9  -9  -5   12.37    7.02   0
  -9   9   5   10.47    6.71   0
   9   9  -5   15.70    5.34   0
   9   9  -5    7.34    6.81   0
   8  -9  -5    3.22    6.34   0
   8  -9  -5    5.85    6.53   0
  -8   9   5   13.77    6.57   0
   8   9  -5    7.63    6.31   0
   8   9  -5   -1.36    7.10   0
   7  -9  -5    2.78    6.51   0
  -7   9   5    7.76    6.16   0
   7   9  -5    2.04    6.06   0
   7  -9  -5   -0.43    4.73   0
   6  -9  -5 1020.90   11.74   0
  -6   9   5 1058.37   10.97   0
   6   9  -5 1000.22    9.17   0
   6  -9  -5 1008.66    8.26   0
   5   9  -5  630.60    7.75   0
   5  -9  -5  608.22    7.32   0
   5  -9  -5  622.29   11.03   0
   4  -9  -5    2.09    9.44   0
   4  -9  -5    5.04    5.10   0
   3  -9  -5   41.79   13.03   0
   3  -9  -5   55.83    6.13   0
   3   9  -5   41.79    6.44   0
   2   9  -5  116.05    5.92   0
   2  -9  -5  129.07    6.75   0
  -1  -9   5 2948.90   13.44   0
   1   9  -5 2992.84   14.64   0
   0   9  -5  443.94    8.55   0
   0  -9   5  461.49    8.14   0
   0  -9  -5  476.45   11.97   0
   0   9   5  472.48   12.88   0
   1   9   5    8.29    8.09   0
  -1  -9  -5    6.51    7.45   0
   1  -9   5    6.76    5.26   0
  -1   9  -5   -7.34    6.80   0
   2   9   5    0.56    7.17   0
  -2   9  -5   15.28    7.01   0
  -2  -9  -5    9.53    6.78   0
   2  -9   5    4.59    6.70   0
   3   9   5  157.21    6.57   0
  -3   9  -5  156.66    7.78   0
  -3  -9  -5  160.18    7.23   0
   3  -9   5  152.11    6.09   0
   4   9   5  401.95    8.39   0
  -4  -9  -5  422.76    6.79   0
  -4   9  -5  405.52    8.27   0
   4  -9   5  383.61    7.49   0
  -4   9  -5  406.48    6.86   0
   5   9   5  236.86    7.34   0
  -5   9  -5  251.44    7.58   0
  -5  -9  -5  253.24    6.89   0
   5  -9   5  238.42    7.15   0
  -5   9  -5  252.78    7.39   0
  -6   9  -5   96.44    5.55   0
   6   9   5   82.64    5.80   0
  -6  -9  -5  115.28    6.53   0
   6  -9   5  102.92    5.62   0
  -6   9  -5  100.79    5.68   0
   7   9   5   29.94    6.79   0
  -7  -9  -5   19.47    6.36   0
   7  -9   5   26.33    5.39   0
  -7   9  -5   25.53    5.36   0
  -7   9  -5   28.41    6.62   0
   9 -10  -5   43.34    5.88   0
   9 -10  -5   38.06    7.19   0
  -9  10   5   42.72    6.87   0
   9  10  -5   40.31    5.71   0
   9  10  -5   58.18    7.99   0
   8 -10  -5   43.85    5.35   0
  -8  10   5   56.31    6.85   0
   8  10  -5   59.75    6.48   0
   8  10  -5   55.21    7.60   0
   7 -10  -5    8.19    6.54   0
  -7  10   5   13.47    6.16   0
   7  10  -5    5.70    6.01   0
   7 -10  -5   -0.55    5.93   0
   6 -10  -5    0.99    6.45   0
  -6  10   5    0.60    7.22   0
   6  10  -5    8.68    6.45   0
   6 -10  -5   -8.26    5.15   0
   5 -10  -5  266.12    9.30   0
   5 -10  -5  257.50    6.02   0
   5  10  -5  264.86    6.17   0
   4 -10  -5    8.45    9.16   0
   4 -10  -5   16.47    5.13   0
   3  10  -5    4.27    6.12   0
   3 -10  -5    0.46    6.06   0
   2  10  -5   62.13    6.51   0
   2 -10  -5   53.69    5.24   0
   1 -10  -5   15.80    6.69   0
  -1 -10   5   19.85    5.34   0
   1  10  -5   15.90    6.76   0
   0  10  -5   -2.37    5.47   0
   0 -10  -5    3.39    9.52   0
   0 -10   5    4.87    5.16   0
   0  10   5    1.97    9.62   0
   0 -10  -5    5.96    6.17   0
   1  10   5    5.95    7.97   0
  -1 -10  -5    3.51    7.29   0
   1 -10   5   11.79    5.20   0
  -1  10  -5    6.77    5.49   0
   2  10   5   58.41    7.53   0
   2 -10   5   64.84    7.15   0
  -2  10  -5   64.97    7.34   0
  -2 -10  -5   70.69    6.82   0
   3  10   5   61.69    7.19   0
  -3  10  -5   55.51    6.09   0
  -3 -10  -5   67.52    6.73   0
   3 -10   5   59.44    5.74   0
  -4  10  -5   21.55    5.56   0
  -4 -10  -5   14.57    5.26   0
   4 -10   5   22.49    6.60   0
  -4  10  -5   26.62    6.99   0
   4  10   5   20.96    7.31   0
   5  10   5   55.84    6.88   0
  -5 -10  -5   51.81    6.35   0
   5 -10   5   53.78    6.50   0
  -5  10  -5   48.94    6.82   0
  -5  10  -5   51.61    5.52   0
   6  10   5   12.16    5.41   0
  -6  10  -5   12.79    5.30   0
  -6 -10  -5    5.64    5.05   0
   6 -10   5   -0.67    5.13   0
  -6  10  -5    9.20    5.34   0
  -7  10  -5   38.84    6.57   0
   7  10   5   41.65    5.89   0
  -7 -10  -5   48.73    5.45   0
   7 -10   5   35.62    5.36   0
  -7  10  -5   48.78    5.79   0
   9 -11  -5    6.67    6.75   0
  -9  11   5   -0.99    6.63   0
   9  11  -5    8.39    6.86   0
   9  11  -5    6.44    6.30   0
   9 -11  -5    4.34    5.67   0
  -8  11   5    4.52    6.38   0
   8 -11  -5    7.10    5.08   0
   8  11  -5    9.14    6.05   0
   8  11  -5   10.51    7.10   0
   7 -11  -5  217.56    5.76   0
   7 -11  -5  227.94    8.67   0
  -7  11   5  243.50    8.34   0
   7  11  -5  217.67    5.94   0
   6 -11  -5  202.22    8.51   0
  -6  11   5  209.48    8.30   0
   6  11  -5  199.50    6.69   0
   6 -11  -5  188.40    6.62   0
  -5  11   5   57.06    8.16   0
   5 -11  -5   51.18    8.23   0
   5  11  -5   58.91    5.35   0
   5 -11  -5   51.97    5.25   0
   4 -11  -5  306.97   11.89   0
   4 -11  -5  293.30    7.16   0
   3  11  -5  104.83    6.62   0
   3 -11  -5   92.30    6.52   0
   2  11  -5  261.67    6.31   0
   2 -11  -5  265.99    7.21   0
   1  11  -5 2306.40   12.70   0
   1 -11  -5 2355.74   13.74   0
  -1 -11   5 2260.19   11.44   0
   0  11  -5  322.11    7.78   0
   0 -11  -5  356.69   11.80   0
   0  11   5  348.74   13.06   0
   0 -11   5  327.87    7.36   0
   0 -11  -5  342.91    8.49   0
   1  11   5   83.15    8.95   0
  -1 -11  -5   83.38    7.58   0
  -1  11  -5   81.42    7.05   0
   1 -11   5   81.80    5.63   0
  -1 -11  -5   82.36    7.92   0
   2 -11   5   18.37    6.88   0
  -2 -11  -5   20.38    6.53   0
  -2  11  -5   12.96    7.13   0
  -2 -11  -5   15.65    9.09   0
   2  11   5   13.09    7.26   0
   3 -11   5  581.88    7.31   0
  -3  11  -5  554.49    7.66   0
   3  11   5  577.33    9.35   0
  -3 -11  -5  597.75    8.58   0
  -4  11  -5   29.41    7.04   0
  -4 -11  -5   32.32    5.23   0
   4 -11   5   39.35    6.23   0
   4  11   5   18.16    5.78   0
  -4  11  -5   25.15    6.55   0
  -5  11  -5   73.24    5.73   0
  -5 -11  -5   87.55    6.30   0
   5 -11   5   84.77    6.50   0
  -5  11  -5   83.19    5.54   0
   5  11   5   96.96    6.06   0
   6  11   5    2.63    5.44   0
  -6  11  -5   -0.67    5.34   0
  -6  11  -5    5.96    5.21   0
  -6 -11  -5    9.20    5.08   0
   6 -11   5    4.22    6.31   0
   7  11   5    1.11    5.63   0
  -7  11  -5    6.38    6.56   0
  -7 -11  -5   -1.13    5.05   0
   7 -11   5   -7.13    6.33   0
  -7  11  -5    6.41    5.33   0
   9  12  -5   29.82    8.13   0
   9 -12  -5   24.62    5.63   0
  -9  12   5   27.26    8.03   0
   9 -12  -5   21.21    7.25   0
   9  12  -5   34.94    6.57   0
   8 -12  -5    1.37    6.34   0
  -8  12   5   11.69    7.31   0
   8 -12  -5    2.96    6.49   0
   8  12  -5    4.93    5.95   0
   8  12  -5    8.30    6.17   0
   7 -12  -5  186.41    6.83   0
  -7  12   5  193.28    8.40   0
   7 -12  -5  192.52    8.76   0
   7  12  -5  190.24    5.90   0
  -6  12   5   30.52    7.23   0
   6 -12  -5   24.43    7.68   0
   6  12  -5   33.12    5.88   0
   6 -12  -5   28.09    5.16   0
  -5  12   5  246.99   10.14   0
   5  12  -5  227.25    6.86   0
   5 -12  -5  243.62   10.59   0
   5 -12  -5  227.00    5.79   0
   4 -12  -5  512.64    6.89   0
   4 -12  -5  531.56   13.99   0
   4  12  -5  480.35    6.85   0
   3  12  -5    3.69    6.32   0
   3 -12  -5    4.18    5.00   0
   2  12  -5  120.96    6.96   0
   2 -12  -5  134.23    6.67   0
  -1 -12   5  124.55    5.65   0
   1  12  -5  115.65    7.10   0
   1 -12  -5  132.49    7.20   0
   0  12  -5  906.37    8.53   0
   0  12   5 1005.47   16.89   0
   0 -12   5  942.72    8.41   0
   0 -12  -5  951.53   10.75   0
   1  12   5  434.62   10.73   0
  -1 -12  -5  417.36    9.89   0
  -1 -12  -5  441.98    9.58   0
  -1  12  -5  414.38    8.36   0
   1 -12   5  411.04    7.07   0
  -2 -12  -5  108.13    6.87   0
   2 -12   5  102.74    6.95   0
  -2  12  -5   94.17    7.51   0
   2  12   5   94.30    7.97   0
  -2 -12  -5   95.05   10.23   0
   3 -12   5  266.07    6.13   0
  -3  12  -5  262.84    6.66   0
  -3 -12  -5  288.96    7.55   0
   3  12   5  274.79    8.29   0
  -4 -12  -5  199.81    6.80   0
  -4  12  -5  185.21    7.48   0
  -4  12  -5  189.49    5.98   0
   4  12   5  187.07    7.46   0
   4 -12   5  192.36    6.98   0
  -5  12  -5  268.93    6.49   0
  -5 -12  -5  276.98    7.04   0
  -5  12  -5  271.95    6.34   0
   5  12   5  284.68    6.68   0
   5 -12   5  267.72    6.97   0
  -6 -12  -5   76.95    5.44   0
  -6  12  -5   48.89    5.55   0
   6 -12   5   71.47    6.53   0
  -6  12  -5   73.15    5.83   0
   6  12   5   69.53    5.98   0
   7  12   5    6.61    5.79   0
  -7 -12  -5    7.83    5.13   0
  -7  12  -5    6.98    5.46   0
   7 -12   5    9.14    5.38   0
  -7  12  -5    8.59    6.84   0
   8 -13  -5   29.84    6.54   0
  -8  13   5   37.64    6.84   0
   8 -13  -5   31.70    8.03   0
   8  13  -5   29.88    5.11   0
   8  13  -5   34.93    6.39   0
   7 -13  -5  639.91    7.72   0
  -7  13   5  687.38   10.95   0
   7 -13  -5  661.94   10.98   0
   7  13  -5  583.63    8.24   0
  -6  13   5  831.50   11.46   0
   6  13  -5  775.15    7.73   0
   6 -13  -5  816.27   11.55   0
   6 -13  -5  777.35    7.61   0
  -5  13   5  153.64    9.47   0
   5  13  -5  151.46    5.98   0
   5 -13  -5  160.07    9.57   0
   5 -13  -5  148.16    5.65   0
   4 -13  -5  224.64   12.64   0
   4  13  -5  202.91    5.81   0
   4 -13  -5  202.72    5.85   0
   3  13  -5  101.61    6.99   0
   3 -13  -5  120.25    6.51   0
   2  13  -5 1092.04    9.83   0
   2 -13  -5 1108.09    9.95   0
  -1 -13   5 2393.51   11.53   0
   1  13  -5 2395.86   12.12   0
   1 -13  -5 2423.99   13.56   0
   0  13  -5  215.78    6.69   0
   0  13   5  239.90   12.84   0
   0 -13  -5  232.70    7.40   0
   0 -13   5  225.05    6.22   0
  -1 -13  -5  294.86    8.78   0
   1 -13   5  301.37    7.67   0
  -1  13  -5  272.17    6.99   0
  -1 -13  -5  284.22    9.10   0
   1  13   5  301.76    9.97   0
  -2 -13  -5  131.43   11.23   0
  -2 -13  -5  138.57    7.03   0
  -2  13  -5  126.99    7.35   0
   2 -13   5  136.38    6.90   0
   2  13   5  137.32    8.08   0
   3 -13   5   11.76    5.27   0
   3  13   5   17.29    7.12   0
  -3  13  -5   18.49    5.62   0
  -3 -13  -5   17.58    6.63   0
   4 -13   5  187.87    6.87   0
  -4  13  -5  181.33    7.41   0
  -4  13  -5  189.44    7.24   0
  -4 -13  -5  201.28    6.96   0
   4  13   5  185.62    7.66   0
  -5  13  -5   12.64    5.30   0
  -5  13  -5   22.20    6.58   0
  -5 -13  -5   14.00    6.02   0
   5 -13   5   13.79    5.03   0
   5  13   5   14.13    5.68   0
  -6  13  -5   13.78    5.43   0
  -6  13  -5   12.07    5.26   0
  -6 -13  -5    5.55    6.11   0
   6 -13   5   10.47    5.02   0
   6  13   5   13.24    5.71   0
   7  13   5   25.19    6.07   0
  -7 -13  -5   41.68    5.61   0
  -7  13  -5   24.84    6.85   0
   7 -13   5   35.84    5.53   0
  -7  13  -5   37.29    6.89   0
   8 -14  -5   -0.52    5.16   0
  -8  14   5   -3.49    7.75   0
   8 -14  -5    6.22    6.75   0
   8  14  -5    6.94    4.99   0
   8  14  -5   -3.41    6.50   0
   7 -14  -5   10.60    6.43   0
  -7  14   5   12.24    6.63   0
   7  14  -5    7.58    6.09   0
   7 -14  -5   13.30    7.72   0
  -6  14   5   29.79    7.38   0
   6  14  -5   29.97    6.12   0
   6 -14  -5   31.67    7.76   0
   6 -14  -5   30.03    6.25   0
  -5  14   5  314.81   10.41   0
   5 -14  -5  305.57    6.20   0
   5 -14  -5  307.95   10.21   0
   5  14  -5  303.48    7.37   0
   4 -14  -5  192.77    6.89   0
   4 -14  -5  205.35   13.66   0
   4  14  -5  188.72    5.80   0
   3  14  -5    0.13    6.52   0
   3 -14  -5    4.61    6.22   0
   2  14  -5    9.93    5.29   0
   2 -14  -5    7.20    6.61   0
   1 -14  -5  196.31    7.23   0
   1  14  -5  194.80    6.40   0
  -1 -14   5  189.22    6.09   0
   0 -14   5  683.65    8.59   0
   0  14   5  734.56   15.57   0
   0  14  -5  663.73    8.18   0
   0 -14  -5  713.90   10.14   0
   1 -14   5  286.77    7.38   0
  -1  14  -5  266.83    7.91   0
   1  14   5  297.65   11.05   0
  -1 -14  -5  268.47    9.06   0
  -2 -14  -5    4.89   10.71   0
  -2 -14  -5    7.29    7.34   0
  -2  14  -5    7.95    5.47   0
   2 -14   5   -0.35    6.22   0
   2  14   5    2.12    8.76   0
  -3  14  -5   30.74    5.62   0
  -3 -14  -5   50.89    6.33   0
   3 -14   5   38.22    4.92   0
   3  14   5   29.44    7.33   0
  -4  14  -5  332.12    7.79   0
   4 -14   5  317.75    7.08   0
  -4  14  -5  335.37    6.78   0
  -4 -14  -5  348.64    7.36   0
   4  14   5  334.63    8.23   0
  -5  14  -5  118.06    7.00   0
  -5 -14  -5  123.92    6.70   0
  -5  14  -5  103.79    6.97   0
   5  14   5  129.86    6.13   0
   5 -14   5  128.75    5.74   0
   6 -14   5    2.06    5.15   0
  -6 -14  -5   15.62    6.13   0
  -6  14  -5   11.92    5.72   0
  -6  14  -5   12.34    5.45   0
   6  14   5    5.96    5.44   0
   7  14   5  -12.60    7.26   0
  -7 -14  -5   10.82    5.38   0
  -7  14  -5    8.43    6.70   0
   7 -14   5   13.39    6.49   0
  -7  14  -5    6.93    6.83   0
   8  15  -5    5.49    7.53   0
   8 -15  -5    6.86    5.40   0
  -8  15   5   -3.05    6.76   0
   8  15  -5    4.61    6.29   0
   8 -15  -5    4.66    7.84   0
   7 -15  -5   26.76    5.32   0
  -7  15   5   24.59    7.89   0
   7  15  -5   29.67    4.77   0
   7 -15  -5   17.98    6.70   0
   6 -15  -5   21.13    5.00   0
  -6  15   5   16.62    8.26   0
   6  15  -5   10.85    4.97   0
   6 -15  -5   18.05    8.26   0
   5 -15  -5    3.56    6.02   0
   5  15  -5    3.92    6.23   0
  -5  15   5    8.17    8.84   0
   5 -15  -5    3.27    7.89   0
   4  15  -5  289.66    7.24   0
   4 -15  -5  327.22   15.63   0
   4 -15  -5  306.98    7.18   0
   3 -15  -5   23.12    6.71   0
   3  15  -5   11.22    6.42   0
   2  15  -5    4.32    6.85   0
   2 -15  -5   15.14    6.38   0
   1  15  -5  128.38    7.11   0
   1 -15  -5  142.90    7.12   0
   0  15   5   -0.98   10.75   0
   0  15  -5    9.25    5.54   0
   0 -15   5   -4.25    5.19   0
   0 -15  -5   -0.92    6.40   0
  -1 -15  -5   33.24    8.57   0
   1 -15   5   37.02    5.21   0
  -1  15  -5   37.03    5.86   0
   1  15   5   38.26    8.63   0
  -2 -15  -5   86.79   12.54   0
  -2  15  -5   86.50    6.01   0
   2 -15   5   94.95    6.59   0
   2  15   5   87.56    8.01   0
   3  15   5  164.74    7.71   0
  -3  15  -5  154.60    5.90   0
  -3 -15  -5  176.46    6.85   0
  -3  15  -5  148.90    7.19   0
   3 -15   5  150.66    5.87   0
  -4  15  -5   17.28    5.24   0
  -4  15  -5    0.38    5.40   0
   4 -15   5    3.00    6.05   0
  -4 -15  -5   15.01    6.23   0
   4  15   5    6.38    6.89   0
   5 -15   5   67.87    5.20   0
  -5  15  -5   68.16    5.59   0
  -5 -15  -5   73.55    6.27   0
   5  15   5   58.96    6.89   0
  -5  15  -5   57.29    6.71   0
  -6  15  -5   81.76    5.94   0
  -6 -15  -5   76.58    6.53   0
  -6  15  -5   60.65    7.05   0
   6  15   5   69.72    7.28   0
   6 -15   5   82.18    5.71   0
  -7 -15  -5   39.46    5.77   0
  -7  15  -5   34.76    5.86   0
   7  15   5   45.80    7.32   0
   7 -15   5   41.63    6.82   0
  -7  15  -5   46.53    7.31   0
   8 -16  -5   55.55    6.89   0
  -8  16   5   71.25    8.30   0
   8  16  -5   47.42    5.36   0
   8  16  -5   76.11    7.99   0
   8 -16  -5   54.53    8.26   0
   7 -16  -5   68.70    6.57   0
  -7  16   5   58.16    7.88   0
   7  16  -5   43.92    6.30   0
   7 -16  -5   50.58    7.96   0
  -6  16   5  100.39    8.04   0
   6  16  -5   75.68    5.41   0
   6 -16  -5   97.82    5.54   0
   6 -16  -5   93.83    8.01   0
   5 -16  -5  213.44    6.79   0
   5  16  -5  194.29    5.74   0
   5 -16  -5  212.60   10.27   0
  -5  16   5  209.00   10.47   0
   5  16  -5  212.54    6.00   0
   4 -16  -5   83.70    6.34   0
   4  16  -5   55.67    6.42   0
   4 -16  -5   73.42   13.87   0
   3 -16  -5   -0.37    6.64   0
   3  16  -5    8.71    6.18   0
   2  16  -5  390.72    7.72   0
   2 -16  -5  413.52    7.68   0
   1 -16  -5  172.47    7.16   0
   1  16  -5  155.98    6.24   0
   0  16  -5   36.28    5.47   0
   0 -16  -5   33.07    6.53   0
   0 -16   5   34.09    6.18   0
   0  16   5   30.54   10.86   0
  -1 -16  -5  490.12   10.84   0
   1 -16   5  472.62    7.61   0
  -1  16  -5  464.27    7.10   0
   1  16   5  506.01   10.55   0
  -2  16  -5  245.35    6.52   0
   2 -16   5  262.36    6.05   0
   2  16   5  257.27    9.53   0
  -3  16  -5    4.80    4.93   0
  -3 -16  -5    2.21    6.02   0
  -3  16  -5    0.16    5.31   0
   3 -16   5    0.39    4.90   0
   3  16   5    3.09    6.64   0
  -4  16  -5  136.22    7.29   0
  -4  16  -5  149.39    6.85   0
  -4 -16  -5  154.46    6.68   0
   4 -16   5  155.72    6.70   0
   4  16   5  143.48    7.39   0
  -5  16  -5    7.21    6.93   0
   5 -16   5   10.92    5.05   0
  -5 -16  -5   14.16    6.16   0
   5  16   5    8.37    6.98   0
  -5  16  -5   15.60    5.49   0
  -6  16  -5   19.45    6.80   0
   6 -16   5   22.29    6.74   0
  -6 -16  -5   22.34    5.31   0
  -6  16  -5   36.08    5.67   0
   6  16   5   14.54    7.38   0
   8 -17  -5   17.71    5.48   0
  -8  17   5    3.48    8.03   0
   8  17  -5    6.98    6.48   0
   8  17  -5    2.68    6.84   0
   8 -17  -5    6.49    8.09   0
   7 -17  -5   52.87    5.70   0
  -7  17   5   54.47    7.80   0
   7  17  -5   39.14    6.45   0
   7 -17  -5   55.29    8.69   0
   6 -17  -5  243.58    9.93   0
   6 -17  -5  226.89    7.24   0
  -6  17   5  236.11   10.05   0
   6  17  -5  206.05    7.06   0
   5 -17  -5  174.32    6.79   0
   5  17  -5  175.72    5.67   0
  -5  17   5  183.60   10.86   0
   5 -17  -5  182.73   10.57   0
   5  17  -5  152.79    6.66   0
   4 -17  -5  103.92    5.77   0
   4  17  -5   97.95    5.52   0
   3 -17  -5   37.03    6.84   0
   3  17  -5   51.91    6.40   0
   2 -17  -5  474.12    7.94   0
   2  17  -5  458.15    7.00   0
   1 -17  -5  124.76    7.01   0
   1  17  -5  127.87    5.84   0
   0 -17  -5  191.67    8.41   0
   0  17  -5  165.85    6.09   0
   0  17   5  169.78   10.58   0
   0 -17   5  181.49    5.71   0
   0  17   5  190.46   12.23   0
  -1 -17  -5    2.54    7.55   0
   1  17   5    1.95    9.28   0
   1 -17   5   -1.11    6.11   0
  -1  17  -5   -1.74    5.49   0
  -2  17  -5   29.19    6.56   0
   2  17   5   34.47    7.24   0
   2 -17   5   35.07    5.10   0
  -3  17  -5  111.61    5.74   0
  -3  17  -5  115.18    7.04   0
   3 -17   5  118.29    5.68   0
   3  17   5  115.26    7.21   0
  -4  17  -5  443.04    6.79   0
  -4  17  -5  412.87    8.29   0
   4 -17   5  445.23    7.64   0
   4  17   5  431.23    8.46   0
   5 -17   5   55.48    5.29   0
  -5 -17  -5   75.58    6.51   0
  -5  17  -5   66.58    5.72   0
   5  17   5   63.17    7.07   0
  -5  17  -5   64.08    6.72   0
  -6  17  -5   15.82    5.44   0
   6 -17   5   18.70    6.66   0
  -6 -17  -5   15.16    6.40   0
  -6  17  -5   17.70    5.55   0
   6  17   5   16.81    5.80   0
   8 -18  -5   67.12    6.00   0
  -8  18   5   54.02    8.49   0
   8  18  -5   51.30    7.02   0
   7 -18  -5  144.44    7.30   0
  -7  18   5  143.41    8.84   0
   7  18  -5  140.63    5.93   0
   7 -18  -5  157.79    8.79   0
   6 -18  -5   20.68    5.08   0
   6 -18  -5   16.32    8.22   0
  -6  18   5   11.29    8.47   0
   6  18  -5    4.07    5.18   0
   5 -18  -5   50.07    6.11   0
  -5  18   5   56.00    9.68   0
   5  18  -5   59.48    5.24   0
   5  18  -5   46.56    5.03   0
   5 -18  -5   60.82   10.26   0
   4 -18  -5  515.19    7.13   0
   4  18  -5  470.79    6.83   0
   3 -18  -5 1284.27    9.36   0
   3  18  -5 1168.12    9.92   0
   2 -18  -5  255.44    6.16   0
   2  18  -5  238.70    6.20   0
   1 -18  -5   20.49    6.77   0
   1  18  -5   12.70    5.35   0
   0  18  -5  692.71    7.70   0
   0 -18   5  686.67    7.17   0
   0 -18  -5  743.27   10.35   0
   0  18   5  673.76   14.83   0
   0  18   5  725.96   15.23   0
   1  18   5 2071.02   16.58   0
  -1 -18  -5 2051.11   17.15   0
   1 -18   5 2005.70   10.51   0
  -1  18  -5 1882.36   11.69   0
  -2  18  -5  568.34    7.53   0
   2 -18   5  565.51    6.99   0
   2  18   5  613.19    9.51   0
  -3  18  -5   53.65    5.50   0
  -3  18  -5   47.07    5.73   0
   3 -18   5   54.22    5.20   0
   3  18   5   58.29    7.02   0
  -4  18  -5   27.58    5.38   0
   4 -18   5   32.23    5.18   0
  -4  18  -5   38.00    5.52   0
   4  18   5   31.66    7.22   0
  -5  18  -5  428.23    8.88   0
  -5  18  -5  456.24    8.41   0
   5 -18   5  459.21    8.33   0
   5  18   5  461.81    7.88   0
  -6  18  -5   79.23    5.97   0
   6 -18   5   88.91    5.76   0
  -6  18  -5   80.50    7.37   0
   6  18   5   71.74    7.52   0
   7 -19  -5   12.20    5.60   0
   7 -19  -5   19.71    8.57   0
  -7  19   5   17.65    8.59   0
   7  19  -5   11.71    5.22   0
   6  19  -5   22.05    5.11   0
   6 -19  -5   12.16    5.17   0
  -6  19   5   18.95    8.48   0
   6 -19  -5   15.65    8.15   0
   6  19  -5   23.38    4.99   0
   5  19  -5    6.23    4.94   0
   5  19  -5   10.64    5.07   0
   5 -19  -5   12.30    4.88   0
  -5  19   5    9.12   10.15   0
   5 -19  -5    8.84   10.23   0
   4 -19  -5  107.21    5.92   0
   4  19  -5  103.27    5.20   0
   3 -19  -5   11.28    6.69   0
   3  19  -5   -0.48    6.29   0
   2 -19  -5  384.03    7.86   0
   2  19  -5  341.42    6.65   0
   1 -19  -5   13.40    6.39   0
   1  19  -5    3.86    6.15   0
   0  19  -5   13.26    6.23   0
   0 -19  -5   12.60    7.25   0
   0  19   5    8.46    9.43   0
   0 -19   5   -0.59    5.78   0
   0  19   5   13.64   10.55   0
   1 -19   5   34.39    6.15   0
  -1  19  -5   32.11    6.67   0
   1  19   5   36.25    9.40   0
   2 -19   5  233.02    6.86   0
  -2  19  -5  228.36    6.64   0
   2  19   5  245.58    8.99   0
  -3  19  -5  245.40    6.17   0
   3  19   5  239.56    7.92   0
  -3  19  -5  201.94    7.56   0
   3 -19   5  231.18    6.06   0
  -4  19  -5  281.85    7.46   0
  -4  19  -5  249.35    7.65   0
   4 -19   5  285.72    6.30   0
   4  19   5  299.59    8.25   0
  -5  19  -5   90.15    7.26   0
  -5  19  -5  100.59    6.10   0
   5 -19   5   87.78    6.94   0
   5  19   5   90.83    7.52   0
  -6  19  -5   42.68    6.96   0
   6  19   5   30.00    6.10   0
   6 -19   5   55.92    5.89   0
  -6  19  -5   46.40    6.18   0
   7 -20  -5   13.73    6.62   0
  -7  20   5   13.23    8.68   0
   7 -20  -5   14.32    8.54   0
   7  20  -5   13.58    6.24   0
   6 -20  -5   27.63    6.53   0
   6  20  -5   13.67    4.96   0
  -6  20   5   19.75    9.37   0
   6  20  -5   12.82    5.94   0
   6 -20  -5   20.11    9.08   0
   5  20  -5   25.70    5.22   0
   5 -20  -5   30.33   10.51   0
  -5  20   5   30.82   10.95   0
   5 -20  -5   27.93    5.29   0
   5  20  -5   30.88    6.02   0
   4 -20  -5   78.23    5.44   0
   4  20  -5   61.43    6.21   0
   3  20  -5   40.52    6.25   0
   3 -20  -5   51.37    6.47   0
   2 -20  -5  100.10    6.57   0
   2  20  -5   93.78    6.42   0
   1 -20  -5    8.24    6.50   0
   1  20  -5    4.63    5.14   0
   0  20  -5   83.06    6.58   0
   0 -20  -5   83.34    6.73   0
   0 -20   5   79.93    5.07   0
   0  20   5   74.64   10.34   0
   0  20   5   88.74   10.42   0
   1 -20   5  314.94    6.31   0
  -1  20  -5  288.15    6.58   0
   1  20   5  323.35   10.55   0
   2 -20   5   -0.35    5.86   0
  -2  20  -5   12.69    6.70   0
   2  20   5    3.71    7.95   0
   3  20   5    2.04    6.70   0
  -3  20  -5    4.30    5.38   0
  -3  20  -5   -1.13    6.56   0
   3 -20   5    2.26    6.17   0
  -4  20  -5  131.60    7.39   0
  -4  20  -5  148.69    7.04   0
   4  20   5  149.95    7.65   0
   4 -20   5  146.38    5.78   0
  -5  20  -5   64.13    5.97   0
  -5  20  -5   60.91    6.57   0
   5  20   5   67.41    7.13   0
   5 -20   5   70.70    6.85   0
  -6  20  -5    5.22    5.60   0
   6 -20   5   13.22    5.51   0
   6  20   5    9.12    7.09   0
  -6  20  -5   12.32    5.87   0
   7 -21  -5   56.85    5.82   0
  -7  21   5   67.86    9.29   0
   7  21  -5   46.18    6.89   0
   7 -21  -5   73.29    8.37   0
   7  21  -5   49.57    5.46   0
   6 -21  -5   25.29    9.22   0
   6 -21  -5   29.91    5.29   0
  -6  21   5   24.82    9.68   0
   6  21  -5   16.88    4.95   0
   6  21  -5   26.87    5.10   0
   5 -21  -5  153.09    7.08   0
   5  21  -5  157.39    5.83   0
  -5  21   5  155.75   13.18   0
   5  21  -5  132.00    6.55   0
   4 -21  -5   22.08    5.38   0
   4  21  -5   18.14    6.18   0
   3 -21  -5  106.84    6.89   0
   3  21  -5  104.95    6.41   0
   2 -21  -5   71.16    6.78   0
   2  21  -5   66.95    6.36   0
   1 -21  -5  352.89    8.80   0
   1  21  -5  306.17    7.83   0
   0  21  -5    9.30    5.03   0
   0  21   5   14.80    8.93   0
   0 -21   5   14.08    4.83   0
   0 -21  -5   11.88    6.08   0
   0  21   5    7.95   10.48   0
   1 -21   5    4.57    5.10   0
  -1  21  -5    9.39    5.44   0
   1  21   5    5.41    6.77   0
   1  21   5   14.07    7.61   0
  -2  21  -5   14.10    5.22   0
   2 -21   5   14.45    5.03   0
  -2  21  -5   19.02    6.87   0
   2  21   5   15.51    6.90   0
   3 -21   5    2.27    6.05   0
  -3  21  -5    4.41    5.27   0
  -3  21  -5   -0.40    5.41   0
   3  21   5    7.03    6.96   0
  -4  21  -5   53.74    5.59   0
  -4  21  -5   44.42    6.03   0
   4 -21   5   43.29    5.24   0
   4  21   5   51.62    6.97   0
  -5  21  -5   53.21    7.34   0
  -5  21  -5   75.56    5.76   0
   5 -21   5   65.51    6.84   0
   5  21   5   79.13    7.47   0
   7 -22  -5    6.34    6.87   0
  -7  22   5    7.35    8.85   0
   7  22  -5    3.28    6.49   0
   7  22  -5    5.57    5.22   0
   7 -22  -5    5.05    8.72   0
   6  22  -5    1.86    5.02   0
   6  22  -5    6.89    4.92   0
  -6  22   5    1.39   10.30   0
   6 -22  -5   10.59    6.36   0
   6 -22  -5    0.72    9.01   0
   5  22  -5    5.29    5.05   0
   5 -22  -5    1.54    6.38   0
   5  22  -5    1.11    4.90   0
  -5  22   5    4.05   12.72   0
   4 -22  -5  382.02    7.95   0
   4  22  -5  311.10    7.42   0
   3 -22  -5  182.05    7.21   0
   3  22  -5  143.74    6.70   0
   2 -22  -5   33.24    5.34   0
   2  22  -5   27.09    6.13   0
   1 -22  -5   58.80    6.65   0
   1  22  -5   50.64    5.36   0
  -1  22   5   50.06   16.75   0
  -1  22   5   55.26   16.30   0
   0  22  -5   54.23    6.67   0
   0  22   5   62.95   10.02   0
   0  22   5   64.06    9.69   0
   1  22   5  302.00    9.67   0
  -1  22  -5  348.74    6.65   0
   1  22   5  359.13   10.35   0
   1 -22   5  352.92    7.19   0
  -2  22  -5   70.42    5.60   0
  -2  22  -5   60.90    7.10   0
   2 -22   5   69.20    5.30   0
   2  22   5   79.12    8.08   0
  -3  22  -5   -7.17    5.41   0
   3  22   5    5.43    7.73   0
   3 -22   5    3.05    6.19   0
  -3  22  -5    5.99    5.53   0
  -4  22  -5   -0.49    5.40   0
  -4  22  -5    1.45    5.72   0
   4  22   5   12.80    6.79   0
   4 -22   5  -11.13    6.47   0
  -5  22  -5   33.61    6.02   0
  -5  22  -5   44.11    5.76   0
   5 -22   5   45.70    5.82   0
   5  22   5   56.61    7.37   0
   6 -23  -5    3.82    5.42   0
  -6  23   5    2.32   10.39   0
   6 -23  -5    6.86    9.93   0
   6  23  -5   -0.66    5.05   0
   6  23  -5   10.61    6.24   0
   5  23  -5   -0.13    4.78   0
   5  23  -5    7.45    4.99   0
  -5  23   5    7.39   14.52   0
   5 -23  -5   -2.45    5.46   0
   4 -23  -5   20.92    6.65   0
   4  23  -5   15.90    5.03   0
   3  23  -5  284.48    7.55   0
   3 -23  -5  359.13    6.95   0
   2 -23  -5  383.20    7.98   0
   2  23  -5  341.58    7.69   0
   1 -23  -5   30.49    6.33   0
   1  23  -5   19.25    5.35   0
  -1  23   5   25.52   15.30   0
  -1  23   5   26.04   15.37   0
   0  23   5  105.46   10.29   0
   0  23   5  115.43   10.54   0
   0  23  -5   99.13    5.68   0
   1 -23   5   13.38    5.00   0
   1  23   5    8.97    7.08   0
  -1  23  -5    5.82    6.85   0
   1  23   5   14.78    8.89   0
  -2  23  -5  304.25    6.29   0
  -2  23  -5  260.29    7.81   0
   2  23   5  299.30    8.65   0
   2 -23   5  295.19    7.12   0
  -3  23  -5  406.40    6.98   0
   3 -23   5  386.09    6.63   0
  -3  23  -5  327.42    7.12   0
   3  23   5  331.16    8.69   0
  -4  23  -5   64.44    6.80   0
  -4  23  -5   49.67    7.18   0
   4  23   5   56.06    8.12   0
   4 -23   5   54.48    6.69   0
  -5  23  -5    3.05    6.76   0
   5  23   5   12.42    7.10   0
   5 -23   5    1.73    5.45   0
  -5  23  -5    7.24    5.78   0
   6 -24  -5    7.34    5.47   0
  -6  24   5   -0.17   11.33   0
   6  24  -5   -2.07    5.23   0
   6  24  -5    5.41    6.36   0
   6 -24  -5    1.83   10.81   0
   5 -24  -5   18.99    5.41   0
   5  24  -5   11.69    6.41   0
   5  24  -5   13.58    6.24   0
   4 -24  -5   38.38    6.84   0
   4  24  -5   12.65    5.05   0
   3  24  -5   95.74    6.67   0
   3 -24  -5  123.17    5.83   0
   2 -24  -5   30.94    6.55   0
   2  24  -5   21.86    5.29   0
   1  24  -5  104.39    6.65   0
  -1  24   5  110.60   15.20   0
  -1  24   5  116.95   15.87   0
   0  24   5   41.79    9.77   0
   0  24   5   37.49   10.11   0
   0  24  -5   45.01    6.73   0
   1  24   5  307.94   10.54   0
  -1  24  -5  330.07    6.67   0
   1 -24   5  325.80    7.17   0
   1  24   5  367.26   10.47   0
  -1  24  -5  317.92    7.96   0
  -2  24  -5   10.73    6.48   0
   2 -24   5   16.93    4.91   0
  -2  24  -5    5.10    5.33   0
   2  24   5    6.22    7.93   0
  -3  24  -5   12.39    5.28   0
  -3  24  -5   17.70    5.63   0
   3 -24   5   12.52    5.25   0
   3  24   5   11.19    8.29   0
  -4  24  -5   20.56    6.90   0
   4 -24   5   13.12    6.62   0
  -4  24  -5   19.36    7.09   0
   4  24   5   12.71    7.33   0
   6 -25  -5   19.79    7.02   0
   6  25  -5   21.46    5.40   0
  -6  25   5   29.29   12.37   0
   6  25  -5   21.40    5.73   0
   5  25  -5   12.90    6.19   0
   5 -25  -5    3.56    6.58   0
   5  25  -5   11.27    5.20   0
   4 -25  -5    4.93    6.49   0
   4  25  -5    5.50    5.00   0
   3 -25  -5   52.29    5.44   0
   3  25  -5   35.19    5.26   0
   2 -25  -5  209.01    7.19   0
   2  25  -5  188.08    6.14   0
   1  25  -5   13.02    6.58   0
  -1  25   5   13.79   14.32   0
  -1  25   5   19.16   13.83   0
   0  25   5    4.61    9.02   0
   0  25   5    6.43    9.53   0
   0  25  -5    7.60    5.38   0
  -1  25  -5    4.11    6.37   0
   1 -25   5   -1.43    5.14   0
   1  25   5   -1.11    8.30   0
  -1  25  -5    2.14    5.57   0
   1  25   5   -5.40    8.76   0
  -2  25  -5   20.03    6.44   0
   2 -25   5   12.90    5.12   0
  -2  25  -5   19.24    5.72   0
   2  25   5    3.01    7.93   0
   2  25   5   11.53    7.15   0
  -3  25  -5   53.53    5.70   0
  -3  25  -5   30.46    5.77   0
   3 -25   5   46.23    6.72   0
   3  25   5   35.04    8.20   0
  -4  25  -5   14.01    6.90   0
  -4  25  -5   14.20    7.13   0
   4 -25   5   10.99    6.61   0
   4  25   5    9.07    7.05   0
   5 -26  -5   13.50    5.46   0
   5  26  -5    6.38    5.21   0
   5  26  -5    5.52    5.32   0
   4 -26  -5   11.31    5.37   0
   4  26  -5   12.18    6.22   0
   3 -26  -5   12.96    5.17   0
   3  26  -5   13.85    5.00   0
   2  26  -5   77.81    5.66   0
   1  26  -5   23.78    5.30   0
  -1  26   5   28.21   14.30   0
  -1  26   5   26.69   13.57   0
   0  26   5    2.54    9.51   0
   0  26   5    5.03    9.58   0
   0  26  -5    3.61    6.55   0
   1 -26   5   20.44    6.20   0
  -1  26  -5   17.55    5.51   0
   1  26   5   15.63    8.51   0
  -1  26  -5   20.01    6.78   0
   1  26   5   24.90    8.94   0
  -2  26  -5    1.36    5.32   0
   2  26   5    2.40    7.22   0
  -2  26  -5    1.73    6.61   0
   2  26   5    1.19    6.87   0
   2 -26   5   -1.54    6.12   0
  -3  26  -5   66.64    5.83   0
  -3  26  -5   47.72    5.83   0
   3  26   5   44.57    8.34   0
   3 -26   5   52.60    6.80   0
  -4  26  -5   32.37    5.89   0
  -4  26  -5   22.83    7.14   0
   4 -26   5   20.05    5.48   0
   4  26   5   18.10    7.46   0
   5  27  -5   19.73    6.70   0
   5  27  -5    6.14    5.23   0
   4  27  -5   19.93    6.55   0
   4  27  -5   25.71    5.41   0
   3  27  -5   22.09    5.46   0
[truncated: 252,084 more chars]
