# Supplementary material for: Crystal structure of tris­(N-methyl­salicylaldiminato-κ2 N,O)vanadium(III)
Source: Acta Crystallogr E Crystallogr Commun. 2015 Nov 18;71(Pt 12):m225. doi: 10.1107/S2056989015021453 (PMC4719845; doi:10.1107/S2056989015021453)
Supplement: Supplementary file 2 [file e-71-0m225-Isup2.hkl]

data_I                                                                          
_shelx_title ' SK17rtt at 170 K in P2(1)/c'                                     
_shelx_refln_list_code          4                                               
_shelx_F_calc_maximum      125.28                                               
_exptl_crystal_F_000       944.00                                               
_reflns_d_resolution_high  0.7828                                               
                                                                                
loop_                                                                           
 _space_group_symop_operation_xyz                                               
 'x, y, z'                                                                      
 '-x, y+1/2, -z+1/2'                                                            
 '-x, -y, -z'                                                                   
 'x, -y-1/2, z-1/2'                                                             
                                                                                
_cell_length_a     7.7414                                                       
_cell_length_b    26.0018                                                       
_cell_length_c    11.1004                                                       
_cell_angle_alpha  90.000                                                       
_cell_angle_beta  103.265                                                       
_cell_angle_gamma  90.000                                                       
                                                                                
_shelx_F_squared_multiplier     1.000                                           
                                                                                
loop_                                                                           
 _refln_index_h                                                                 
 _refln_index_k                                                                 
 _refln_index_l                                                                 
 _refln_F_squared_calc                                                          
 _refln_F_squared_meas                                                          
 _refln_F_squared_sigma                                                         
 _refln_observed_status                                                         
   2   0   0       2397.88       2426.89        21.06 o                         
   3   0   0         59.15         47.99         5.76 o                         
   4   0   0       7932.04       7605.09        33.28 o                         
   5   0   0      10465.87      10078.66        67.38 o                         
   6   0   0       2221.42       2197.98        32.17 o                         
   7   0   0        214.22        244.84        16.65 o                         
   8   0   0         47.47         55.41        12.17 o                         
   9   0   0        106.47        116.69         6.72 o                         
   1   1   0       8753.98       9199.19        40.72 o                         
   2   1   0        499.61        569.48         6.71 o                         
   3   1   0       5912.15       5441.02        25.02 o                         
   4   1   0          3.37         19.70         4.21 o                         
   5   1   0       1494.86       1644.06         5.83 o                         
   6   1   0        250.25        255.69         4.65 o                         
   7   1   0         39.11         45.47         3.90 o                         
   8   1   0         33.35         39.31         4.41 o                         
   9   1   0         77.42         66.79         4.49 o                         
   0   2   0      10485.34      10454.97        62.71 o                         
   1   2   0       3369.99       3691.30        17.30 o                         
   2   2   0          8.83         16.23         6.32 o                         
   3   2   0        344.48        361.45         4.88 o                         
   4   2   0        759.72        670.94         5.04 o                         
   5   2   0        181.73        215.24         5.54 o                         
   6   2   0        136.84        138.59         4.40 o                         
   7   2   0         62.13         61.74         3.93 o                         
   8   2   0         58.93         67.75         4.38 o                         
   9   2   0         16.08          9.62         4.71 o                         
   1   3   0      15263.32      15787.37        63.54 o                         
   2   3   0       4812.54       4951.14        23.79 o                         
   3   3   0        268.91        263.95         4.69 o                         
   4   3   0         10.96         10.69         3.84 o                         
   5   3   0        205.87        209.52         4.30 o                         
   6   3   0        856.95        875.59         5.04 o                         
   7   3   0        144.51        162.96         4.06 o                         
   8   3   0        103.75        109.10         6.19 o                         
   9   3   0          7.00          4.63         4.32 o                         
   0   4   0       7360.77       7249.61        37.76 o                         
   1   4   0        405.74        426.29         8.97 o                         
   2   4   0       5838.41       5847.33        19.62 o                         
   3   4   0        229.78        273.85         4.71 o                         
   4   4   0       1224.33       1120.26         7.60 o                         
   5   4   0       2224.63       2138.76        12.45 o                         
   6   4   0        124.48        116.93         3.90 o                         
   7   4   0          2.65          6.67         3.91 o                         
   8   4   0          8.40          7.72         4.25 o                         
   9   4   0          2.05          3.12         4.51 o                         
   1   5   0       1335.60       1547.00        11.44 o                         
   2   5   0       3137.52       2783.05        17.07 o                         
   3   5   0       3103.09       2865.88        13.72 o                         
   4   5   0       1402.72       1369.61         7.26 o                         
   5   5   0        551.94        569.69         5.99 o                         
   6   5   0        208.49        219.66         3.88 o                         
   7   5   0        467.39        487.90         9.57 o                         
   8   5   0        363.46        365.86         9.85 o                         
   9   5   0         39.40         36.11         5.60 o                         
   0   6   0        607.21        579.77        15.09 o                         
   1   6   0        860.42        898.49        10.82 o                         
   2   6   0        518.72        550.03         6.13 o                         
   3   6   0        606.78        551.42         5.13 o                         
   4   6   0       1791.01       1773.11        15.80 o                         
   5   6   0        785.31        815.15         7.20 o                         
   6   6   0          0.39          3.35         3.64 o                         
   7   6   0         56.55         65.80         3.81 o                         
   8   6   0         74.49         89.77         4.82 o                         
   9   6   0        114.96        120.05         5.12 o                         
   1   7   0         17.69          6.84         9.19 o                         
   2   7   0       1787.63       1741.80         8.30 o                         
   3   7   0        976.82        963.98         8.15 o                         
   4   7   0        247.57        234.50         4.03 o                         
   5   7   0        112.00        123.28         3.94 o                         
   6   7   0        204.01        205.14         3.98 o                         
   7   7   0        401.19        412.47         5.98 o                         
   8   7   0        371.18        394.26        19.04 o                         
   9   7   0          2.46         14.66         4.84 o                         
   0   8   0        598.39        568.80        12.60 o                         
   1   8   0         89.81        100.70         8.06 o                         
   2   8   0         77.44         81.05         5.32 o                         
   3   8   0        166.05        189.80         4.58 o                         
   4   8   0         28.71         33.59         3.80 o                         
   5   8   0         43.91         40.27         3.86 o                         
   6   8   0        231.89        249.47         4.05 o                         
   7   8   0         65.40         69.84         3.97 o                         
   8   8   0         71.73         80.19         7.91 o                         
   9   8   0          4.17         16.07         6.40 o                         
   1   9   0        860.57        890.80         9.92 o                         
   2   9   0       1016.96        836.82         9.06 o                         
   3   9   0       6181.57       6044.60        70.99 o                         
   4   9   0        209.28        224.21         4.26 o                         
   5   9   0         57.19         71.77         4.10 o                         
   6   9   0         16.69         18.67         3.72 o                         
   7   9   0         20.74         20.22         4.06 o                         
   8   9   0          1.53         10.85         4.28 o                         
   9   9   0          9.55         12.72         5.00 o                         
   0  10   0        217.41        147.21        15.46 o                         
   1  10   0        492.22        391.22         8.15 o                         
   2  10   0        302.23        270.30         6.12 o                         
   3  10   0        672.95        629.10         7.31 o                         
   4  10   0        171.98        142.91         4.53 o                         
   5  10   0         11.63         13.09         3.61 o                         
   6  10   0        126.71        126.25         4.53 o                         
   7  10   0        191.50        196.45         5.22 o                         
   8  10   0        534.32        530.74        18.04 o                         
   9  10   0        227.05        186.03         6.51 o                         
   1  11   0        141.96        103.48         6.86 o                         
   2  11   0       1506.37       1290.98        14.21 o                         
   3  11   0        936.95        844.37         8.92 o                         
   4  11   0        210.18        223.67         4.51 o                         
   5  11   0         24.40         21.44         4.64 o                         
   6  11   0         82.60         79.18         4.73 o                         
   7  11   0        306.91        320.19        13.37 o                         
   8  11   0         34.55         46.30         4.34 o                         
   9  11   0          0.19         -1.95         5.42 o                         
   0  12   0        862.29        824.92        10.80 o                         
   1  12   0        244.12        211.98         6.06 o                         
   2  12   0         10.56          5.82         5.55 o                         
   3  12   0        281.72        283.53         5.37 o                         
   4  12   0        256.41        236.94         5.42 o                         
   5  12   0          2.76          5.80         4.61 o                         
   6  12   0         55.84         72.34         4.55 o                         
   7  12   0         68.22         71.87         6.96 o                         
   8  12   0        164.82        170.59         4.80 o                         
   1  13   0        823.17        909.39         8.72 o                         
   2  13   0        171.22        174.27         5.84 o                         
   3  13   0         16.61         23.58         4.69 o                         
   4  13   0          0.49          2.64         5.18 o                         
   5  13   0        117.54        124.23         4.79 o                         
   6  13   0        838.63        805.41         6.27 o                         
   7  13   0        100.57         98.98         4.97 o                         
   8  13   0          9.32         13.34         5.14 o                         
   0  14   0         13.37         31.12         7.77 o                         
   1  14   0         86.81         76.44         4.86 o                         
   2  14   0        221.32        239.79         5.41 o                         
   3  14   0        359.48        327.32        12.18 o                         
   4  14   0         39.22         34.78         5.23 o                         
   5  14   0        174.25        173.76         4.71 o                         
   6  14   0        381.79        413.79         6.58 o                         
   7  14   0         12.12         16.58         4.47 o                         
   8  14   0         33.03         34.16         4.95 o                         
   1  15   0         23.27         19.71         4.49 o                         
   2  15   0       2357.09       2304.29        14.93 o                         
   3  15   0       1266.13       1203.68        17.07 o                         
   4  15   0         92.65         92.44         5.28 o                         
   5  15   0        270.20        285.12        10.07 o                         
   6  15   0        967.46       1006.83         7.93 o                         
   7  15   0        398.31        434.64         8.62 o                         
   8  15   0         85.49         87.47         5.16 o                         
   0  16   0        776.13        929.63        10.29 o                         
   1  16   0        272.66        234.24         5.15 o                         
   2  16   0         60.55         55.19         5.02 o                         
   3  16   0        312.60        309.58         5.79 o                         
   4  16   0        316.57        319.60         6.00 o                         
   5  16   0        246.95        281.94         7.70 o                         
   6  16   0        322.69        356.12        12.99 o                         
   7  16   0         77.14         82.73         5.06 o                         
   8  16   0        107.18         95.27         6.00 o                         
   1  17   0         11.51          9.11         4.67 o                         
   2  17   0        836.02        811.96         6.01 o                         
   3  17   0        717.94        744.98         6.35 o                         
   4  17   0          8.31          8.83         4.91 o                         
   5  17   0         70.83         69.28         5.20 o                         
   6  17   0        260.05        269.38         5.53 o                         
   7  17   0         50.60         49.71         4.68 o                         
   8  17   0          1.79          4.36         4.70 o                         
   0  18   0        341.53        369.95         8.59 o                         
   1  18   0          4.41          4.09         4.51 o                         
   2  18   0          1.35          6.47         4.19 o                         
   3  18   0        247.36        251.71         5.02 o                         
   4  18   0          9.08         19.81         4.79 o                         
   5  18   0          1.72         -4.78         4.86 o                         
   6  18   0        107.35        113.60         5.55 o                         
   7  18   0          0.05         13.12         5.08 o                         
   8  18   0          1.88          2.86         5.63 o                         
   1  19   0        454.15        477.77         6.29 o                         
   2  19   0         99.62         92.48         4.20 o                         
   3  19   0        247.69        254.80         5.62 o                         
   4  19   0        358.20        399.16         5.93 o                         
   5  19   0          4.05         13.16         5.12 o                         
   6  19   0         78.99         78.81         5.26 o                         
   7  19   0         21.36         17.65         4.87 o                         
   0  20   0       2477.26       2508.69        13.40 o                         
   1  20   0       1437.67       1476.34        24.89 o                         
   2  20   0        884.11        883.87        13.00 o                         
   3  20   0        314.74        347.11         8.08 o                         
   4  20   0       1132.25       1156.78        15.81 o                         
   5  20   0        630.55        674.81        20.94 o                         
   6  20   0         54.33         59.37         4.96 o                         
   7  20   0          0.05         -3.27         5.18 o                         
   1  21   0        728.49        729.34        10.75 o                         
   2  21   0       1167.02       1228.26        21.87 o                         
   3  21   0        192.66        211.50         5.15 o                         
   4  21   0        135.57        150.36         5.45 o                         
   5  21   0         29.04         31.41         4.70 o                         
   6  21   0        428.27        419.49         6.85 o                         
   7  21   0         49.98         52.71         5.14 o                         
   0  22   0        722.31        776.78        43.12 o                         
   1  22   0       1521.20       1578.17        24.79 o                         
   2  22   0          1.12          3.57         4.02 o                         
   3  22   0          0.28         -0.04         3.92 o                         
   4  22   0          1.42          7.81         4.48 o                         
   5  22   0        539.39        568.84         9.10 o                         
   6  22   0         73.09         74.33         5.40 o                         
   7  22   0          3.31          0.86         5.08 o                         
   1  23   0          2.73          4.00         4.90 o                         
   2  23   0        248.81        246.47         4.53 o                         
   3  23   0         56.34         58.60         4.23 o                         
   4  23   0         79.32         86.96         5.00 o                         
   5  23   0         25.11         27.24         4.88 o                         
   6  23   0          0.55          3.84         4.88 o                         
   0  24   0       1302.81       1406.84        68.98 o                         
   1  24   0         67.24         76.52         4.85 o                         
   2  24   0        106.74        107.07         4.60 o                         
   3  24   0         14.98         13.42         4.00 o                         
   4  24   0         52.06         59.72         4.87 o                         
   5  24   0         90.76         89.67         5.17 o                         
   6  24   0         43.41         35.27         5.41 o                         
   1  25   0        592.94        642.88         8.13 o                         
   2  25   0        138.68        165.53         4.70 o                         
   3  25   0         29.52         40.43         4.10 o                         
   4  25   0         40.05         48.27         4.48 o                         
   5  25   0        265.93        238.47        10.84 o                         
   6  25   0        211.97        164.69         9.64 o                         
   0  26   0       1391.60       1478.03        11.68 o                         
   1  26   0        317.61        356.72        14.81 o                         
   2  26   0         14.07         14.27         4.27 o                         
   3  26   0        108.28        116.61         4.44 o                         
   4  26   0        167.56        168.51         7.58 o                         
   5  26   0        299.46        302.32        14.40 o                         
   1  27   0         17.53         28.15         4.74 o                         
   2  27   0        164.16        167.10         5.05 o                         
   3  27   0        279.32        291.08         7.48 o                         
   4  27   0          0.20          5.60         4.48 o                         
   5  27   0         46.20         33.02         4.47 o                         
   0  28   0        267.93        265.46        15.87 o                         
   1  28   0         50.49         59.16         5.47 o                         
   2  28   0          6.98          8.77         4.67 o                         
   3  28   0          7.09          9.77         4.54 o                         
   4  28   0         48.07         43.26         4.43 o                         
   5  28   0          0.01          1.54         4.46 o                         
   1  29   0        183.57        192.35         5.00 o                         
   2  29   0        123.46        122.83         7.45 o                         
   3  29   0         89.23         85.30         5.08 o                         
   4  29   0         36.81         39.83         4.47 o                         
   0  30   0        144.63        138.59        11.03 o                         
   1  30   0         31.42         33.62         4.61 o                         
   2  30   0         22.03         18.75         4.65 o                         
   3  30   0         29.75         26.99         4.89 o                         
   4  30   0         28.08         27.60         4.59 o                         
   1  31   0         15.56         13.50         4.51 o                         
   2  31   0        141.91        140.41         7.40 o                         
   3  31   0        128.02        110.23         9.15 o                         
   0  32   0          6.63          6.52         9.69 o                         
   1  32   0         13.52         14.79         4.76 o                         
   2  32   0          0.12          3.87         5.09 o                         
   1  33   0          2.88          5.41         4.90 o                         
  -9   1   1         38.99         49.48         4.00 o                         
  -8   1   1         57.70         60.91         3.89 o                         
  -7   1   1        172.02        174.21         4.44 o                         
  -6   1   1       1196.80       1178.66         8.38 o                         
  -5   1   1       1588.76       1512.36        12.93 o                         
  -4   1   1       1081.06        982.09         9.01 o                         
  -3   1   1         63.93         46.94         4.12 o                         
  -2   1   1         18.23         15.14         7.30 o                         
  -1   1   1       4814.71       4789.50        85.30 o                         
   0   1   1      10971.17      11918.22        96.90 o                         
   1   1   1       3891.03       4098.88        24.73 o                         
   2   1   1       1596.35       1561.44         8.93 o                         
   3   1   1        474.47        457.59         5.13 o                         
   4   1   1          0.67          6.41         4.13 o                         
   5   1   1       3669.48       3574.53        20.64 o                         
   6   1   1        187.55        216.24         4.63 o                         
   7   1   1          0.15          4.72         6.24 o                         
   8   1   1          4.81          6.07         4.56 o                         
   9   1   1          2.12          4.98         4.25 o                         
  -9   2   1          8.85         17.87         3.88 o                         
  -8   2   1         24.75         27.29         3.91 o                         
  -7   2   1        944.45       1023.39        16.85 o                         
  -6   2   1       2799.37       2764.19        16.02 o                         
  -5   2   1       1141.19       1147.94         5.79 o                         
  -4   2   1        981.57       1000.21         8.40 o                         
  -3   2   1        437.13        412.46         4.77 o                         
  -2   2   1       8135.62       8109.11        82.20 o                         
  -1   2   1       6982.91       7771.12        31.95 o                         
   0   2   1       5229.15       5601.52        44.19 o                         
   1   2   1         46.41         68.90         9.57 o                         
   2   2   1        628.37        577.70         7.50 o                         
   3   2   1        117.13         71.90         4.85 o                         
   4   2   1       3991.02       3736.60        25.10 o                         
   5   2   1         41.71         41.85         4.46 o                         
   6   2   1       1192.06       1260.28        15.52 o                         
   7   2   1        170.31        198.95         6.62 o                         
   8   2   1         97.54         96.88         4.50 o                         
   9   2   1         19.09         23.94         5.69 o                         
  -9   3   1        171.71        166.30         6.70 o                         
  -8   3   1         78.96         99.86         3.98 o                         
  -7   3   1         67.70         83.56         3.94 o                         
  -6   3   1         11.47         14.15         4.16 o                         
  -5   3   1       1999.51       1862.50        15.43 o                         
  -4   3   1       2524.04       2221.65         7.46 o                         
  -3   3   1        499.63        415.77         4.92 o                         
  -2   3   1       2746.45       2702.23        34.90 o                         
  -1   3   1       3855.81       3636.95        25.86 o                         
   0   3   1       6099.79       6393.92        75.89 o                         
   2   3   1       1349.93       1408.41         8.53 o                         
   3   3   1        261.85        264.88         4.85 o                         
   4   3   1        433.30        401.92         4.96 o                         
   5   3   1       2713.25       2679.47        18.04 o                         
   6   3   1       1917.16       1847.61        20.21 o                         
   7   3   1        144.16        155.18         4.10 o                         
   8   3   1         17.23         22.62         4.41 o                         
   9   3   1        145.16        130.20         8.23 o                         
  -9   4   1          0.63          4.21         4.41 o                         
  -8   4   1        116.86        133.06         4.36 o                         
  -7   4   1        236.43        245.98         4.34 o                         
  -6   4   1        246.60        266.85         4.88 o                         
  -5   4   1        777.65        805.85         4.93 o                         
  -4   4   1         70.90         84.93         4.16 o                         
  -3   4   1       6068.41       5992.15        47.03 o                         
  -1   4   1       5813.54       5551.85        43.68 o                         
   0   4   1        778.34        862.47        10.97 o                         
   2   4   1        751.65        704.57         7.25 o                         
   3   4   1       1205.71       1098.68         9.33 o                         
   4   4   1       1164.75       1101.28         6.03 o                         
   5   4   1         17.62         23.61         4.31 o                         
   6   4   1         18.74         20.33         4.14 o                         
   7   4   1        146.68        156.45         5.05 o                         
   8   4   1        122.02        123.08         4.33 o                         
   9   4   1         13.61         24.17         4.62 o                         
  -9   5   1         16.54         27.04         4.51 o                         
  -8   5   1         12.21          8.94         3.58 o                         
  -7   5   1          9.14         12.91         3.76 o                         
  -6   5   1         77.02         77.94         4.09 o                         
  -5   5   1        331.65        320.29         4.05 o                         
  -4   5   1       1594.80       1733.79         9.05 o                         
  -3   5   1       2921.48       2885.20        27.55 o                         
  -2   5   1      13740.51      13386.10       155.19 o                         
  -1   5   1        190.11        180.90        10.22 o                         
   0   5   1        511.69        506.11        10.76 o                         
   1   5   1       3144.77       3251.73        26.19 o                         
   2   5   1       6692.17       6694.98        34.29 o                         
   3   5   1       4724.15       4904.45        28.65 o                         
   4   5   1        525.17        511.10         5.49 o                         
   5   5   1        166.63        194.16         4.76 o                         
   6   5   1         78.55         88.56         4.38 o                         
   7   5   1         56.56         55.99         3.89 o                         
   8   5   1         42.69         61.43         8.14 o                         
   9   5   1        160.53        141.34         8.46 o                         
  -9   6   1         70.32         75.13         4.52 o                         
  -8   6   1         14.55         15.91         3.85 o                         
  -7   6   1          0.55          2.89         3.81 o                         
  -6   6   1        109.41        129.42         3.77 o                         
  -5   6   1         40.03         43.40         3.63 o                         
  -4   6   1         87.23        120.41         4.11 o                         
  -3   6   1       2833.65       3011.58        13.12 o                         
  -2   6   1       1816.93       1583.80        14.13 o                         
  -1   6   1         64.52         91.64        10.02 o                         
   0   6   1       7999.87       7736.49        80.75 o                         
   1   6   1       3399.13       3519.55        31.13 o                         
   2   6   1       2488.07       2357.50        12.56 o                         
   3   6   1        611.76        552.62         5.56 o                         
   4   6   1        482.75        456.25         5.97 o                         
   5   6   1        135.18        139.51         4.40 o                         
   6   6   1          9.05         13.30         5.26 o                         
   7   6   1         46.11         60.11         3.77 o                         
   8   6   1         16.14         13.76         4.14 o                         
   9   6   1          6.10         11.23         5.66 o                         
  -9   7   1        315.92        265.03         8.98 o                         
  -8   7   1        340.46        354.84         6.68 o                         
  -7   7   1         54.79         63.69         3.64 o                         
  -6   7   1          0.54         10.25         3.82 o                         
  -5   7   1        629.19        605.15         4.81 o                         
  -4   7   1       2484.84       2428.32        16.65 o                         
  -3   7   1       4251.40       4145.01        28.62 o                         
  -2   7   1       1280.83       1223.90         8.25 o                         
  -1   7   1       2303.96       2124.46        14.28 o                         
   0   7   1        115.26        111.81         7.89 o                         
   1   7   1       6357.19       6286.62        89.58 o                         
   2   7   1         90.19         83.00         5.21 o                         
   3   7   1        207.01        185.85         5.11 o                         
   4   7   1        184.34        153.27         4.49 o                         
   5   7   1        901.51        925.33        15.06 o                         
   6   7   1        141.79        137.15         4.20 o                         
   7   7   1         51.37         51.48         4.32 o                         
   8   7   1         40.93         48.88         4.35 o                         
   9   7   1         46.75         48.52         4.73 o                         
  -9   8   1        134.06         90.91         5.99 o                         
  -8   8   1         35.30         39.27         4.60 o                         
  -7   8   1        368.73        398.49         4.76 o                         
  -6   8   1        577.44        573.41         4.70 o                         
  -5   8   1        617.76        639.40         4.84 o                         
  -4   8   1        108.92        107.00         4.65 o                         
  -3   8   1       3633.37       3626.50        17.69 o                         
  -2   8   1       3772.27       3500.13        23.92 o                         
  -1   8   1       2006.44       1798.56        12.37 o                         
   0   8   1          4.34          6.46         6.07 o                         
   1   8   1       3609.41       3682.52        64.81 o                         
   2   8   1       9160.92       8853.25        71.39 o                         
   3   8   1        606.10        531.33         8.77 o                         
   4   8   1        124.35         96.25         4.27 o                         
   5   8   1         23.81         29.68         4.67 o                         
   6   8   1        176.96        172.32         7.14 o                         
   7   8   1        340.01        337.01         8.25 o                         
   8   8   1        451.91        492.84        13.06 o                         
   9   8   1          0.46          5.67         4.99 o                         
  -9   9   1         53.50         48.87         5.70 o                         
  -8   9   1          7.38         13.80         4.16 o                         
  -7   9   1          1.70          2.30         3.75 o                         
  -6   9   1        206.89        207.40         4.18 o                         
  -5   9   1          4.72         10.62         4.22 o                         
  -4   9   1       2475.36       2360.13        10.90 o                         
  -3   9   1        333.25        276.89         5.22 o                         
  -2   9   1       1822.75       1905.20        12.24 o                         
  -1   9   1         18.71         16.54         5.23 o                         
   0   9   1        170.94        191.06         5.79 o                         
   1   9   1        890.73        763.84        11.23 o                         
   2   9   1        172.09        122.47         5.39 o                         
   3   9   1         50.89         47.03         4.77 o                         
   4   9   1         39.63         40.38         4.54 o                         
   5   9   1        178.32        193.04         4.80 o                         
   6   9   1        120.69        137.12         6.79 o                         
   7   9   1        152.01        163.39         4.87 o                         
   8   9   1         24.56         27.37         3.99 o                         
   9   9   1        105.24         69.52         4.81 o                         
  -9  10   1        115.22        106.44         7.29 o                         
  -8  10   1        193.76        195.09         5.51 o                         
  -7  10   1         88.88         97.61         3.92 o                         
  -6  10   1        211.33        215.14         4.17 o                         
  -5  10   1         53.48         49.14         4.43 o                         
  -4  10   1        102.02        111.45         4.60 o                         
  -3  10   1        686.15        781.34         6.23 o                         
  -2  10   1         54.87         38.76         5.87 o                         
  -1  10   1         36.52         32.09         5.06 o                         
   0  10   1       1089.32       1017.42         8.33 o                         
   1  10   1        204.20        205.76         5.83 o                         
   2  10   1        686.31        680.33         8.85 o                         
   3  10   1         32.90         42.99         4.55 o                         
   4  10   1         39.70         46.22         4.35 o                         
   5  10   1        344.39        354.69         4.90 o                         
   6  10   1         32.40         41.96         4.23 o                         
   7  10   1         16.92         27.11         3.86 o                         
   8  10   1         49.15         45.34         4.08 o                         
  -9  11   1         55.17         55.30         6.84 o                         
  -8  11   1        227.19        229.95         5.68 o                         
  -7  11   1        310.70        334.50         4.93 o                         
  -6  11   1          2.50          6.40         3.92 o                         
  -5  11   1        200.94        206.13         4.37 o                         
  -4  11   1        168.56        163.61         4.61 o                         
  -3  11   1        671.17        694.02         6.06 o                         
  -2  11   1        263.62        289.81         6.04 o                         
  -1  11   1        118.79        119.87         5.23 o                         
   0  11   1        487.00        405.09         6.68 o                         
   1  11   1        561.33        489.24         7.65 o                         
   2  11   1        490.39        508.20         5.90 o                         
   3  11   1        617.90        670.39         6.60 o                         
   4  11   1        470.88        500.23         8.49 o                         
   5  11   1         10.22         13.19         4.22 o                         
   6  11   1          5.95         12.38         4.08 o                         
   7  11   1         66.04         68.51         3.98 o                         
   8  11   1         31.17         28.59         4.06 o                         
  -9  12   1         20.10         18.73         5.49 o                         
  -8  12   1        148.81        161.27         6.03 o                         
  -7  12   1        220.92        220.25         4.62 o                         
  -6  12   1          5.52         -2.63         4.05 o                         
  -5  12   1          0.60          8.30         4.07 o                         
  -4  12   1         18.90         14.26         4.83 o                         
  -3  12   1       1057.29       1111.43        10.49 o                         
  -2  12   1       1805.94       1715.82        11.42 o                         
  -1  12   1        165.80        123.28         5.29 o                         
   0  12   1        787.68        844.08         8.42 o                         
   1  12   1        309.00        303.01         5.86 o                         
   2  12   1       1008.92       1008.28        12.64 o                         
   3  12   1       3133.06       3072.02        29.46 o                         
   4  12   1        877.67        857.36        15.93 o                         
   5  12   1        194.09        219.38         6.48 o                         
   6  12   1        286.61        264.56         4.84 o                         
   7  12   1        911.21        956.09        25.10 o                         
   8  12   1        170.80        166.85         4.73 o                         
  -8  13   1        374.05        354.22        12.79 o                         
  -7  13   1        455.27        466.31         5.52 o                         
  -6  13   1         33.10         31.77         3.89 o                         
  -5  13   1         92.73         91.54         4.32 o                         
  -4  13   1       1303.89       1244.66         6.35 o                         
  -3  13   1        705.04        670.52         5.74 o                         
  -2  13   1          0.29          7.41         5.48 o                         
  -1  13   1        106.08        141.54         5.63 o                         
   0  13   1        220.44        327.36         6.81 o                         
   1  13   1        999.72        829.34        11.77 o                         
   2  13   1       2488.77       2502.57        24.50 o                         
   3  13   1        217.06        186.14         5.58 o                         
   4  13   1        638.48        643.79         6.05 o                         
   5  13   1        132.97        126.45         4.96 o                         
   6  13   1          4.07          7.84         4.47 o                         
   7  13   1         42.01         55.88         4.51 o                         
   8  13   1         28.98         23.09         4.94 o                         
  -8  14   1          3.28          2.94         4.85 o                         
  -7  14   1         69.21         93.17         5.03 o                         
  -6  14   1          5.38         12.74         4.01 o                         
  -5  14   1         19.01         20.26         4.18 o                         
  -4  14   1        151.41        176.36         4.92 o                         
  -3  14   1        150.25        152.10         4.49 o                         
  -2  14   1       1825.07       1760.63        25.67 o                         
  -1  14   1        656.94        570.57         6.64 o                         
   0  14   1          6.83          5.27         6.01 o                         
   1  14   1        125.94        113.56         5.16 o                         
   2  14   1        709.01        674.31         7.44 o                         
   3  14   1       2039.76       1971.98        22.57 o                         
   4  14   1        476.31        472.50        10.28 o                         
   5  14   1        278.84        295.41         7.13 o                         
   6  14   1          3.71         14.68         4.62 o                         
   7  14   1        568.23        565.76        15.63 o                         
   8  14   1         26.18         23.95         5.03 o                         
  -8  15   1         74.69         72.24         6.17 o                         
  -7  15   1        152.70        160.52         4.76 o                         
  -6  15   1          3.70          5.86         4.26 o                         
  -5  15   1          4.46         12.97         4.57 o                         
  -4  15   1        122.55        133.02         4.38 o                         
  -3  15   1        664.45        640.95         9.99 o                         
  -2  15   1        495.61        531.18         7.12 o                         
  -1  15   1       1113.45       1192.31        10.88 o                         
   0  15   1         51.48         75.63         5.25 o                         
   1  15   1        209.39        193.11         5.37 o                         
   2  15   1        772.46        794.61         9.15 o                         
   3  15   1          4.28         11.90         4.71 o                         
   4  15   1         67.83         80.82         5.39 o                         
   5  15   1        389.64        392.21        11.13 o                         
   6  15   1         26.58         34.66         4.53 o                         
   7  15   1          6.87         12.71         4.90 o                         
   8  15   1          3.90          9.97         4.69 o                         
  -8  16   1        172.18        145.50         8.25 o                         
  -7  16   1          0.71          6.95         4.39 o                         
  -6  16   1         60.68         74.36         5.71 o                         
  -5  16   1        319.62        352.84         6.62 o                         
  -4  16   1        189.17        193.33         6.73 o                         
  -3  16   1        105.40        114.34         5.14 o                         
  -2  16   1          3.75          3.61         4.65 o                         
  -1  16   1        205.83        222.27         6.66 o                         
   0  16   1        752.86        750.92         6.71 o                         
   1  16   1          0.02          4.28         4.29 o                         
   2  16   1        585.77        581.10         6.20 o                         
   3  16   1        200.80        197.54         5.65 o                         
   4  16   1          3.49          8.77         4.57 o                         
   5  16   1          6.17          8.10         4.12 o                         
   6  16   1         29.33         34.18         5.20 o                         
   7  16   1        109.00        104.19         4.87 o                         
   8  16   1         36.92         35.12         4.90 o                         
  -8  17   1         38.43         38.63         4.58 o                         
  -7  17   1         40.48         38.52         5.25 o                         
  -6  17   1        106.37         97.92         4.64 o                         
  -5  17   1        170.15        185.88         5.55 o                         
  -4  17   1        514.02        534.53         5.95 o                         
  -3  17   1        739.27        723.45         7.68 o                         
  -2  17   1        150.72        154.79         5.11 o                         
  -1  17   1       1314.53       1266.15         8.95 o                         
   0  17   1        130.20        127.03         5.30 o                         
   1  17   1       1993.28       1922.38        18.40 o                         
   2  17   1        281.91        308.71         5.48 o                         
   3  17   1        523.62        529.36         6.11 o                         
   4  17   1       1379.53       1406.42        17.89 o                         
   5  17   1        601.03        650.66         6.62 o                         
   6  17   1        307.44        314.78         5.73 o                         
   7  17   1         34.81         36.12         4.94 o                         
   8  17   1         14.13         20.25         5.08 o                         
  -8  18   1        243.30        201.81        12.42 o                         
  -7  18   1        422.35        418.80         5.59 o                         
  -6  18   1        239.05        254.00         7.06 o                         
  -5  18   1        143.50        150.26         4.80 o                         
  -4  18   1         35.48         33.49         4.86 o                         
  -3  18   1        234.16        223.58         5.74 o                         
  -2  18   1       1946.27       1882.50        22.18 o                         
  -1  18   1       1299.79       1227.36         8.10 o                         
   0  18   1        220.31        211.81         5.78 o                         
   1  18   1          1.54          2.68         4.38 o                         
   2  18   1       1861.06       1820.90        18.70 o                         
   3  18   1        557.95        569.83         8.14 o                         
   4  18   1          2.63         17.01         4.95 o                         
   5  18   1         91.13        115.19         5.36 o                         
   6  18   1        273.80        280.61         9.46 o                         
   7  18   1        279.78        239.25         9.24 o                         
  -8  19   1         50.57         40.12         5.22 o                         
  -7  19   1          2.93         12.08         4.83 o                         
  -6  19   1        188.24        180.87         5.13 o                         
  -5  19   1        577.91        594.19        17.60 o                         
  -4  19   1        808.62        837.36        22.25 o                         
  -3  19   1        245.28        248.44         5.85 o                         
  -2  19   1        149.35        145.19         5.76 o                         
  -1  19   1       1469.58       1483.85         8.00 o                         
   0  19   1       1565.83       1573.77         9.92 o                         
   1  19   1       1426.88       1378.75        15.81 o                         
   2  19   1       1349.59       1362.72         7.64 o                         
   3  19   1        647.56        610.64         7.55 o                         
   4  19   1        573.10        609.97         6.85 o                         
   5  19   1        737.44        820.69         9.28 o                         
   6  19   1        134.37        143.41         5.16 o                         
   7  19   1          1.97          4.68         4.72 o                         
  -7  20   1         75.78         73.31         4.99 o                         
  -6  20   1        171.79        162.47        10.55 o                         
  -5  20   1          1.21          7.55         4.71 o                         
  -4  20   1          7.21          9.80         4.95 o                         
  -3  20   1        370.74        387.45         7.41 o                         
  -2  20   1         14.60         19.99         4.71 o                         
  -1  20   1        436.41        451.96         6.00 o                         
   0  20   1         14.24         21.01         5.23 o                         
   1  20   1        275.98        293.24         5.57 o                         
   2  20   1          1.50         14.14         4.22 o                         
   3  20   1         29.85         34.58         5.01 o                         
   4  20   1         20.03         31.48         5.23 o                         
   5  20   1          5.40         10.20         4.81 o                         
   6  20   1         93.67         92.10         4.62 o                         
   7  20   1         17.88         16.01         4.80 o                         
  -7  21   1          0.01          7.90         4.65 o                         
  -6  21   1          0.30         -0.53         5.33 o                         
  -5  21   1          0.12         11.05         4.77 o                         
  -4  21   1        869.25        930.50        11.57 o                         
  -3  21   1          1.30          7.14         4.10 o                         
  -2  21   1        833.77        795.48        11.28 o                         
  -1  21   1         54.11         51.55         5.14 o                         
   0  21   1        153.60        160.02         5.72 o                         
   1  21   1        312.01        306.63         6.91 o                         
   2  21   1        128.10        141.99         4.43 o                         
   3  21   1       1113.31       1193.70         6.65 o                         
   4  21   1         17.64         18.28         4.81 o                         
   5  21   1          4.43         13.87         4.79 o                         
   6  21   1          3.13          5.26         4.78 o                         
   7  21   1          0.46          1.86         4.94 o                         
  -7  22   1        100.33         81.96         5.89 o                         
  -6  22   1        100.08         91.79         5.70 o                         
  -5  22   1        145.51        141.38         5.05 o                         
  -4  22   1         67.93         74.91         4.72 o                         
  -3  22   1        193.46        234.87         5.78 o                         
  -2  22   1        114.26        143.50         5.42 o                         
  -1  22   1        643.28        663.54         8.90 o                         
   0  22   1        394.74        400.35         9.46 o                         
   1  22   1         33.41         36.56         4.62 o                         
   2  22   1        285.06        297.91         5.83 o                         
   3  22   1         24.99         29.10         4.36 o                         
   4  22   1        251.36        285.93         5.54 o                         
   5  22   1        139.53        158.36        11.37 o                         
   6  22   1         81.11         84.82         5.57 o                         
   7  22   1        129.47        108.15         5.16 o                         
  -7  23   1         16.88         19.53         5.08 o                         
  -6  23   1         25.82         23.73         4.65 o                         
  -5  23   1        364.26        411.44        13.00 o                         
  -4  23   1        160.32        179.81         4.24 o                         
  -3  23   1        190.08        205.20         4.30 o                         
  -2  23   1         53.96         71.24         5.45 o                         
  -1  23   1        197.99        201.87         5.37 o                         
   0  23   1       1578.96       1638.06        38.68 o                         
   1  23   1       1240.85       1258.40        16.73 o                         
   2  23   1        641.65        729.13        12.26 o                         
   3  23   1        259.00        280.84         5.34 o                         
   4  23   1        533.44        571.90         8.94 o                         
   5  23   1        655.27        626.63        17.46 o                         
   6  23   1        238.98        243.60         8.19 o                         
  -6  24   1        118.76        110.41         5.12 o                         
  -5  24   1        122.65        138.60         4.87 o                         
  -4  24   1          1.41          4.41         4.29 o                         
  -3  24   1        114.85        114.63         4.36 o                         
  -2  24   1         18.68         29.49         4.52 o                         
  -1  24   1        773.37        795.35        11.39 o                         
   0  24   1        408.85        414.06         9.10 o                         
   1  24   1          3.22          6.90         4.41 o                         
   2  24   1         87.39         90.12         4.16 o                         
   3  24   1        314.57        321.19         7.54 o                         
   4  24   1        414.08        432.88        12.46 o                         
   5  24   1         88.06         90.15         5.79 o                         
   6  24   1         36.09         28.05         4.88 o                         
  -6  25   1         10.64         10.37         4.69 o                         
  -5  25   1         88.70         97.05         5.12 o                         
  -4  25   1         64.16         64.34         4.35 o                         
  -3  25   1         78.95         79.78         4.38 o                         
  -2  25   1          6.23          8.21         5.20 o                         
  -1  25   1        295.90        303.84        12.87 o                         
   0  25   1        713.32        721.33        14.08 o                         
   1  25   1          8.70         11.37         4.37 o                         
   2  25   1          1.82          7.03         3.92 o                         
   3  25   1        131.61        132.83         4.34 o                         
   4  25   1        262.45        249.26         5.83 o                         
   5  25   1         91.63         80.87         7.08 o                         
   6  25   1          0.05          1.24         5.13 o                         
  -6  26   1         28.99         18.92         5.17 o                         
  -5  26   1          4.32          5.03         4.27 o                         
  -4  26   1         69.52         69.93         4.24 o                         
  -3  26   1        125.98        139.37         4.63 o                         
  -2  26   1         44.12         49.67         5.24 o                         
  -1  26   1          0.33          3.38         4.94 o                         
   0  26   1         76.79         87.10         5.60 o                         
   1  26   1          2.46         10.49         4.50 o                         
   2  26   1         37.05         40.79         4.48 o                         
   3  26   1          3.51         11.75         4.13 o                         
   4  26   1        112.10        109.68         5.17 o                         
   5  26   1          0.31         -0.60         5.25 o                         
  -5  27   1        119.09        101.78         8.20 o                         
  -4  27   1        219.15        225.32         8.79 o                         
  -3  27   1         51.34         61.59         4.81 o                         
  -2  27   1        134.46        129.90         8.12 o                         
  -1  27   1        121.65        117.21         7.18 o                         
   0  27   1         75.34         97.42         5.36 o                         
   1  27   1        273.46        292.30        14.48 o                         
   2  27   1         83.81         80.69         4.68 o                         
   3  27   1        107.26        106.41         4.65 o                         
   4  27   1         14.10         15.72         4.38 o                         
   5  27   1         89.59         75.25         6.32 o                         
  -5  28   1         44.39         35.36         4.78 o                         
  -4  28   1          4.12          8.00         4.41 o                         
  -3  28   1        258.81        251.75        14.63 o                         
  -2  28   1        282.93        293.84        11.17 o                         
  -1  28   1        641.84        676.21        35.92 o                         
   0  28   1          1.46          0.71         4.91 o                         
   1  28   1        176.48        174.73         6.44 o                         
   2  28   1         88.75         96.17         4.73 o                         
   3  28   1        107.85        105.57         4.58 o                         
   4  28   1        173.45        159.38        12.57 o                         
  -4  29   1        147.89        129.38        10.45 o                         
  -3  29   1         80.34         78.45         4.77 o                         
  -2  29   1         91.81         96.21         4.92 o                         
  -1  29   1          8.81         10.02         5.09 o                         
   0  29   1        105.87        132.96         6.44 o                         
   1  29   1          7.71         11.64         4.59 o                         
   2  29   1          6.01         12.48         4.72 o                         
   3  29   1          6.31          7.25         4.37 o                         
   4  29   1         62.54         68.77         4.35 o                         
  -4  30   1          7.74          8.92         5.28 o                         
  -3  30   1         82.95         77.25         7.75 o                         
  -2  30   1         49.34         48.53         4.66 o                         
  -1  30   1          8.51         12.56         5.18 o                         
   0  30   1          0.25          3.35         5.11 o                         
   1  30   1         49.33         50.74         4.81 o                         
   2  30   1         23.63         22.84         4.62 o                         
   3  30   1         17.69         23.07         5.27 o                         
  -3  31   1         16.76         17.44         4.77 o                         
  -2  31   1          0.58          4.22         4.52 o                         
  -1  31   1         10.25          8.83         5.41 o                         
   0  31   1         30.47         29.62         4.83 o                         
   1  31   1         15.81         15.54         4.71 o                         
   2  31   1          6.02          5.86         4.65 o                         
   3  31   1          3.98          2.94         4.78 o                         
  -2  32   1         91.44         67.17         7.63 o                         
  -1  32   1         72.88         74.09         5.69 o                         
   0  32   1         16.74         22.95         4.62 o                         
   1  32   1         40.81         50.09         6.66 o                         
   2  32   1         89.50         77.24         5.68 o                         
  -1  33   1         41.43         39.81         6.02 o                         
   0  33   1         67.93         52.99         7.41 o                         
  -9   0   2        120.47        114.09         5.50 o                         
  -8   0   2        818.31        896.49        13.02 o                         
  -7   0   2         87.25         91.88         5.58 o                         
  -6   0   2        774.11        815.54        18.56 o                         
  -5   0   2        133.34        138.72         5.64 o                         
  -4   0   2       1459.74       1359.69        18.09 o                         
  -3   0   2         89.27         46.56         7.46 o                         
  -2   0   2       3337.43       3621.10        29.51 o                         
   0   0   2       3532.87       3602.69        26.26 o                         
   1   0   2        687.75        831.08        15.60 o                         
   2   0   2          3.13          0.60         7.89 o                         
   3   0   2        269.53        253.47         7.13 o                         
   4   0   2       1152.03       1112.17        11.44 o                         
   5   0   2       2432.12       2366.69        11.60 o                         
   6   0   2        208.21        225.36         9.48 o                         
   7   0   2         23.99         26.19         6.18 o                         
   8   0   2          5.08         15.62         7.04 o                         
   9   0   2          5.37          6.25         8.86 o                         
  -9   1   2         95.36         96.66         4.30 o                         
  -8   1   2         40.97         50.80         3.84 o                         
  -7   1   2        520.90        576.12         4.99 o                         
  -6   1   2       1667.77       1686.17        12.34 o                         
  -5   1   2       1118.63       1127.18         7.08 o                         
  -4   1   2        350.76        361.96         4.82 o                         
  -3   1   2        117.22        128.91         5.34 o                         
  -2   1   2       1853.34       1856.02        21.73 o                         
   0   1   2       3363.34       3422.61        23.08 o                         
   1   1   2          0.22          8.05         9.28 o                         
   2   1   2         94.84        104.92         6.64 o                         
   3   1   2         55.00         31.15         4.89 o                         
   4   1   2       1838.23       1602.84         7.15 o                         
   5   1   2       1458.28       1493.72         8.64 o                         
   6   1   2          7.13         15.42         3.63 o                         
   7   1   2        139.57        152.54         4.11 o                         
   8   1   2        104.63        117.42         6.45 o                         
   9   1   2         32.58         28.64         4.92 o                         
  -9   2   2         66.82         63.53         4.03 o                         
  -8   2   2          7.70          9.60         3.66 o                         
  -7   2   2        300.93        328.51         4.21 o                         
  -6   2   2        107.44         97.69         4.16 o                         
  -5   2   2         14.50         22.62         3.86 o                         
  -4   2   2         87.13         87.86         4.35 o                         
  -3   2   2        147.33        118.98         4.85 o                         
  -2   2   2      11828.78      12064.91        98.11 o                         
  -1   2   2        650.07        644.71        21.93 o                         
   0   2   2       1814.19       1816.42        15.17 o                         
   1   2   2        258.60        313.94         9.33 o                         
   2   2   2        354.87        335.33         6.62 o                         
   3   2   2        547.45        581.45         5.62 o                         
   4   2   2       1242.72       1338.62         6.23 o                         
   5   2   2        860.68        880.33         6.93 o                         
   6   2   2        656.10        626.91         5.06 o                         
   7   2   2         30.49         35.40         4.01 o                         
   8   2   2          0.12         -1.09         4.18 o                         
   9   2   2          7.59         11.32         4.40 o                         
  -9   3   2         17.64         29.93         4.28 o                         
  -8   3   2         16.17         24.41         3.51 o                         
  -7   3   2         70.56         71.61         4.10 o                         
  -6   3   2         83.65         91.78         4.26 o                         
  -5   3   2        304.65        282.39         4.52 o                         
  -4   3   2         77.18         93.27         4.64 o                         
  -3   3   2        711.32        716.10         8.05 o                         
  -2   3   2         89.36        122.22         7.29 o                         
  -1   3   2        233.88        226.41        14.75 o                         
   0   3   2      10671.24      10635.57        33.52 o                         
   1   3   2        651.14        621.56        10.01 o                         
   2   3   2       1097.26       1056.35         8.05 o                         
   3   3   2        827.17        846.59         6.01 o                         
   4   3   2        325.04        356.45         4.77 o                         
   5   3   2        813.14        774.25         5.49 o                         
   6   3   2          9.45         19.28         4.33 o                         
   7   3   2         66.24         61.80         3.79 o                         
   8   3   2         55.06         59.04         8.44 o                         
   9   3   2         18.66         18.63         8.95 o                         
  -9   4   2         12.57         17.10         3.96 o                         
  -8   4   2        905.38        957.47        13.18 o                         
  -7   4   2        650.88        675.78         7.35 o                         
  -6   4   2         23.33         32.76         4.17 o                         
  -5   4   2        722.14        663.75         5.34 o                         
  -4   4   2        306.83        245.11         4.94 o                         
  -3   4   2      10306.68       9999.34       203.32 o                         
  -1   4   2         55.26         34.38        13.85 o                         
   0   4   2      12142.33      11978.20        35.81 o                         
   1   4   2        178.00        183.10         8.21 o                         
   2   4   2       5105.96       4821.05        31.71 o                         
   3   4   2       5259.25       5288.52        11.14 o                         
   4   4   2        157.04        168.70         4.13 o                         
   5   4   2       1217.36       1163.37        10.14 o                         
   6   4   2        717.74        720.97         8.81 o                         
   7   4   2         27.70         37.14         4.00 o                         
   8   4   2          2.37          7.37         4.08 o                         
   9   4   2        118.98         97.60         5.31 o                         
  -9   5   2         41.16         39.25         3.83 o                         
  -8   5   2          0.07          4.62         4.22 o                         
  -7   5   2         24.02         28.65         3.85 o                         
  -6   5   2       1561.50       1575.04        14.21 o                         
  -5   5   2       1495.21       1390.70         7.99 o                         
  -4   5   2        170.95        187.24         5.85 o                         
  -3   5   2       2153.30       2048.47        22.04 o                         
  -2   5   2       1618.18       1494.42        20.36 o                         
  -1   5   2       1005.78        918.82        14.14 o                         
   0   5   2      14762.11      14148.87        48.74 o                         
   1   5   2      13746.43      13797.71       103.00 o                         
   2   5   2        391.54        385.12         6.78 o                         
   3   5   2       3024.41       2930.81        13.09 o                         
   4   5   2        860.82        764.39         5.63 o                         
   5   5   2        996.04        962.35        10.75 o                         
   6   5   2          4.55         19.66         3.92 o                         
   7   5   2        195.85        207.10         5.57 o                         
   8   5   2        436.74        451.80        17.62 o                         
   9   5   2        169.42        136.16         5.20 o                         
  -9   6   2         73.11         62.15         4.50 o                         
  -8   6   2        518.00        537.90        14.44 o                         
  -7   6   2        220.93        257.87         4.89 o                         
  -6   6   2        297.37        296.35         4.30 o                         
  -5   6   2          2.74         13.22         4.83 o                         
  -4   6   2       1722.29       1567.25        14.84 o                         
  -3   6   2       7189.55       6939.46        52.84 o                         
  -2   6   2       1469.30       1386.68         9.50 o                         
  -1   6   2        191.34        196.01         9.94 o                         
   0   6   2       9248.67       9137.36        46.36 o                         
   1   6   2       7467.73       7159.19        52.57 o                         
   2   6   2       2334.75       2177.04         9.31 o                         
   3   6   2        470.84        530.88         5.26 o                         
   4   6   2          2.58          6.74         5.09 o                         
   5   6   2        875.12        901.03         5.72 o                         
   6   6   2        813.68        801.07         5.33 o                         
   7   6   2         58.72         63.58         4.66 o                         
   8   6   2        115.46        115.88         5.65 o                         
   9   6   2        205.24        141.69         8.33 o                         
  -9   7   2        188.86        172.10         6.37 o                         
  -8   7   2        234.08        256.85        11.13 o                         
  -7   7   2        114.20        116.00         4.56 o                         
  -6   7   2         37.64         43.50         4.60 o                         
  -5   7   2         99.35        123.42         4.77 o                         
  -4   7   2       2662.10       2721.21         9.88 o                         
  -3   7   2       3654.61       3798.99        21.68 o                         
  -2   7   2       3244.46       3035.16        21.61 o                         
  -1   7   2          3.10          3.79         6.71 o                         
   0   7   2         74.25         70.49         7.23 o                         
   1   7   2         25.99         22.62         5.62 o                         
   2   7   2       6544.32       6574.03        47.13 o                         
   3   7   2        110.43        136.53         4.72 o                         
   4   7   2        754.14        699.59         9.89 o                         
   5   7   2        152.40        147.02         4.52 o                         
   6   7   2        397.51        375.71         4.44 o                         
   7   7   2         60.15         49.23         3.95 o                         
   8   7   2         65.78         71.07         4.23 o                         
  -9   8   2          0.32          3.79         4.87 o                         
  -8   8   2        142.01        135.00         4.52 o                         
  -7   8   2        132.94        133.14         4.50 o                         
  -6   8   2          0.25          3.36         4.36 o                         
  -5   8   2         48.19         53.92         4.44 o                         
  -4   8   2         54.75         57.14         4.35 o                         
  -3   8   2        282.00        318.19         5.75 o                         
  -2   8   2       2111.84       2091.88        15.32 o                         
  -1   8   2        465.38        442.40         6.99 o                         
   0   8   2        104.08        101.49         6.15 o                         
   1   8   2       2437.00       2478.38        11.74 o                         
   2   8   2       1635.99       1677.57        21.41 o                         
   3   8   2       3172.11       3114.31        25.38 o                         
   4   8   2          3.40          4.41         4.13 o                         
   5   8   2         12.83         11.35         4.26 o                         
   6   8   2        201.01        193.03         5.45 o                         
   7   8   2        138.53        129.76         4.44 o                         
   8   8   2         98.03        103.79         4.29 o                         
  -9   9   2        158.00        114.46         4.99 o                         
  -8   9   2        360.86        351.01         9.15 o                         
  -7   9   2         88.09         87.41         4.32 o                         
  -6   9   2        283.87        278.34         5.07 o                         
  -5   9   2       1205.29       1246.98         8.63 o                         
  -4   9   2        829.05        822.47         7.93 o                         
  -3   9   2        407.96        480.45         5.55 o                         
  -2   9   2        180.86        146.76         6.31 o                         
  -1   9   2       4821.01       4428.82        55.54 o                         
   0   9   2        405.08        326.56         5.90 o                         
   1   9   2        489.63        511.85         7.44 o                         
   2   9   2       1607.58       1468.16        20.45 o                         
   3   9   2       5141.47       5297.78        39.03 o                         
   4   9   2        163.21        159.30         4.74 o                         
   5   9   2        147.53        141.79         4.89 o                         
   6   9   2        219.99        240.41         7.21 o                         
   7   9   2        251.73        261.17         5.63 o                         
   8   9   2        174.21        168.55         4.50 o                         
  -9  10   2        105.82         99.16         5.71 o                         
  -8  10   2        284.69        284.37         6.32 o                         
  -7  10   2        265.57        288.52         6.25 o                         
  -6  10   2          4.81          8.71         4.24 o                         
  -5  10   2          0.61          2.43         4.52 o                         
  -4  10   2       1621.28       1528.24         6.66 o                         
  -3  10   2       5347.17       5182.19        30.81 o                         
  -2  10   2       1376.59       1224.99        14.16 o                         
  -1  10   2       1796.85       1845.94        14.57 o                         
   0  10   2       4864.46       4542.98        54.06 o                         
   1  10   2       3444.01       3057.54        24.25 o                         
   2  10   2       7838.20       7556.64        85.74 o                         
   3  10   2          0.90         10.29         4.53 o                         
   4  10   2        164.25        174.13         4.66 o                         
   5  10   2         86.09         89.77         4.50 o                         
   6  10   2        325.68        364.88         4.39 o                         
   7  10   2        213.05        243.37         6.85 o                         
   8  10   2         15.93         17.58         4.13 o                         
  -9  11   2         74.21         55.91         5.78 o                         
  -8  11   2         48.77         49.70         4.84 o                         
  -7  11   2        108.10         98.44         4.23 o                         
  -6  11   2        287.99        325.06         7.16 o                         
  -5  11   2        283.73        308.67         4.90 o                         
  -4  11   2       1831.70       1997.04         7.34 o                         
  -3  11   2         23.16         59.08         5.18 o                         
  -2  11   2       2063.26       1988.99        15.29 o                         
  -1  11   2       1359.92       1186.04         9.90 o                         
   0  11   2          2.89         18.07         4.58 o                         
   1  11   2        279.00        280.90         6.44 o                         
   2  11   2       5043.15       4904.61        57.54 o                         
   3  11   2       5193.29       5338.43        56.40 o                         
   4  11   2        444.34        421.53        11.19 o                         
   5  11   2         58.55         63.03         4.15 o                         
   6  11   2          0.08          2.42         4.16 o                         
   7  11   2        335.01        344.97        11.20 o                         
   8  11   2        441.29        407.31         5.92 o                         
  -9  12   2        126.18         96.00         6.77 o                         
  -8  12   2         58.33         54.80         4.61 o                         
  -7  12   2         25.28         36.94         4.37 o                         
  -6  12   2         12.83         12.51         4.05 o                         
  -5  12   2         31.01         44.77         4.36 o                         
  -4  12   2        240.14        213.22         5.13 o                         
  -3  12   2       1578.08       1600.76         9.65 o                         
  -2  12   2        104.65        119.39         6.02 o                         
  -1  12   2        187.94        206.08         5.99 o                         
   0  12   2         39.79         29.71         4.48 o                         
   1  12   2       1910.77       1809.59        21.98 o                         
   2  12   2        493.37        432.16         7.55 o                         
   3  12   2        227.43        234.66         4.66 o                         
   4  12   2          1.96          5.20         4.65 o                         
   5  12   2         19.09         21.44         4.47 o                         
   6  12   2         30.67         40.22         4.04 o                         
   7  12   2        217.75        228.74        10.27 o                         
   8  12   2         26.83         31.07         5.02 o                         
  -9  13   2          9.07         18.11         5.48 o                         
  -8  13   2         97.99         99.05         4.69 o                         
  -7  13   2        218.00        202.19         4.96 o                         
  -6  13   2         95.65         98.97         3.88 o                         
  -5  13   2          2.50          2.11         4.17 o                         
  -4  13   2          0.76          5.84         4.68 o                         
  -3  13   2        946.09        999.83         6.25 o                         
  -2  13   2       1579.87       1738.77        15.54 o                         
  -1  13   2        238.82        216.49         5.82 o                         
   0  13   2       1114.75       1235.45        13.06 o                         
   1  13   2         31.54         41.64         4.88 o                         
   2  13   2       1412.83       1331.39        14.66 o                         
   3  13   2        419.14        444.13         8.77 o                         
   4  13   2       1046.83       1061.16        10.60 o                         
   5  13   2        222.01        227.12         4.72 o                         
   6  13   2          0.00          6.43         4.13 o                         
   7  13   2         11.43         18.78         3.98 o                         
   8  13   2          6.57          8.22         4.03 o                         
  -8  14   2          1.55         12.78         4.54 o                         
  -7  14   2         49.32         50.11         4.77 o                         
  -6  14   2          6.24         12.74         3.97 o                         
  -5  14   2          2.52         15.13         4.42 o                         
  -4  14   2        238.29        249.94         4.88 o                         
  -3  14   2        919.41        932.16         6.42 o                         
  -2  14   2       1004.89        965.67        12.31 o                         
  -1  14   2        649.26        627.25         9.68 o                         
   0  14   2        438.43        343.03         5.54 o                         
   1  14   2        632.63        585.49         6.53 o                         
   2  14   2        921.69        954.99         6.93 o                         
   3  14   2         17.24         21.43         7.78 o                         
   4  14   2        329.68        340.44         8.99 o                         
   5  14   2         29.74         28.74         5.13 o                         
   6  14   2        180.84        188.86         5.51 o                         
   7  14   2         26.49         20.57         4.15 o                         
   8  14   2          5.97         13.44         4.99 o                         
  -8  15   2          3.57          3.91         5.53 o                         
  -7  15   2        266.79        282.22         9.32 o                         
  -6  15   2        205.94        225.49         7.48 o                         
  -5  15   2         97.38         98.67         4.36 o                         
  -4  15   2        109.11        114.62         5.48 o                         
  -3  15   2        200.08        218.02         5.07 o                         
  -2  15   2       3135.80       3013.29        42.86 o                         
  -1  15   2       4322.64       4168.01        42.16 o                         
   0  15   2        762.88        704.33         6.38 o                         
   1  15   2         30.95         30.94         5.67 o                         
   2  15   2       1153.85       1112.79        12.15 o                         
   3  15   2       2265.45       2275.23        12.25 o                         
   4  15   2          7.19          6.61         4.93 o                         
   5  15   2          5.97          8.16         4.76 o                         
   6  15   2          7.08          5.30         4.18 o                         
   7  15   2        287.66        278.39        11.21 o                         
   8  15   2        148.62        122.11         5.50 o                         
  -8  16   2         22.12         30.57         6.43 o                         
  -7  16   2        131.85        139.94         4.58 o                         
  -6  16   2        138.57        133.11         4.32 o                         
  -5  16   2        105.85        103.71         4.46 o                         
  -4  16   2       1456.88       1450.20        13.92 o                         
  -3  16   2       1883.37       1915.44        20.94 o                         
  -2  16   2        780.67        810.07        11.52 o                         
  -1  16   2        424.34        433.24         6.59 o                         
   0  16   2       1058.57       1003.60        11.00 o                         
   1  16   2       1274.71       1193.72        14.16 o                         
   2  16   2       3081.50       2947.14        29.19 o                         
   3  16   2        220.35        205.48         5.57 o                         
   4  16   2        526.46        532.73         5.59 o                         
   5  16   2        429.42        480.55        12.49 o                         
   6  16   2        616.19        616.58         8.97 o                         
   7  16   2        201.26        218.93         6.21 o                         
   8  16   2          0.03          2.63         4.87 o                         
  -8  17   2         28.93         19.07         6.15 o                         
  -7  17   2         21.37         27.71         4.10 o                         
  -6  17   2        252.19        244.06         5.87 o                         
  -5  17   2        128.37        117.40         4.51 o                         
  -4  17   2         43.82         44.63         4.76 o                         
  -3  17   2         23.48         26.73         4.67 o                         
  -2  17   2         63.41         79.06         4.37 o                         
  -1  17   2        391.16        332.63         8.88 o                         
   0  17   2        280.27        268.39         6.50 o                         
   1  17   2        261.40        269.55         5.02 o                         
   2  17   2        188.82        171.81         5.28 o                         
   3  17   2         24.27         34.05         5.15 o                         
   4  17   2         11.97         11.40         4.75 o                         
   5  17   2          5.58         12.13         4.26 o                         
   6  17   2         28.05         34.86         4.91 o                         
   7  17   2          6.09          9.84         5.60 o                         
  -8  18   2         16.52         12.68         5.56 o                         
  -7  18   2          8.97         19.34         4.35 o                         
  -6  18   2         48.85         55.21         4.16 o                         
  -5  18   2        162.76        140.51         5.73 o                         
  -4  18   2          5.27          6.49         4.43 o                         
  -3  18   2         20.01         27.58         3.95 o                         
  -2  18   2        426.28        412.02         5.96 o                         
  -1  18   2          7.04          7.62         6.36 o                         
   0  18   2          4.35          5.82         6.21 o                         
   1  18   2         18.92         27.27         4.39 o                         
   2  18   2          7.49          4.45         4.64 o                         
   3  18   2        944.12        909.36        19.54 o                         
   4  18   2         39.39         41.42         5.12 o                         
   5  18   2         30.20         30.74         4.82 o                         
   6  18   2         30.38         33.85         4.30 o                         
   7  18   2         16.60         22.16         4.80 o                         
  -8  19   2         20.94         23.75         6.40 o                         
  -7  19   2         68.35         72.79         6.52 o                         
  -6  19   2         22.09         29.42         4.88 o                         
  -5  19   2        365.66        382.95        13.59 o                         
  -4  19   2          2.81          8.68         4.63 o                         
  -3  19   2       1067.18        986.22        17.53 o                         
  -2  19   2        880.13        868.70        16.44 o                         
  -1  19   2        391.60        381.25         6.84 o                         
   0  19   2        551.46        534.85         6.73 o                         
   1  19   2        153.33        156.83         4.40 o                         
   2  19   2       1447.72       1465.04        20.76 o                         
   3  19   2       1628.38       1711.61        22.89 o                         
   4  19   2        276.68        303.95         5.68 o                         
   5  19   2        198.54        212.97         5.01 o                         
   6  19   2          2.49          3.25         5.48 o                         
   7  19   2         30.47         30.20         4.37 o                         
  -7  20   2         14.40         15.53         4.94 o                         
  -6  20   2         60.65         62.18         5.44 o                         
  -5  20   2          8.11         14.11         4.51 o                         
  -4  20   2        220.59        250.26         7.92 o                         
  -3  20   2        148.34        159.93         5.15 o                         
  -2  20   2         82.24         84.23         6.06 o                         
  -1  20   2          4.85          9.91         5.61 o                         
   0  20   2        113.34        106.61         5.24 o                         
   1  20   2        275.65        276.08         5.80 o                         
   2  20   2         13.03         14.07         4.45 o                         
   3  20   2          1.25          4.76         4.41 o                         
   4  20   2          5.37          7.56         5.07 o                         
   5  20   2        265.95        281.01         5.59 o                         
   6  20   2        189.03        189.57         5.33 o                         
   7  20   2         66.45         62.24         5.23 o                         
  -7  21   2         71.27         67.27         4.99 o                         
  -6  21   2        298.85        298.17         5.83 o                         
  -5  21   2        734.25        715.43        26.47 o                         
  -4  21   2         70.90         77.64         4.55 o                         
  -3  21   2          3.58         10.08         4.32 o                         
  -2  21   2        251.43        245.39         6.89 o                         
  -1  21   2        961.80        936.97         8.02 o                         
   0  21   2        370.96        372.11         6.19 o                         
   1  21   2          2.86         10.75         3.80 o                         
   2  21   2        142.21        159.25         4.64 o                         
   3  21   2        515.71        538.12         5.93 o                         
   4  21   2        603.22        631.36         5.56 o                         
   5  21   2          8.45         14.10         4.90 o                         
   6  21   2          3.89         11.91         4.91 o                         
   7  21   2         31.82         26.33         5.25 o                         
  -7  22   2         26.44         24.09         5.18 o                         
  -6  22   2          0.03          5.19         4.86 o                         
  -5  22   2          1.54          8.82         4.79 o                         
  -4  22   2         41.37         39.82         4.49 o                         
  -3  22   2        154.57        172.08         6.54 o                         
  -2  22   2        253.76        246.69         7.37 o                         
  -1  22   2         12.20         20.14         4.97 o                         
   0  22   2        804.48        839.45        11.36 o                         
   1  22   2          0.48          5.94         4.21 o                         
   2  22   2          5.85          7.36         3.92 o                         
   3  22   2        228.61        223.17         5.51 o                         
   4  22   2          4.63          6.44         5.24 o                         
   5  22   2        101.24         97.51         4.98 o                         
   6  22   2         32.50         38.27         4.54 o                         
  -7  23   2         20.36         18.91         5.46 o                         
  -6  23   2          1.80          8.91         4.97 o                         
  -5  23   2          3.58          0.74         5.10 o                         
  -4  23   2          0.09          4.73         4.28 o                         
  -3  23   2         16.04         18.85         4.88 o                         
  -2  23   2        130.55        116.40         5.40 o                         
  -1  23   2         21.42         24.37         5.10 o                         
   0  23   2          2.55          6.12         4.54 o                         
   1  23   2         79.23         76.04         4.52 o                         
   2  23   2        121.45        134.00         4.38 o                         
   3  23   2        296.98        323.16         8.97 o                         
   4  23   2          4.33         14.83         5.07 o                         
   5  23   2         21.76         26.43         4.66 o                         
   6  23   2          3.59          5.02         5.08 o                         
  -6  24   2          0.03          3.35         4.62 o                         
  -5  24   2         16.18         20.30         4.71 o                         
  -4  24   2        482.66        492.80        12.40 o                         
  -3  24   2        650.72        647.73        15.54 o                         
  -2  24   2          0.36          4.40         4.77 o                         
  -1  24   2         15.90         16.70         5.18 o                         
   0  24   2         92.59        108.11         5.41 o                         
   1  24   2        373.35        408.31         7.52 o                         
   2  24   2        744.42        761.62        21.11 o                         
   3  24   2        199.14        197.23         5.06 o                         
   4  24   2         22.77         17.38         4.51 o                         
   5  24   2         65.55         63.24         5.09 o                         
   6  24   2        207.88        168.06         9.53 o                         
  -6  25   2        356.16        321.43         8.06 o                         
  -5  25   2         87.31         83.04         4.33 o                         
  -4  25   2        295.06        288.93        10.62 o                         
  -3  25   2         16.97         20.02         4.43 o                         
  -2  25   2         48.72         61.66         5.25 o                         
  -1  25   2        309.59        323.40         7.18 o                         
   0  25   2        404.55        441.06         7.92 o                         
   1  25   2          2.00          9.30         4.38 o                         
   2  25   2        108.22        107.48         4.08 o                         
   3  25   2          1.93          6.90         4.20 o                         
   4  25   2         22.40         25.25         5.15 o                         
   5  25   2         49.52         54.06         5.41 o                         
  -6  26   2          0.52          3.10         4.26 o                         
  -5  26   2         76.66         69.97         4.85 o                         
  -4  26   2        110.50        114.70         5.49 o                         
  -3  26   2        188.02        186.30         7.49 o                         
  -2  26   2        110.79        112.57         5.16 o                         
  -1  26   2          0.06          0.71         4.79 o                         
   0  26   2        235.87        247.49         7.19 o                         
   1  26   2         80.34         85.30         4.90 o                         
   2  26   2          8.21         13.91         4.21 o                         
   3  26   2        249.30        279.99        12.70 o                         
   4  26   2          4.32          5.88         5.17 o                         
   5  26   2        382.07        332.21        14.99 o                         
  -5  27   2         83.56         77.56         7.42 o                         
  -4  27   2         11.93         13.15         4.44 o                         
  -3  27   2        239.68        247.85        12.43 o                         
  -2  27   2         77.59         97.34         5.47 o                         
  -1  27   2        166.88        191.09         5.75 o                         
   0  27   2        286.91        326.49        14.50 o                         
   1  27   2          1.44         -0.97         4.76 o                         
   2  27   2        128.02        136.91         5.39 o                         
   3  27   2          4.62          9.02         4.36 o                         
   4  27   2          2.10          1.66         4.85 o                         
   5  27   2          0.67          0.32         5.45 o                         
  -5  28   2         40.84         28.77         4.65 o                         
  -4  28   2         39.08         46.47         5.15 o                         
  -3  28   2          7.07         13.73         4.49 o                         
  -2  28   2          5.38         13.83         5.35 o                         
  -1  28   2        135.20        134.76        10.10 o                         
   0  28   2          9.22         11.53         4.74 o                         
   1  28   2         32.27         38.02         4.47 o                         
   2  28   2          2.35          6.95         4.69 o                         
   3  28   2         11.10         12.37         4.58 o                         
   4  28   2         56.99         40.39         4.61 o                         
  -4  29   2          5.67          8.28         4.29 o                         
  -3  29   2         54.17         47.18         5.17 o                         
  -2  29   2         10.40          8.40         4.80 o                         
  -1  29   2          1.59          4.95         5.33 o                         
   0  29   2          7.47         11.77         4.47 o                         
   1  29   2         59.19         59.52         5.36 o                         
   2  29   2          0.07          5.13         4.98 o                         
   3  29   2          1.56          6.82         4.70 o                         
   4  29   2        130.55        114.59         4.99 o                         
  -4  30   2         73.98         50.34         5.47 o                         
  -3  30   2        268.12        245.19         9.77 o                         
  -2  30   2         81.09         87.89        11.51 o                         
  -1  30   2         14.09         26.62         5.34 o                         
   0  30   2          1.94          9.74         4.62 o                         
   1  30   2        153.36        144.54         8.26 o                         
   2  30   2        104.20         96.17        12.09 o                         
   3  30   2         14.97         20.40         4.92 o                         
  -3  31   2         12.02         14.39         4.62 o                         
  -2  31   2         40.09         40.42         5.66 o                         
  -1  31   2         87.24         82.14         5.70 o                         
   0  31   2        317.78        272.05        15.14 o                         
   1  31   2          8.08         13.28         5.05 o                         
   2  31   2        256.54        221.37        13.34 o                         
  -2  32   2         37.31         29.68         5.06 o                         
  -1  32   2          4.84          8.05         4.87 o                         
   0  32   2         35.69         38.06         4.95 o                         
   1  32   2        136.56        121.81         9.77 o                         
  -9   1   3         31.58         32.78         4.04 o                         
  -8   1   3         79.79         82.75         3.89 o                         
  -7   1   3        155.26        163.55         4.13 o                         
  -6   1   3          0.28          2.58         3.88 o                         
  -5   1   3        109.81        100.32         4.16 o                         
  -4   1   3        727.94        849.56        10.23 o                         
  -3   1   3        677.39        587.15         9.79 o                         
  -2   1   3       2221.68       2210.91        25.13 o                         
  -1   1   3         21.53         19.49         9.76 o                         
   0   1   3        911.73        921.59        10.60 o                         
   1   1   3        419.34        386.79         7.79 o                         
   2   1   3        210.55        165.13         6.46 o                         
   3   1   3       2899.81       2662.84         7.90 o                         
   4   1   3          0.29          8.38         4.13 o                         
   5   1   3        152.86        151.11         4.64 o                         
   6   1   3         73.39         72.11         3.96 o                         
   7   1   3         22.02         32.98         3.50 o                         
   8   1   3         36.27         40.27         4.15 o                         
  -9   2   3        229.39        238.58         6.96 o                         
  -8   2   3        315.14        329.51         6.58 o                         
  -7   2   3         17.30         28.24         4.05 o                         
  -6   2   3        598.53        618.13         6.35 o                         
  -5   2   3       1088.17       1060.03        13.21 o                         
  -4   2   3       2240.34       2137.13        22.14 o                         
  -3   2   3        454.18        448.98         7.75 o                         
  -2   2   3       1595.87       1493.19        23.13 o                         
  -1   2   3        125.20        130.30        10.21 o                         
   0   2   3       1090.54        895.82        10.49 o                         
   1   2   3       1323.83       1217.52        11.14 o                         
   2   2   3        130.92        129.15         5.61 o                         
   3   2   3       1259.40       1163.88         6.45 o                         
   4   2   3       1011.95        930.76         5.47 o                         
   5   2   3         26.17         26.11         4.17 o                         
   6   2   3          6.33         12.73         4.60 o                         
   7   2   3         29.11         31.89         4.27 o                         
   8   2   3         35.35         38.81         4.24 o                         
  -9   3   3         52.64         55.22         6.79 o                         
  -8   3   3        274.25        288.04         6.52 o                         
  -7   3   3       1263.06       1313.57        14.85 o                         
  -6   3   3         14.04         19.07         3.85 o                         
  -5   3   3         76.98         87.40         4.85 o                         
  -4   3   3        344.15        374.92         5.48 o                         
  -3   3   3       2092.20       1970.30        17.93 o                         
  -2   3   3       6657.19       6503.11        40.78 o                         
  -1   3   3        131.73        157.64         9.54 o                         
   0   3   3       1002.72       1027.19        11.01 o                         
   1   3   3         93.02        124.98         7.28 o                         
   2   3   3       1279.08       1116.36         7.80 o                         
   3   3   3        348.84        298.11         4.80 o                         
   4   3   3          2.52          7.89         4.08 o                         
   5   3   3        895.69        865.36         8.91 o                         
   6   3   3        272.66        276.67         4.05 o                         
   7   3   3         15.70         23.48         4.01 o                         
   8   3   3         22.85         27.63         4.00 o                         
  -9   4   3          0.89          8.35         4.25 o                         
  -8   4   3        145.76        161.75         4.29 o                         
  -7   4   3          6.60         17.03         4.08 o                         
  -6   4   3         94.67         95.13         4.23 o                         
  -5   4   3        311.66        298.94         5.70 o                         
  -4   4   3         27.68         54.46         5.09 o                         
  -3   4   3       4564.15       4773.85        41.02 o                         
  -2   4   3        605.50        613.72        21.25 o                         
  -1   4   3       5172.65       4587.21        19.31 o                         
   0   4   3      10672.05      10423.68        43.38 o                         
   1   4   3         81.16         99.10         6.75 o                         
   2   4   3       6075.08       6303.13        31.09 o                         
   3   4   3       2356.73       2338.88        13.49 o                         
   4   4   3        370.85        330.89         4.63 o                         
   5   4   3       1113.52       1089.58         5.64 o                         
   6   4   3          7.94         11.62         4.12 o                         
   7   4   3        178.68        186.69         7.31 o                         
   8   4   3          3.57          6.91         4.10 o                         
  -9   5   3        190.18        149.40         5.16 o                         
  -8   5   3          0.22          4.51         4.14 o                         
  -7   5   3        147.52        161.81         6.61 o                         
  -6   5   3        369.58        367.89         5.12 o                         
  -5   5   3        275.17        259.00         5.71 o                         
  -4   5   3        134.58        144.22         5.94 o                         
  -3   5   3        960.54        998.26        12.23 o                         
  -2   5   3         86.44         94.90         9.87 o                         
  -1   5   3      12372.92      11258.36        91.45 o                         
   0   5   3       8676.27       8578.55        24.92 o                         
   1   5   3         31.48         40.91         6.79 o                         
   2   5   3         92.37        108.93         5.36 o                         
   3   5   3        114.57        142.13         4.44 o                         
   4   5   3        358.50        364.64         4.82 o                         
   5   5   3        280.46        269.27         4.44 o                         
   6   5   3        116.98        122.11         3.98 o                         
   7   5   3         87.88         97.85         4.93 o                         
   8   5   3         89.01         90.04         3.96 o                         
  -9   6   3         19.98         27.52         4.77 o                         
  -8   6   3        464.27        474.37        11.37 o                         
  -7   6   3        153.71        161.97         5.50 o                         
  -6   6   3       1000.21       1042.83         6.47 o                         
  -5   6   3       1136.12       1213.97         8.07 o                         
  -4   6   3       3518.01       3516.27        35.96 o                         
  -3   6   3       3042.61       3207.14        34.87 o                         
  -2   6   3          6.42          2.38         8.39 o                         
  -1   6   3       3961.20       3716.17        96.25 o                         
   0   6   3        794.45        733.45        10.04 o                         
   1   6   3         57.21         47.77         6.19 o                         
   2   6   3       3971.25       4186.49        11.88 o                         
   3   6   3        311.53        342.87         4.98 o                         
   4   6   3        185.28        193.46         4.53 o                         
   5   6   3          2.46          9.04         3.95 o                         
   6   6   3         16.38         22.17         4.05 o                         
   7   6   3         72.90         81.16         4.10 o                         
   8   6   3         80.05         81.53         5.86 o                         
  -9   7   3          0.69          8.83         4.81 o                         
  -8   7   3         61.06         68.14         4.00 o                         
  -7   7   3        905.90        926.70        16.28 o                         
  -6   7   3        368.84        396.37         7.00 o                         
  -5   7   3        659.18        666.07         6.72 o                         
  -4   7   3         12.38         13.07         5.01 o                         
  -3   7   3        995.50        856.19        11.20 o                         
  -2   7   3       4264.46       4024.30        53.33 o                         
  -1   7   3       2374.16       2162.74        23.30 o                         
   0   7   3       6572.77       6477.09        69.33 o                         
   1   7   3       4123.45       4093.39        24.74 o                         
   2   7   3        529.51        502.00         6.27 o                         
   3   7   3       1416.00       1340.79         9.17 o                         
   4   7   3          1.24         10.85         4.70 o                         
   5   7   3        397.42        387.74         6.86 o                         
   6   7   3        783.16        810.89        12.35 o                         
   7   7   3        862.93        872.83        10.90 o                         
   8   7   3        189.58        180.11         6.22 o                         
  -9   8   3         93.03         81.29         4.53 o                         
  -8   8   3         51.17         56.94         4.58 o                         
  -7   8   3         24.40         22.85         4.32 o                         
  -6   8   3        328.95        333.08         5.28 o                         
  -5   8   3       2832.59       2944.84        41.05 o                         
  -4   8   3        766.86        635.76         7.39 o                         
  -3   8   3        238.17        228.00         6.95 o                         
  -2   8   3       2557.24       2361.29        45.38 o                         
  -1   8   3       3657.17       3406.68        39.59 o                         
   0   8   3       3321.44       3016.63        29.78 o                         
   1   8   3       2022.17       1874.98        14.03 o                         
   2   8   3        819.66        869.17         8.18 o                         
   3   8   3        808.65        724.26         8.83 o                         
   4   8   3       2878.69       2791.93        27.69 o                         
   5   8   3        521.02        537.80        14.27 o                         
   6   8   3         38.25         60.18         3.94 o                         
   7   8   3         21.82         42.28         4.30 o                         
   8   8   3        110.61        103.11         4.45 o                         
  -9   9   3         35.04         36.91         4.70 o                         
  -8   9   3        190.88        199.68         6.39 o                         
  -7   9   3         28.24         34.64         4.24 o                         
  -6   9   3         48.21         61.68         5.00 o                         
  -5   9   3        816.88        898.06         7.86 o                         
  -4   9   3       1355.77       1192.01        10.50 o                         
  -3   9   3          1.79         15.47         6.05 o                         
  -2   9   3       2756.81       2498.35        35.58 o                         
  -1   9   3        369.37        360.41         8.30 o                         
   0   9   3        304.60        314.99         6.75 o                         
   1   9   3       6817.54       6752.79        22.67 o                         
   2   9   3       7602.64       7291.75        77.89 o                         
   3   9   3        566.72        515.13         6.59 o                         
   4   9   3         38.05         42.23         6.77 o                         
   5   9   3        154.27        177.67         5.00 o                         
   6   9   3        242.61        299.32         7.37 o                         
   7   9   3        435.39        459.11        14.90 o                         
   8   9   3         19.10         15.09         4.14 o                         
  -9  10   3        182.84        168.76         9.26 o                         
  -8  10   3        173.57        157.75         4.70 o                         
  -7  10   3         39.21         36.19         4.19 o                         
  -6  10   3         18.49         13.98         5.14 o                         
  -5  10   3        950.92       1028.45         8.94 o                         
  -4  10   3        250.17        300.94         5.86 o                         
  -3  10   3         57.92         61.95         7.32 o                         
  -2  10   3        309.22        303.39         7.20 o                         
  -1  10   3          3.19         12.33         6.35 o                         
   0  10   3        509.05        557.18         7.09 o                         
   1  10   3       3285.14       3282.42        29.89 o                         
   2  10   3        944.75        959.82         7.12 o                         
   3  10   3        237.73        259.53         4.80 o                         
   4  10   3         51.72         49.82         4.71 o                         
   5  10   3        341.10        354.15         9.97 o                         
   6  10   3        212.26        239.08         4.50 o                         
   7  10   3         73.28         75.36         6.19 o                         
   8  10   3         18.30         18.24         4.24 o                         
  -9  11   3         33.31         28.62         4.59 o                         
  -8  11   3         31.51         33.18         4.56 o                         
  -7  11   3        325.67        335.61         4.83 o                         
  -6  11   3         20.01         20.24         4.86 o                         
  -5  11   3          7.58         18.10         4.99 o                         
  -4  11   3        551.32        560.58         6.39 o                         
  -3  11   3        775.25        765.26         8.52 o                         
  -2  11   3        444.30        399.97         6.91 o                         
  -1  11   3         13.70         15.43         6.25 o                         
   0  11   3       1949.72       1975.75        17.48 o                         
   1  11   3          1.71         12.65         5.14 o                         
   2  11   3        203.08        238.77         5.41 o                         
   3  11   3       1433.20       1454.04        14.20 o                         
   4  11   3          8.66         15.70         4.36 o                         
   5  11   3          0.15          5.68         4.28 o                         
   6  11   3         22.96         25.55         3.95 o                         
   7  11   3        134.05        133.20         5.16 o                         
   8  11   3          1.67          6.65         4.14 o                         
  -9  12   3          5.51         10.87         4.71 o                         
  -8  12   3         71.28         75.35         4.57 o                         
  -7  12   3         68.55         70.00         4.53 o                         
  -6  12   3        821.55        875.12        11.75 o                         
  -5  12   3        676.34        704.79         9.68 o                         
  -4  12   3        389.05        392.70         5.40 o                         
  -3  12   3        100.30        113.48         5.70 o                         
  -2  12   3         64.48         48.06         5.08 o                         
  -1  12   3       2285.69       2139.38        23.73 o                         
   0  12   3       2947.12       2743.35        36.82 o                         
   1  12   3         24.04         23.30         5.46 o                         
   2  12   3        189.32        195.25         7.01 o                         
   3  12   3       3691.53       3727.08        40.69 o                         
   4  12   3       3579.45       3605.49        26.49 o                         
   5  12   3         23.24         37.47         4.03 o                         
   6  12   3        225.78        238.56         5.95 o                         
   7  12   3        108.76        115.36         5.24 o                         
   8  12   3        588.68        519.09        15.69 o                         
  -9  13   3        123.63        101.29         6.99 o                         
  -8  13   3        148.17        143.92         4.84 o                         
  -7  13   3        756.23        778.40        15.48 o                         
  -6  13   3        439.63        466.89         7.16 o                         
  -5  13   3         19.31         20.28         6.13 o                         
  -4  13   3       1666.92       1653.55         8.47 o                         
  -3  13   3       4502.97       4426.23        19.77 o                         
  -2  13   3       2058.08       2052.07        27.26 o                         
  -1  13   3       3106.24       3157.71        35.65 o                         
   0  13   3        992.20        924.70        19.63 o                         
   1  13   3       3046.52       2949.84        41.91 o                         
   2  13   3       5592.25       5601.39        51.95 o                         
   3  13   3       3717.38       3604.25        12.39 o                         
   4  13   3          6.62         13.37         4.72 o                         
   5  13   3         12.56         23.16         4.74 o                         
   6  13   3        752.72        786.42        19.51 o                         
   7  13   3        694.17        677.95        20.82 o                         
   8  13   3         25.89         30.34         5.54 o                         
  -8  14   3        113.99         97.20         4.83 o                         
  -7  14   3         19.36         27.19         4.48 o                         
  -6  14   3        502.53        520.15        13.50 o                         
  -5  14   3        559.62        591.31         5.32 o                         
  -4  14   3       1522.65       1563.57         9.75 o                         
  -3  14   3         97.46        114.88         6.17 o                         
  -2  14   3        660.42        603.83        15.69 o                         
  -1  14   3       2116.24       1999.02        25.00 o                         
   0  14   3       1350.34       1300.66        19.94 o                         
   1  14   3        281.41        259.54         6.59 o                         
   2  14   3         99.90        107.66         5.09 o                         
   3  14   3       1902.01       1978.00        12.31 o                         
   4  14   3        505.20        528.38        14.11 o                         
   5  14   3        171.95        173.90         5.93 o                         
   6  14   3         19.37         28.05         4.18 o                         
   7  14   3         29.28         25.44         4.49 o                         
   8  14   3        144.35        115.31         4.54 o                         
  -8  15   3          0.20          6.44         4.34 o                         
  -7  15   3         57.28         68.79         4.31 o                         
  -6  15   3          9.20         13.31         4.87 o                         
  -5  15   3          2.68          3.66         4.34 o                         
  -4  15   3          1.19          9.34         4.71 o                         
  -3  15   3         12.34         11.72         4.74 o                         
  -2  15   3         73.76         89.99         5.26 o                         
  -1  15   3        358.71        363.08         7.33 o                         
   0  15   3        474.18        498.58         7.60 o                         
   1  15   3          5.69          7.52         5.41 o                         
   2  15   3          0.14         -0.37         5.04 o                         
   3  15   3         80.97         96.00         4.88 o                         
   4  15   3         63.89         68.92         5.23 o                         
   5  15   3          1.16          0.47         4.05 o                         
   6  15   3        102.12        113.70         5.52 o                         
   7  15   3         46.13         43.90         4.15 o                         
  -8  16   3         36.15         43.57         4.86 o                         
  -7  16   3         27.18         29.56         4.78 o                         
  -6  16   3          5.63          0.17         4.54 o                         
  -5  16   3          1.88         10.79         4.31 o                         
  -4  16   3        100.06        119.24         4.88 o                         
  -3  16   3        138.81        123.36         4.99 o                         
  -2  16   3        511.41        454.99         5.93 o                         
  -1  16   3        675.63        697.96         6.80 o                         
   0  16   3        389.76        421.81         5.42 o                         
   1  16   3        186.75        178.35         6.21 o                         
   2  16   3         98.94        101.08         4.96 o                         
   3  16   3       1106.68       1093.91         8.25 o                         
   4  16   3       1186.12       1220.88         6.62 o                         
   5  16   3        106.91        116.00         5.11 o                         
   6  16   3          2.41         -0.33         4.63 o                         
   7  16   3          2.45          8.73         4.90 o                         
  -8  17   3         79.74         71.74         4.56 o                         
  -7  17   3        337.18        311.76        12.13 o                         
  -6  17   3        302.40        317.17        10.98 o                         
  -5  17   3         37.06         42.39         4.29 o                         
  -4  17   3       1351.66       1425.78         8.52 o                         
  -3  17   3        277.02        295.33         5.78 o                         
  -2  17   3        216.85        234.00         6.10 o                         
  -1  17   3        649.25        687.00         8.04 o                         
   0  17   3        379.20        371.38         5.09 o                         
   1  17   3       2024.34       2025.15        30.79 o                         
   2  17   3        243.18        255.29         6.44 o                         
   3  17   3        324.38        323.95         6.24 o                         
   4  17   3          0.21          2.36         4.42 o                         
   5  17   3         25.59         32.02         4.87 o                         
   6  17   3        117.68        125.05         4.52 o                         
   7  17   3        176.26        154.02         8.26 o                         
  -8  18   3         10.80          7.78         5.08 o                         
  -7  18   3          0.35          8.02         4.35 o                         
  -6  18   3         11.61         14.68         4.58 o                         
  -5  18   3        231.12        254.10         8.82 o                         
  -4  18   3        144.42        177.79         4.64 o                         
  -3  18   3         19.43         14.49         5.08 o                         
  -2  18   3        460.14        474.69         6.18 o                         
  -1  18   3        831.38        829.28         7.17 o                         
   0  18   3        189.76        202.41         5.05 o                         
   1  18   3        241.62        237.52         6.30 o                         
   2  18   3        108.56        114.58         5.27 o                         
   3  18   3        114.94        124.99         5.34 o                         
   4  18   3        428.05        481.21         5.69 o                         
   5  18   3        174.93        192.86         4.76 o                         
   6  18   3         49.11         56.47         4.83 o                         
   7  18   3          9.53         18.15         4.65 o                         
  -8  19   3         26.32         22.33         5.51 o                         
  -7  19   3         60.21         67.47         4.85 o                         
  -6  19   3        117.18        128.12         4.47 o                         
  -5  19   3         36.84         40.53         4.22 o                         
  -4  19   3         57.76         64.39         4.21 o                         
  -3  19   3        109.55        118.49         4.81 o                         
  -2  19   3        329.82        317.26         5.62 o                         
  -1  19   3         68.36         59.99         5.43 o                         
   0  19   3        182.14        190.02         5.92 o                         
   1  19   3        431.12        426.10         7.55 o                         
   2  19   3         23.56         28.19         5.23 o                         
   3  19   3          3.89          6.69         4.87 o                         
   4  19   3          2.21          1.05         4.89 o                         
   5  19   3          2.33         13.91         4.81 o                         
   6  19   3         50.42         60.67         5.23 o                         
   7  19   3         74.42         63.32         5.71 o                         
  -7  20   3          8.58          5.46         4.92 o                         
  -6  20   3          1.10          3.53         4.22 o                         
  -5  20   3         49.20         57.29         4.22 o                         
  -4  20   3        187.38        191.62         6.13 o                         
  -3  20   3        457.10        459.59        11.02 o                         
  -2  20   3         17.17         27.30         5.03 o                         
  -1  20   3          6.94         10.80         6.38 o                         
   0  20   3        306.19        323.63         6.27 o                         
   1  20   3         49.36         46.69         4.60 o                         
   2  20   3        431.58        446.65         8.78 o                         
   3  20   3          0.63          0.60         5.29 o                         
   4  20   3          0.91          4.84         4.75 o                         
   5  20   3         13.55         20.98         4.63 o                         
   6  20   3          2.65         -2.06         5.32 o                         
  -7  21   3          0.52          3.42         6.38 o                         
  -6  21   3         30.32         36.36         4.50 o                         
  -5  21   3         16.61         18.27         4.36 o                         
  -4  21   3         26.20         23.41         3.69 o                         
  -3  21   3          2.86          3.78         4.58 o                         
  -2  21   3         25.84         20.13         6.46 o                         
  -1  21   3        280.95        298.63         6.47 o                         
   0  21   3        243.28        248.69         5.85 o                         
   1  21   3         64.61         62.02         4.78 o                         
   2  21   3         58.17         56.42         5.08 o                         
   3  21   3         14.26         19.10         4.81 o                         
   4  21   3         13.71         15.45         4.76 o                         
   5  21   3         50.37         57.40         4.98 o                         
   6  21   3         37.96         29.07         6.48 o                         
  -7  22   3         17.80         16.91         6.15 o                         
  -6  22   3         48.05         51.35         5.15 o                         
  -5  22   3        111.58        119.19         4.07 o                         
  -4  22   3        282.30        266.41         7.77 o                         
  -3  22   3         38.63         42.71         5.85 o                         
  -2  22   3        161.28        163.92         7.52 o                         
  -1  22   3         85.51         80.87         5.70 o                         
   0  22   3        194.95        195.48         5.94 o                         
   1  22   3          5.12          9.36         4.07 o                         
   2  22   3          1.95          7.49         4.92 o                         
   3  22   3        123.37        141.24         5.00 o                         
   4  22   3        237.30        258.08         5.54 o                         
   5  22   3         77.54         85.62         6.66 o                         
   6  22   3          2.52          5.67         6.98 o                         
  -7  23   3        236.27        183.56        28.39 o                         
  -6  23   3         49.26         46.94         5.19 o                         
  -5  23   3          7.41          5.11         4.04 o                         
  -4  23   3        385.37        414.83        13.42 o                         
  -3  23   3        399.08        436.31        17.39 o                         
  -2  23   3        129.99        141.72         7.84 o                         
  -1  23   3         83.24         84.07         5.60 o                         
   0  23   3        187.08        178.30         5.13 o                         
   1  23   3        401.65        447.09         8.11 o                         
   2  23   3        187.40        216.88         4.87 o                         
   3  23   3          4.05          3.27         4.56 o                         
   4  23   3          0.15          4.78         4.32 o                         
   5  23   3         21.79         27.28         4.78 o                         
   6  23   3         93.15         88.56         8.00 o                         
  -6  24   3         28.27         30.14         4.42 o                         
  -5  24   3        121.41        112.80         4.72 o                         
  -4  24   3        457.14        431.61        12.64 o                         
  -3  24   3          0.69          6.22         5.54 o                         
  -2  24   3         96.63         86.51         5.51 o                         
  -1  24   3        306.36        318.92         6.32 o                         
   0  24   3         29.89         38.59         4.50 o                         
   1  24   3         29.51         43.13         4.68 o                         
   2  24   3          0.37         -0.97         4.01 o                         
   3  24   3        353.97        381.30         6.91 o                         
   4  24   3        391.09        374.87        17.00 o                         
   5  24   3         39.22         37.36         4.57 o                         
  -6  25   3         24.84         19.72         4.73 o                         
  -5  25   3         88.58         90.50         4.34 o                         
  -4  25   3          4.30          7.98         4.96 o                         
  -3  25   3         16.76         22.95         6.33 o                         
  -2  25   3          3.84         11.67         6.18 o                         
  -1  25   3         49.32         61.16         4.95 o                         
   0  25   3         19.97         17.50         4.69 o                         
   1  25   3         14.90         22.87         4.79 o                         
   2  25   3         49.84         43.43         5.88 o                         
   3  25   3          0.05         10.89         5.22 o                         
   4  25   3          2.64          3.45         5.22 o                         
   5  25   3          1.71          2.09         5.05 o                         
  -6  26   3         88.03         70.33         5.11 o                         
  -5  26   3         50.23         41.96         5.06 o                         
  -4  26   3        127.92        124.27         5.77 o                         
  -3  26   3         80.30         77.98         6.02 o                         
  -2  26   3          0.46          0.88         5.28 o                         
  -1  26   3         44.45         46.53         5.09 o                         
   0  26   3          0.73          7.27         4.48 o                         
   1  26   3         80.07         94.00         9.90 o                         
   2  26   3          5.23          6.10         4.34 o                         
   3  26   3          3.57          8.31         4.58 o                         
   4  26   3          0.23          8.56         4.84 o                         
   5  26   3          0.40         10.49         5.14 o                         
  -5  27   3         14.68         15.02         4.97 o                         
  -4  27   3          0.83          8.17         5.01 o                         
  -3  27   3        343.55        339.56        14.14 o                         
  -2  27   3        402.51        414.78        20.39 o                         
  -1  27   3          1.26          7.21         4.94 o                         
   0  27   3         39.37         41.26         5.19 o                         
   1  27   3         77.69         79.53         5.75 o                         
   2  27   3        492.09        515.51         6.89 o                         
   3  27   3        257.41        225.97        13.78 o                         
   4  27   3          0.03          0.13         5.36 o                         
  -5  28   3        129.16         94.83         7.70 o                         
  -4  28   3         13.98         12.51         4.80 o                         
  -3  28   3         30.32         34.55         4.73 o                         
  -2  28   3         57.24         64.37         5.34 o                         
  -1  28   3        135.47        149.62         7.54 o                         
   0  28   3        242.58        267.17        11.77 o                         
   1  28   3        202.16        198.18         9.34 o                         
   2  28   3          2.09          6.36         4.46 o                         
   3  28   3         40.64         42.60         4.53 o                         
   4  28   3         70.52         58.56         5.10 o                         
  -4  29   3        115.73         98.96         8.55 o                         
  -3  29   3         71.66         59.97         5.61 o                         
  -2  29   3        185.53        175.31         8.62 o                         
  -1  29   3         67.08         68.95         6.04 o                         
   0  29   3         10.56         18.92         4.90 o                         
   1  29   3        233.10        232.17        12.38 o                         
   2  29   3         48.21         49.77         5.54 o                         
   3  29   3          1.32          6.39         4.87 o                         
  -4  30   3          0.37          1.51         5.09 o                         
  -3  30   3         80.14         54.88         5.32 o                         
  -2  30   3          3.82          5.09         5.20 o                         
  -1  30   3         16.61         18.31         4.88 o                         
   0  30   3        127.07        116.96         9.91 o                         
   1  30   3         55.83         50.04         5.89 o                         
   2  30   3         48.77         37.87         5.93 o                         
   3  30   3         45.41         39.51         6.21 o                         
  -3  31   3         85.39         65.24         5.19 o                         
  -2  31   3         26.09         20.40         5.06 o                         
  -1  31   3         28.24         23.75         5.23 o                         
   0  31   3         15.19         17.56         5.87 o                         
   1  31   3         27.21         22.45         5.52 o                         
   2  31   3         15.14         10.97         5.27 o                         
  -2  32   3         23.53         27.33         5.27 o                         
  -1  32   3        164.94        131.05        14.04 o                         
   0  32   3          5.31          6.96         5.14 o                         
   1  32   3          8.57         12.20         5.38 o                         
  -9   0   4         13.75         15.71         9.26 o                         
  -8   0   4          4.24         13.68         6.32 o                         
  -7   0   4        118.70        122.97         7.12 o                         
  -6   0   4        385.83        388.15         7.66 o                         
  -5   0   4       1357.92       1359.85        10.40 o                         
  -4   0   4        557.04        632.40        13.44 o                         
  -3   0   4       3165.29       2789.16        21.03 o                         
  -1   0   4       4211.12       3867.22       161.62 o                         
   0   0   4       2289.51       2156.77        15.78 o                         
   1   0   4         14.58         14.13         8.07 o                         
   2   0   4       1111.66        945.70         9.86 o                         
   3   0   4       1989.39       1719.46        16.50 o                         
   4   0   4          4.97         12.05         6.56 o                         
   5   0   4         13.53          7.68         6.28 o                         
   6   0   4        296.50        302.25         9.22 o                         
   7   0   4         92.70        113.69        13.43 o                         
   8   0   4        265.67        266.20         7.02 o                         
  -9   1   4        185.75        185.93         8.67 o                         
  -8   1   4         34.59         48.16         6.02 o                         
  -7   1   4         62.92         63.78         4.44 o                         
  -6   1   4        112.23        105.04         4.88 o                         
  -5   1   4        466.36        437.68         6.74 o                         
  -4   1   4       2734.57       2612.25        13.58 o                         
  -3   1   4       1852.23       1839.57        12.41 o                         
  -2   1   4       1475.91       1431.05        13.37 o                         
  -1   1   4        229.15        273.99         7.34 o                         
   0   1   4        552.27        461.71         7.76 o                         
   1   1   4        176.05        125.57         5.60 o                         
   2   1   4         94.16        100.54         4.92 o                         
   3   1   4        940.03        874.53         6.30 o                         
   4   1   4         21.91         20.81         4.24 o                         
   5   1   4         59.17         59.96         4.13 o                         
   6   1   4        166.39        161.36         4.11 o                         
   7   1   4         17.96         20.30         4.85 o                         
   8   1   4          1.21          7.95         4.21 o                         
  -9   2   4          3.34          9.28         3.95 o                         
  -8   2   4         82.98         75.78         4.17 o                         
  -7   2   4        158.72        156.93         4.40 o                         
  -6   2   4         75.59         74.93         4.49 o                         
  -5   2   4        372.06        379.94         6.34 o                         
  -4   2   4        248.55        259.02         8.32 o                         
  -3   2   4          2.43          5.82         7.78 o                         
  -2   2   4        346.33        289.76         9.96 o                         
  -1   2   4        823.15        683.97        11.07 o                         
   0   2   4        265.24        195.96         6.34 o                         
   1   2   4        138.45        128.84         5.59 o                         
   2   2   4         42.72         68.07         5.37 o                         
   3   2   4        321.40        382.48         5.65 o                         
   4   2   4         28.56         32.01         4.06 o                         
   5   2   4          6.11         10.52         4.19 o                         
   6   2   4        143.15        146.37         4.21 o                         
   7   2   4         46.67         48.81         4.14 o                         
   8   2   4          0.26          8.34         4.26 o                         
  -9   3   4         57.25         70.78         4.66 o                         
  -8   3   4          2.40          7.10         4.49 o                         
  -7   3   4        262.23        272.45         4.48 o                         
  -6   3   4        346.62        356.56         5.90 o                         
  -5   3   4         11.24         20.57         4.86 o                         
  -4   3   4          4.32         12.16         5.91 o                         
  -3   3   4       3335.45       3419.31        25.78 o                         
  -2   3   4        130.04        146.84         9.02 o                         
  -1   3   4        324.19        295.21         6.73 o                         
   0   3   4        185.76        179.47         6.56 o                         
   1   3   4          6.76          3.55         5.33 o                         
   2   3   4        201.75        179.82         5.69 o                         
   3   3   4        162.20        168.80         5.30 o                         
   4   3   4         63.79         76.03         4.13 o                         
   5   3   4         59.46         72.90         4.30 o                         
   6   3   4         43.72         43.46         3.81 o                         
   7   3   4         28.14         36.79         4.06 o                         
   8   3   4         84.47         79.08         4.05 o                         
  -9   4   4          2.85          6.19         4.34 o                         
  -8   4   4        133.35        141.32         4.51 o                         
  -7   4   4          9.10         10.21         3.92 o                         
  -6   4   4        391.64        403.93         5.00 o                         
  -5   4   4          0.82         -1.93         5.16 o                         
  -4   4   4       1097.14       1147.21         7.95 o                         
  -3   4   4        265.77        205.96        14.18 o                         
  -2   4   4       2077.07       1842.58        50.52 o                         
  -1   4   4       4444.14       4346.88        81.20 o                         
   0   4   4        297.75        324.89         7.00 o                         
   1   4   4       1496.56       1497.38        14.06 o                         
   2   4   4       3091.00       2927.68        31.37 o                         
   3   4   4        623.29        567.03         5.70 o                         
   4   4   4         50.35         55.94         4.23 o                         
   5   4   4        740.50        731.32         7.59 o                         
   6   4   4         14.01         21.54         4.16 o                         
   7   4   4          0.81          5.23         3.80 o                         
   8   4   4        127.62        116.77         4.55 o                         
  -9   5   4        367.05        343.42         9.11 o                         
  -8   5   4        190.36        201.05         4.71 o                         
  -7   5   4          4.08         10.31         4.27 o                         
  -6   5   4          6.20         17.66         5.10 o                         
  -5   5   4        466.55        434.57         6.48 o                         
  -4   5   4         65.29         40.91         5.05 o                         
  -3   5   4       1270.36       1154.59        10.73 o                         
  -2   5   4          2.51          5.96         6.76 o                         
  -1   5   4      15694.35      14778.98        42.01 o                         
   0   5   4       5671.80       5557.48        68.91 o                         
   1   5   4       4898.10       4437.80        31.75 o                         
   2   5   4        204.91        286.47         5.78 o                         
   3   5   4         49.30         50.90         5.52 o                         
   4   5   4       1267.51       1230.11         9.26 o                         
   5   5   4       1946.72       1913.32        12.42 o                         
   6   5   4         27.48         35.43         4.11 o                         
   7   5   4         22.89         23.58         4.29 o                         
   8   5   4        163.02        152.21         5.19 o                         
  -9   6   4         15.27         15.44         4.37 o                         
  -8   6   4        352.58        370.38        12.69 o                         
  -7   6   4       1233.55       1320.54        14.73 o                         
  -6   6   4       2718.34       2847.32        40.47 o                         
  -5   6   4         13.88         13.11         5.01 o                         
  -4   6   4       2207.24       2250.80        25.32 o                         
  -3   6   4       1936.49       1875.21        12.58 o                         
  -2   6   4       4457.69       4005.47       166.04 o                         
  -1   6   4       4361.72       4061.64       108.72 o                         
   0   6   4         10.14          9.20         6.72 o                         
   1   6   4       2304.56       2336.90        11.78 o                         
   2   6   4       4266.87       4024.76        38.10 o                         
   3   6   4        331.95        289.28         5.72 o                         
   4   6   4        772.10        724.89         8.92 o                         
   5   6   4         24.09         34.15         4.43 o                         
   6   6   4        126.11        145.62         4.74 o                         
   7   6   4         42.90         40.94         4.04 o                         
   8   6   4         33.68         41.27         4.58 o                         
  -9   7   4        162.60        128.52         4.70 o                         
  -8   7   4          0.29          4.14         4.83 o                         
  -7   7   4         15.29         32.91         4.49 o                         
  -6   7   4        815.75        868.97         6.54 o                         
  -5   7   4         90.68        115.92         5.35 o                         
  -4   7   4        361.59        345.81         5.80 o                         
  -3   7   4         68.77         55.51         7.43 o                         
  -2   7   4        210.25        204.37         6.48 o                         
  -1   7   4        390.76        436.10        31.87 o                         
   0   7   4        539.67        458.59         7.70 o                         
   1   7   4       3305.79       3359.62        24.89 o                         
   2   7   4         32.36         44.79         5.41 o                         
   3   7   4        143.32        158.55         5.02 o                         
   4   7   4         13.09         17.82         4.28 o                         
   5   7   4        938.44        997.21        16.37 o                         
   6   7   4        504.94        540.67         8.48 o                         
   7   7   4         48.01         58.28         4.18 o                         
   8   7   4         51.42         47.80         4.21 o                         
  -9   8   4          0.00          0.01         4.34 o                         
  -8   8   4          2.18          3.39         4.43 o                         
  -7   8   4        128.16        134.08         4.50 o                         
  -6   8   4         54.95         51.44         5.08 o                         
  -5   8   4          0.43         11.39         4.87 o                         
  -4   8   4        579.37        607.90        10.49 o                         
  -3   8   4         30.86         39.07         7.34 o                         
  -2   8   4         12.35         15.21         6.57 o                         
  -1   8   4         54.99         53.69         5.66 o                         
   0   8   4       2456.85       2662.02        37.53 o                         
   1   8   4          0.16          8.63         5.43 o                         
   2   8   4        236.97        235.54         5.60 o                         
   3   8   4        631.05        633.88         6.22 o                         
   4   8   4        346.47        373.95         7.43 o                         
   5   8   4       2572.38       2541.71        36.76 o                         
   6   8   4        471.44        463.57         8.18 o                         
   7   8   4        196.23        198.22         4.60 o                         
   8   8   4        124.02         93.83         4.52 o                         
  -9   9   4         74.13         61.69         4.52 o                         
  -8   9   4         33.99         41.01         4.53 o                         
  -7   9   4         11.96         14.30         4.18 o                         
  -6   9   4       2435.09       2526.80        31.64 o                         
  -5   9   4       3316.58       3503.56        52.17 o                         
  -4   9   4        528.00        510.10         6.39 o                         
  -3   9   4        124.11        130.19         7.76 o                         
  -2   9   4         54.79         74.96         7.57 o                         
  -1   9   4       1543.86       1525.63        27.91 o                         
   0   9   4       6459.65       6284.22        56.73 o                         
   1   9   4        469.85        420.69         6.53 o                         
   2   9   4         26.03         23.36         5.24 o                         
   3   9   4          5.59          9.79         5.64 o                         
   4   9   4       1208.43       1184.43        15.39 o                         
   5   9   4        648.99        709.96         9.74 o                         
   6   9   4          5.67         13.35         3.81 o                         
   7   9   4          3.55          9.53         3.83 o                         
   8   9   4         13.95          4.55         4.69 o                         
  -9  10   4         10.33         14.58         4.35 o                         
  -8  10   4         78.74         77.66         4.54 o                         
  -7  10   4        348.46        360.96         6.86 o                         
  -6  10   4       1572.42       1651.80        17.91 o                         
  -5  10   4        163.75        189.68         5.56 o                         
  -4  10   4        327.88        339.48         6.09 o                         
  -3  10   4       1084.32        933.90        18.29 o                         
  -2  10   4       1375.79       1198.65        33.19 o                         
  -1  10   4       1947.30       1830.03        13.92 o                         
   0  10   4       3834.50       3979.52        26.30 o                         
   1  10   4       1031.48       1001.82         9.78 o                         
   2  10   4        678.22        678.22         6.79 o                         
   3  10   4       2494.81       2501.81        23.01 o                         
   4  10   4        746.85        734.28         5.44 o                         
   5  10   4          9.90         22.37         3.93 o                         
   6  10   4        512.57        560.70        12.37 o                         
   7  10   4        794.65        797.36        21.23 o                         
   8  10   4        333.76        291.13        20.96 o                         
  -9  11   4        193.88        155.25         5.33 o                         
  -8  11   4         25.11         22.80         4.52 o                         
  -7  11   4         94.12         89.83         4.40 o                         
  -6  11   4        601.56        630.30        18.47 o                         
  -5  11   4       2253.04       2402.74        26.87 o                         
  -4  11   4       2272.47       2278.08        18.58 o                         
  -3  11   4        629.52        563.05        13.18 o                         
  -2  11   4        102.21         89.23         8.00 o                         
  -1  11   4        882.80        760.53         7.66 o                         
   0  11   4       2757.11       2663.82        45.60 o                         
   1  11   4        416.20        328.01         5.45 o                         
   2  11   4        147.59        137.99         5.16 o                         
   3  11   4          0.31          4.84         4.11 o                         
   4  11   4        705.69        731.42        12.20 o                         
   5  11   4        869.17        874.36        12.63 o                         
   6  11   4        344.77        377.70         9.72 o                         
   7  11   4          1.02          6.26         3.88 o                         
   8  11   4         80.06         64.72         5.09 o                         
  -9  12   4          7.91         16.57         4.75 o                         
  -8  12   4          1.91          2.26         4.61 o                         
  -7  12   4        275.67        276.82         5.57 o                         
  -6  12   4        490.04        501.00        17.65 o                         
  -5  12   4        160.71        162.61         5.86 o                         
  -4  12   4        625.40        624.27         7.69 o                         
  -3  12   4        281.05        237.05         6.59 o                         
  -2  12   4        502.20        473.01         7.64 o                         
  -1  12   4       1821.30       1695.57        15.69 o                         
   0  12   4        386.79        382.05         9.19 o                         
   1  12   4        277.64        287.58         5.58 o                         
   2  12   4        903.11        896.07        10.32 o                         
   3  12   4        181.56        198.99         5.33 o                         
   4  12   4          0.22          4.88         4.35 o                         
   5  12   4         17.54         17.22         3.71 o                         
   6  12   4        269.82        273.14         6.74 o                         
   7  12   4        268.27        256.19         6.18 o                         
  -9  13   4          2.15          6.05         4.73 o                         
  -8  13   4         26.94         27.84         4.46 o                         
  -7  13   4        225.70        227.54         5.35 o                         
  -6  13   4         26.03         17.34         4.90 o                         
  -5  13   4          0.71          6.75         5.07 o                         
  -4  13   4        189.16        176.13         5.58 o                         
  -3  13   4          0.43          6.38         5.29 o                         
  -2  13   4          7.40          6.36         6.29 o                         
  -1  13   4        325.02        376.76         7.83 o                         
   0  13   4          1.23          3.71         5.37 o                         
   1  13   4          0.15          6.26         5.24 o                         
   2  13   4         21.65         35.59         8.09 o                         
   3  13   4        563.85        565.11         8.83 o                         
   4  13   4          5.36          5.57         4.41 o                         
   5  13   4        163.93        167.64         6.38 o                         
   6  13   4          3.80          5.38         4.17 o                         
   7  13   4          9.53         16.54         4.49 o                         
  -8  14   4         39.78         40.86         4.63 o                         
  -7  14   4        166.79        173.08         5.28 o                         
  -6  14   4        314.28        311.13         6.59 o                         
  -5  14   4         91.95         94.25         5.29 o                         
  -4  14   4        529.28        547.64         6.69 o                         
  -3  14   4       1755.32       1769.30        43.89 o                         
  -2  14   4        207.91        184.90        12.47 o                         
  -1  14   4       1036.50       1028.80        20.30 o                         
   0  14   4       1204.27       1204.93        26.88 o                         
   1  14   4        217.93        215.30         7.15 o                         
   2  14   4       1132.19       1091.37        13.38 o                         
   3  14   4        367.56        372.67         6.41 o                         
   4  14   4       1405.19       1508.71        26.65 o                         
   5  14   4        167.63        175.71         4.18 o                         
   6  14   4          6.34         10.38         4.19 o                         
   7  14   4         56.80         66.59         4.80 o                         
  -8  15   4        156.11        132.17         5.56 o                         
  -7  15   4         81.61         82.78         5.09 o                         
  -6  15   4        225.91        228.69         5.79 o                         
  -5  15   4        919.77        945.79         6.78 o                         
  -4  15   4        982.85       1068.36         7.58 o                         
  -3  15   4         18.86         20.92         5.38 o                         
  -2  15   4         49.18         62.23         6.75 o                         
  -1  15   4        893.35        843.57        13.80 o                         
   0  15   4       2297.49       2183.60        43.66 o                         
   1  15   4       1542.74       1505.43        27.69 o                         
   2  15   4        107.87        117.61         5.77 o                         
   3  15   4         85.03         94.59         5.11 o                         
   4  15   4        551.43        596.39         6.13 o                         
   5  15   4        918.14        966.38        14.42 o                         
   6  15   4         50.39         62.33         4.31 o                         
   7  15   4         24.30         33.80         4.63 o                         
  -8  16   4         12.91         15.10         4.36 o                         
  -7  16   4        305.41        316.81         7.33 o                         
  -6  16   4        225.17        228.81         5.08 o                         
  -5  16   4         38.40         44.88         5.14 o                         
  -4  16   4        195.10        199.85         5.52 o                         
  -3  16   4          8.17         13.81         5.99 o                         
  -2  16   4        149.78        146.57         9.20 o                         
  -1  16   4        209.59        215.37         6.56 o                         
   0  16   4         77.41         80.78         4.84 o                         
   1  16   4        768.66        755.36        11.84 o                         
   2  16   4        259.46        261.29         6.79 o                         
   3  16   4        725.24        762.85         7.99 o                         
   4  16   4         43.53         60.02         4.93 o                         
   5  16   4        188.53        189.23         4.36 o                         
   6  16   4        132.58        144.44         6.29 o                         
   7  16   4        211.34        189.03         6.57 o                         
  -8  17   4        166.93        137.23         6.30 o                         
  -7  17   4         46.37         45.51         4.99 o                         
  -6  17   4        185.98        183.95         5.79 o                         
  -5  17   4         72.31         70.63         5.49 o                         
  -4  17   4         40.52         39.02         4.22 o                         
  -3  17   4        511.46        484.67        20.20 o                         
  -2  17   4         44.15         53.00         6.07 o                         
  -1  17   4        968.33       1008.69        17.67 o                         
   0  17   4       1317.49       1327.60        17.02 o                         
   1  17   4        160.54        156.24         5.86 o                         
   2  17   4       1572.18       1550.22        23.19 o                         
   3  17   4         42.70         46.54         4.56 o                         
   4  17   4        697.61        759.64        17.52 o                         
   5  17   4          1.02         17.71         9.50 o                         
   6  17   4         12.05         15.47         4.66 o                         
   7  17   4         11.46         18.06         5.17 o                         
  -8  18   4         62.34         54.11         4.80 o                         
  -7  18   4         23.85         26.57         4.83 o                         
  -6  18   4        216.39        200.99         7.41 o                         
  -5  18   4         66.85         71.26         5.22 o                         
  -4  18   4        115.72        109.06         4.62 o                         
  -3  18   4          0.66          0.05         6.10 o                         
  -2  18   4         43.71         52.31         6.04 o                         
  -1  18   4        411.01        414.02         7.71 o                         
   0  18   4       1912.71       1908.17        20.84 o                         
   1  18   4         13.39         17.58         6.43 o                         
   2  18   4          5.22         -0.55         4.88 o                         
   3  18   4         63.72         61.57         4.94 o                         
   4  18   4        650.95        637.25         9.95 o                         
   5  18   4        107.95        117.22         4.87 o                         
   6  18   4          5.69         19.14         5.06 o                         
  -8  19   4          1.62          3.22         4.70 o                         
  -7  19   4         12.93         14.91         5.04 o                         
  -6  19   4         39.02         37.90         5.33 o                         
  -5  19   4        150.51        156.95         4.99 o                         
  -4  19   4          4.45          2.45         4.35 o                         
  -3  19   4         22.51         24.30         5.84 o                         
  -2  19   4          0.01          0.72         5.80 o                         
  -1  19   4         92.43        107.31         6.37 o                         
   0  19   4        362.30        365.28         5.56 o                         
   1  19   4         23.21         27.22         5.83 o                         
   2  19   4        237.30        222.10         5.61 o                         
   3  19   4         70.66         71.08         4.71 o                         
   4  19   4        172.16        183.17         4.97 o                         
   5  19   4        265.20        259.56         6.78 o                         
   6  19   4          0.30          3.04         5.02 o                         
  -7  20   4        130.65        111.61         5.61 o                         
  -6  20   4        609.66        617.63         8.09 o                         
  -5  20   4        205.07        214.04         7.44 o                         
  -4  20   4         27.10         30.74         4.59 o                         
  -3  20   4        425.08        486.04        18.72 o                         
  -2  20   4        341.05        350.76         6.25 o                         
  -1  20   4       1643.03       1658.05        27.60 o                         
   0  20   4        925.62        933.39         7.39 o                         
   1  20   4        123.23        134.58         6.43 o                         
   2  20   4        853.25        883.73        26.76 o                         
   3  20   4        693.89        750.71        17.60 o                         
   4  20   4         48.33         49.29         4.93 o                         
   5  20   4         19.49         13.22         4.77 o                         
   6  20   4        104.80        101.39         9.55 o                         
  -7  21   4          1.19         12.30         5.18 o                         
  -6  21   4         28.07         21.29         5.21 o                         
  -5  21   4         32.41         39.13         4.43 o                         
  -4  21   4        322.16        353.19        18.87 o                         
  -3  21   4        275.12        304.94        16.27 o                         
  -2  21   4          0.51         -2.56         5.46 o                         
  -1  21   4        183.04        184.41         6.08 o                         
   0  21   4         76.19         81.50         6.97 o                         
   1  21   4        205.19        216.06         5.46 o                         
   2  21   4        125.08        139.65         5.15 o                         
   3  21   4         71.67         76.19         5.46 o                         
   4  21   4        195.11        216.96         5.37 o                         
   5  21   4         84.30         94.26         5.45 o                         
   6  21   4          7.44          9.11         5.20 o                         
  -7  22   4         17.07         17.31         5.40 o                         
  -6  22   4          3.36          5.96         4.16 o                         
  -5  22   4        124.02        123.76         4.57 o                         
  -4  22   4          3.19          4.80         4.52 o                         
  -3  22   4        267.13        281.47        18.58 o                         
  -2  22   4        179.06        192.06         6.05 o                         
  -1  22   4          2.10          7.29         6.51 o                         
   0  22   4        281.86        285.79         8.04 o                         
   1  22   4        127.18        120.44         4.80 o                         
   2  22   4        218.83        238.61         6.99 o                         
   3  22   4        256.39        280.87        11.02 o                         
   4  22   4          4.21         12.54         5.13 o                         
   5  22   4         13.62         17.20         6.14 o                         
   6  22   4         44.16         39.14         5.07 o                         
  -7  23   4          9.87          6.71         5.14 o                         
  -6  23   4          5.71          5.37         4.39 o                         
  -5  23   4        112.54         87.96         6.36 o                         
  -4  23   4         49.01         41.04         7.17 o                         
  -3  23   4          0.00         -6.52         6.52 o                         
  -2  23   4          5.09         14.02         5.71 o                         
  -1  23   4          5.89         10.50         6.39 o                         
   0  23   4        373.42        357.90        12.87 o                         
   1  23   4        299.72        318.10         5.09 o                         
   2  23   4        133.16        131.46         4.85 o                         
   3  23   4          2.55         13.81         4.81 o                         
   4  23   4          0.95          2.44         4.85 o                         
   5  23   4         18.16         15.63         5.04 o                         
  -6  24   4          0.32          5.98         4.34 o                         
  -5  24   4          3.74          9.97         4.45 o                         
  -4  24   4        112.64        101.96         5.31 o                         
  -3  24   4         36.78         32.67         6.56 o                         
  -2  24   4         78.34         85.04         7.01 o                         
  -1  24   4          6.26         11.76         6.40 o                         
   0  24   4        504.51        494.67         8.53 o                         
   1  24   4        457.88        463.51         6.47 o                         
   2  24   4         54.20         62.84         4.38 o                         
   3  24   4          0.26          6.43         5.28 o                         
   4  24   4          4.24          6.24         5.42 o                         
   5  24   4         21.51         26.03         5.11 o                         
  -6  25   4         10.30          4.08         5.16 o                         
  -5  25   4         35.90         30.76         5.97 o                         
  -4  25   4        534.68        524.58        18.37 o                         
  -3  25   4        123.55        106.49        10.91 o                         
  -2  25   4          1.95         10.04         7.39 o                         
  -1  25   4        205.76        217.13         8.74 o                         
   0  25   4        273.19        296.63         6.28 o                         
   1  25   4        262.65        279.31        11.01 o                         
   2  25   4         35.78         32.15         4.63 o                         
   3  25   4         38.14         42.73         4.88 o                         
   4  25   4         59.79         62.48         9.27 o                         
   5  25   4         17.39         13.85         5.02 o                         
  -5  26   4        174.58        147.05        12.44 o                         
  -4  26   4          9.58         -2.38         6.73 o                         
  -3  26   4        575.00        545.33        56.44 o                         
  -2  26   4         62.28         64.23         7.93 o                         
  -1  26   4         37.78         32.76         7.41 o                         
   0  26   4          3.57          1.40         5.56 o                         
   1  26   4         94.52         94.17         5.17 o                         
   2  26   4        502.30        557.11        25.17 o                         
   3  26   4        165.12        159.64        13.16 o                         
   4  26   4          7.23         14.85         4.95 o                         
  -5  27   4          5.67         -0.12         6.08 o                         
  -4  27   4         50.06         45.23         6.22 o                         
  -3  27   4          2.02          4.78         6.78 o                         
  -2  27   4         13.87         23.04         7.75 o                         
  -1  27   4         10.77         24.26         6.02 o                         
   0  27   4        379.16        401.60        14.76 o                         
   1  27   4         94.79         90.84         5.41 o                         
   2  27   4         60.67         67.83         4.45 o                         
   3  27   4          0.08          3.94         4.69 o                         
   4  27   4         21.90         17.94         5.16 o                         
  -5  28   4          3.40          8.74         6.17 o                         
  -4  28   4         19.90         16.97         6.29 o                         
  -3  28   4         26.52         25.69         8.15 o                         
  -2  28   4          4.48         13.82         7.71 o                         
  -1  28   4          1.08          4.76         5.99 o                         
   0  28   4         55.57         50.14         5.64 o                         
   1  28   4          9.72          5.65         5.19 o                         
   2  28   4          6.12          8.45         4.47 o                         
   3  28   4         34.88         39.51         4.80 o                         
  -4  29   4         40.91         31.05         6.49 o                         
  -3  29   4        147.01        126.51         8.32 o                         
  -2  29   4          2.18          7.39         6.24 o                         
  -1  29   4         98.44        101.87         8.52 o                         
   0  29   4         31.62         28.33         5.21 o                         
   1  29   4         27.17         32.61         5.40 o                         
   2  29   4          7.81          5.25         4.83 o                         
   3  29   4         16.30         10.73         4.99 o                         
  -3  30   4         13.70         14.26         6.19 o                         
  -2  30   4        184.67        155.64        10.88 o                         
  -1  30   4         24.74         27.70         5.87 o                         
   0  30   4          0.00          5.19         6.05 o                         
   1  30   4          7.37          7.87         5.44 o                         
   2  30   4         56.01         55.58         7.45 o                         
  -2  31   4         24.36         22.15         6.37 o                         
  -1  31   4        199.21        170.67        14.84 o                         
   0  31   4        158.58        143.93        13.00 o                         
   1  31   4         64.27         58.66         5.90 o                         
  -9   1   5         16.37         17.53         5.19 o                         
  -8   1   5        137.13        137.32         4.92 o                         
  -7   1   5         50.00         54.79         4.17 o                         
  -6   1   5        322.53        325.31         6.77 o                         
  -5   1   5        301.53        330.82         8.28 o                         
  -4   1   5         47.47         56.34         6.91 o                         
  -3   1   5       3820.39       3977.80        24.15 o                         
  -2   1   5        215.83        146.20         8.44 o                         
  -1   1   5         32.00         19.41         5.52 o                         
   0   1   5         56.53         49.22         5.98 o                         
   1   1   5          0.83          3.64         5.68 o                         
   2   1   5       5743.94       5620.61        15.76 o                         
   3   1   5       1475.94       1422.59         7.17 o                         
   4   1   5         18.09         23.56         4.36 o                         
   5   1   5          8.70         10.22         3.96 o                         
   6   1   5        134.67        137.09         3.93 o                         
   7   1   5        174.44        177.83         6.31 o                         
   8   1   5         33.92         38.89         3.91 o                         
  -9   2   5        262.98        247.49         5.65 o                         
  -8   2   5       1104.91       1086.28         9.74 o                         
  -7   2   5          7.87         14.93         7.19 o                         
  -6   2   5         45.54         56.55         5.25 o                         
  -5   2   5         72.79         77.36         5.75 o                         
  -4   2   5       3963.90       4032.51        15.84 o                         
  -3   2   5        531.10        464.75        14.51 o                         
  -2   2   5         28.34         21.15         7.55 o                         
  -1   2   5        560.50        596.51        10.43 o                         
   0   2   5        659.09        513.69         7.55 o                         
   1   2   5       2794.94       2636.95         9.92 o                         
   2   2   5       1074.05        983.82         7.09 o                         
   3   2   5        880.58        907.26         6.81 o                         
   4   2   5         67.45         69.62         4.64 o                         
   5   2   5        260.75        251.51         4.27 o                         
   6   2   5        623.89        611.02         5.04 o                         
   7   2   5          1.31         13.04         3.72 o                         
   8   2   5         32.96         36.10         4.13 o                         
  -9   3   5        154.33        144.59         5.65 o                         
  -8   3   5        167.80        159.27         4.92 o                         
  -7   3   5        128.12        135.24         4.64 o                         
  -6   3   5         12.95         24.03         7.74 o                         
  -5   3   5       1596.79       1640.03        22.70 o                         
  -4   3   5        114.64        125.56         7.82 o                         
  -3   3   5       2435.40       2376.92        72.65 o                         
  -2   3   5       1478.87       1266.71        21.85 o                         
  -1   3   5       3145.13       2853.63        33.88 o                         
   0   3   5        812.65        779.01         7.34 o                         
   1   3   5          0.16          3.14         5.36 o                         
   2   3   5       1382.86       1387.36        18.12 o                         
   3   3   5       2629.08       2485.52        13.36 o                         
   4   3   5        835.58        791.33         8.47 o                         
   5   3   5        689.63        707.81         5.44 o                         
   6   3   5        252.18        260.99         4.11 o                         
   7   3   5        625.10        602.58         7.61 o                         
   8   3   5         79.14         79.70         5.91 o                         
  -9   4   5         20.86         26.02         5.00 o                         
  -8   4   5        640.73        657.92        19.01 o                         
  -7   4   5         98.98        111.32         5.13 o                         
  -6   4   5        174.12        178.02         5.64 o                         
  -5   4   5         73.77         70.97         5.77 o                         
  -4   4   5       2171.85       2058.88        12.65 o                         
  -3   4   5       1247.86       1206.48        54.40 o                         
  -2   4   5          1.73          1.76         8.67 o                         
  -1   4   5        461.91        396.06         8.37 o                         
   0   4   5        452.51        600.93         6.63 o                         
   1   4   5         25.40         45.28         5.70 o                         
   2   4   5        887.87        863.87         7.10 o                         
   3   4   5        185.87        194.79         7.57 o                         
   4   4   5         47.42         55.12         4.47 o                         
   5   4   5         41.43         40.85         4.37 o                         
   6   4   5        244.27        258.27         4.34 o                         
   7   4   5         19.80         26.17         4.50 o                         
   8   4   5          0.34          5.07         4.12 o                         
  -9   5   5         49.81         49.56         5.02 o                         
  -8   5   5         19.98         19.08         4.82 o                         
  -7   5   5        165.01        180.54         5.18 o                         
  -6   5   5        636.84        634.18         7.03 o                         
  -5   5   5        908.44        889.69         9.56 o                         
  -4   5   5          0.60          9.79         5.45 o                         
  -3   5   5         55.38         55.89         6.90 o                         
  -2   5   5       1022.77       1017.18        36.37 o                         
  -1   5   5       3422.99       3392.25        44.54 o                         
   0   5   5        298.12        342.73         6.07 o                         
   1   5   5         80.02        120.09         5.61 o                         
   2   5   5         76.35         78.52         5.40 o                         
   3   5   5          6.63         10.39         5.28 o                         
   4   5   5        461.23        481.64         9.66 o                         
   5   5   5       1049.42       1078.20         5.65 o                         
   6   5   5        102.49         98.98         3.94 o                         
   7   5   5         51.37         57.20         3.99 o                         
   8   5   5          4.30          6.14         4.60 o                         
  -9   6   5         13.68         20.31         5.35 o                         
  -8   6   5         40.21         40.35         5.12 o                         
  -7   6   5        290.89        305.87         8.57 o                         
  -6   6   5        318.23        324.41        14.47 o                         
  -5   6   5        377.21        388.34         7.14 o                         
  -4   6   5        112.07         92.57         5.38 o                         
  -3   6   5         92.56         73.28         7.20 o                         
  -2   6   5        137.13        157.42         7.48 o                         
  -1   6   5       2106.66       2100.99        23.67 o                         
   0   6   5       2940.09       2999.67        28.15 o                         
   1   6   5       5487.71       5665.88        44.08 o                         
   2   6   5        212.06        209.89         5.26 o                         
   3   6   5         40.81         44.71         5.24 o                         
   4   6   5        439.85        424.53         5.10 o                         
   5   6   5        519.53        539.13         7.38 o                         
   6   6   5        143.78        165.21         4.23 o                         
   7   6   5         55.01         58.21         4.03 o                         
   8   6   5          4.19          0.76         4.37 o                         
  -9   7   5         39.30         40.64         5.28 o                         
  -8   7   5        122.56        125.95         5.87 o                         
  -7   7   5        198.37        215.65         4.53 o                         
  -6   7   5        194.71        232.37        13.77 o                         
  -5   7   5       1958.73       2023.43        32.34 o                         
  -4   7   5        171.71        180.86         6.45 o                         
  -3   7   5        334.33        313.58         7.11 o                         
  -2   7   5       3255.01       3044.43       109.29 o                         
  -1   7   5        107.09        148.46         6.51 o                         
   0   7   5        755.90        875.34        12.61 o                         
   1   7   5         86.99         84.94         5.31 o                         
   2   7   5        314.88        268.38         5.86 o                         
   3   7   5        679.89        666.33         9.35 o                         
   4   7   5        220.38        196.15         4.80 o                         
   5   7   5        336.40        336.00         4.68 o                         
   6   7   5        240.57        263.11         4.80 o                         
   7   7   5        141.70        139.85         4.84 o                         
  -9   8   5        121.01        104.24         5.40 o                         
  -8   8   5        393.84        395.20         5.39 o                         
  -7   8   5        297.88        314.73         8.10 o                         
  -6   8   5         63.44         77.79         5.20 o                         
  -5   8   5       1875.10       1926.93        37.24 o                         
  -4   8   5       1392.81       1369.24         9.36 o                         
  -3   8   5        518.96        470.71         7.54 o                         
  -2   8   5        779.51        775.78        23.94 o                         
  -1   8   5       1842.10       1652.86        40.70 o                         
   0   8   5       6039.93       5774.38        93.60 o                         
   1   8   5       2348.87       2322.40        22.32 o                         
   2   8   5        513.97        472.94         5.96 o                         
   3   8   5          9.12         13.02         4.98 o                         
   4   8   5         98.20        103.73         4.59 o                         
   5   8   5        633.59        693.02         9.86 o                         
   6   8   5        650.42        677.21         9.00 o                         
   7   8   5        169.36        148.81         4.53 o                         
  -9   9   5         20.22         17.17         4.33 o                         
  -8   9   5          5.23          9.35         4.63 o                         
  -7   9   5          0.81          4.41         4.52 o                         
  -6   9   5       1578.95       1608.15        16.04 o                         
  -5   9   5        944.13        978.19         9.33 o                         
  -4   9   5          1.14          6.32         7.08 o                         
  -3   9   5         75.34         78.00         8.06 o                         
  -2   9   5        219.02        192.69        10.28 o                         
  -1   9   5       5127.50       4687.52        34.69 o                         
   0   9   5        777.70        726.47        10.52 o                         
   1   9   5          6.73          5.58         5.23 o                         
   2   9   5         10.48         11.86         5.45 o                         
   3   9   5        254.11        246.63         5.39 o                         
   4   9   5        669.37        640.04         6.91 o                         
   5   9   5        394.12        389.60         5.59 o                         
   6   9   5        161.76        157.82         6.31 o                         
   7   9   5         51.13         41.43         4.24 o                         
  -9  10   5         81.74         70.09         4.64 o                         
  -8  10   5         89.31         84.19         5.06 o                         
  -7  10   5          6.42         10.43         4.85 o                         
  -6  10   5          2.24         -0.05         4.87 o                         
  -5  10   5        387.14        413.68         6.17 o                         
  -4  10   5         15.58         21.65         7.07 o                         
  -3  10   5          1.67          3.72         6.80 o                         
  -2  10   5        101.69         90.47         6.66 o                         
  -1  10   5         18.00         27.79         5.61 o                         
   0  10   5          6.12          4.30         4.57 o                         
   1  10   5          3.79         11.72         4.88 o                         
   2  10   5        103.19        103.13         5.68 o                         
   3  10   5        111.89         96.17         5.02 o                         
   4  10   5         24.96         33.46         4.37 o                         
   5  10   5         74.73         82.74         4.48 o                         
   6  10   5          6.06         12.20         3.70 o                         
   7  10   5         85.85         68.69         4.07 o                         
  -9  11   5          0.46          7.79         4.52 o                         
  -8  11   5         10.56         12.20         4.75 o                         
  -7  11   5        334.57        353.55         8.25 o                         
  -6  11   5        291.89        313.90         5.82 o                         
  -5  11   5         78.37         87.18         4.97 o                         
  -4  11   5        486.98        468.98        10.79 o                         
  -3  11   5        170.76        156.09         9.89 o                         
  -2  11   5        452.64        416.09         7.50 o                         
  -1  11   5       3755.67       3634.66        37.10 o                         
   0  11   5        491.26        529.60         9.93 o                         
   1  11   5        129.58        129.89         5.06 o                         
   2  11   5         18.12         25.66         5.11 o                         
   3  11   5        906.63        911.43        10.90 o                         
   4  11   5         31.77         48.41         4.67 o                         
   5  11   5        144.13        134.94         4.54 o                         
   6  11   5          0.99          6.84         3.83 o                         
   7  11   5          0.33          1.85         4.02 o                         
  -9  12   5         45.11         44.58         4.89 o                         
  -8  12   5          4.35          9.01         4.52 o                         
  -7  12   5        301.51        300.20         5.68 o                         
  -6  12   5         44.03         46.82         4.93 o                         
  -5  12   5        352.82        366.70         8.29 o                         
  -4  12   5        798.74        790.77        23.43 o                         
  -3  12   5          7.32          6.26         6.19 o                         
  -2  12   5        208.57        202.43        10.47 o                         
  -1  12   5        211.91        196.61         6.27 o                         
   0  12   5       1543.02       1481.62        26.52 o                         
   1  12   5        726.96        665.57         8.75 o                         
   2  12   5        160.70        158.20         5.42 o                         
   3  12   5        439.49        429.48         7.94 o                         
   4  12   5        311.02        301.78         4.85 o                         
   5  12   5        416.90        432.78         4.72 o                         
   6  12   5        107.62        109.39         5.42 o                         
   7  12   5          9.18         12.34         3.98 o                         
  -8  13   5         58.91         51.69         4.50 o                         
  -7  13   5        989.40       1005.57        30.01 o                         
  -6  13   5       1232.80       1249.68        21.71 o                         
  -5  13   5        239.32        239.56         5.53 o                         
  -4  13   5        342.41        323.82         8.98 o                         
  -3  13   5        169.18        177.40        14.71 o                         
  -2  13   5       1797.07       1736.65        12.67 o                         
  -1  13   5       4012.61       3793.36        13.92 o                         
   0  13   5        379.30        356.21         7.24 o                         
   1  13   5        462.13        457.34         8.20 o                         
   2  13   5        212.91        212.61         5.48 o                         
   3  13   5         20.38         25.50         4.76 o                         
   4  13   5        263.46        299.43         5.09 o                         
   5  13   5         16.86         24.08         3.99 o                         
   6  13   5          8.93         17.56         3.86 o                         
   7  13   5         43.33         55.10         4.72 o                         
  -8  14   5          0.85          2.37         4.22 o                         
  -7  14   5         17.58         17.00         5.24 o                         
  -6  14   5         42.94         47.82         5.34 o                         
  -5  14   5        462.77        484.22         6.28 o                         
  -4  14   5        299.42        303.03         6.66 o                         
  -3  14   5          4.74          3.82         7.11 o                         
  -2  14   5         14.79         13.76         6.52 o                         
  -1  14   5        330.73        304.89         5.95 o                         
   0  14   5       1123.37       1088.33        23.03 o                         
   1  14   5        459.54        440.47        11.19 o                         
   2  14   5          0.51          7.09         5.00 o                         
   3  14   5         48.36         61.78         7.01 o                         
   4  14   5        505.89        526.99         5.52 o                         
   5  14   5        179.04        193.73         5.99 o                         
   6  14   5         10.12         14.73         3.92 o                         
   7  14   5          0.42          9.41         5.41 o                         
  -8  15   5          7.66          6.03         4.65 o                         
  -7  15   5         39.73         41.74         4.60 o                         
  -6  15   5         22.60         26.85         4.76 o                         
  -5  15   5          3.63          7.13         5.51 o                         
  -4  15   5        472.44        476.19        15.97 o                         
  -3  15   5         42.24         27.55         9.39 o                         
  -2  15   5         13.36         15.66         8.54 o                         
  -1  15   5        237.02        214.74        11.46 o                         
   0  15   5          2.62          1.56         4.92 o                         
   1  15   5         57.04         57.95         5.18 o                         
   2  15   5        136.48        141.44         5.86 o                         
   3  15   5        250.80        250.71         7.24 o                         
   4  15   5          0.51         13.72         4.93 o                         
   5  15   5         99.54        104.84         4.25 o                         
   6  15   5        122.39        120.50         5.34 o                         
   7  15   5         67.48         65.17         4.60 o                         
  -8  16   5        104.90         94.86         7.89 o                         
  -7  16   5         88.25         90.03         7.37 o                         
  -6  16   5        148.74        143.82         7.79 o                         
  -5  16   5        295.14        327.01         5.04 o                         
  -4  16   5         95.22        114.85        10.68 o                         
  -3  16   5          0.24          6.84         7.17 o                         
  -2  16   5        641.42        635.45        18.00 o                         
  -1  16   5        267.94        258.13        13.02 o                         
   0  16   5         46.54         54.26         5.22 o                         
   1  16   5        729.16        755.09        13.50 o                         
   2  16   5        397.11        402.93         7.09 o                         
   3  16   5          0.24          3.32         3.85 o                         
   4  16   5        232.42        234.84         4.92 o                         
   5  16   5         17.10         18.15         4.22 o                         
   6  16   5         34.96         40.58         5.46 o                         
  -8  17   5          4.64         13.10         4.78 o                         
  -7  17   5         83.49         79.81         5.43 o                         
  -6  17   5        354.42        355.42        11.46 o                         
  -5  17   5        269.97        271.40         7.56 o                         
  -4  17   5        156.18        159.28         6.30 o                         
  -3  17   5         60.39         72.92        11.75 o                         
  -2  17   5        688.95        734.54        12.61 o                         
  -1  17   5        199.37        199.89         7.08 o                         
   0  17   5        283.23        281.58         7.84 o                         
   1  17   5          0.20          0.13         5.29 o                         
   2  17   5         51.40         52.79         5.56 o                         
   3  17   5        159.47        181.77         4.97 o                         
   4  17   5        662.47        686.73        10.07 o                         
   5  17   5         99.04        102.54         4.34 o                         
   6  17   5         33.56         26.57         4.18 o                         
  -8  18   5        129.38         94.61         8.09 o                         
  -7  18   5        235.17        229.54         5.85 o                         
  -6  18   5         15.87         21.72         4.93 o                         
  -5  18   5         88.21         84.78         4.50 o                         
  -4  18   5        759.16        778.37        35.05 o                         
  -3  18   5       1907.73       1945.48        91.69 o                         
  -2  18   5        392.40        390.59        13.21 o                         
  -1  18   5         29.24         25.51         6.63 o                         
   0  18   5       1131.64       1106.68        18.48 o                         
   1  18   5       3072.55       3136.21        62.07 o                         
   2  18   5        873.07        912.35        21.30 o                         
   3  18   5         77.09         84.01         4.54 o                         
   4  18   5         42.78         51.84         4.49 o                         
   5  18   5        696.60        714.74         9.93 o                         
   6  18   5        116.95        128.86         5.14 o                         
  -7  19   5         18.89         22.97         5.10 o                         
  -6  19   5         28.62         30.75         4.15 o                         
  -5  19   5         14.94         15.07         4.20 o                         
  -4  19   5        148.04        165.80         6.17 o                         
  -3  19   5          6.84          8.24         9.28 o                         
  -2  19   5        556.86        569.02        33.64 o                         
  -1  19   5         17.26         13.48         7.53 o                         
   0  19   5          8.70         13.98         5.12 o                         
   1  19   5         39.68         53.61         6.43 o                         
   2  19   5        364.46        369.56         6.80 o                         
   3  19   5        341.29        366.57        11.81 o                         
   4  19   5        413.78        442.51        13.04 o                         
   5  19   5        151.03        147.35         5.44 o                         
   6  19   5         81.06         72.85         6.75 o                         
  -7  20   5         26.31         21.64         5.75 o                         
  -6  20   5         30.63         29.90         4.64 o                         
  -5  20   5         48.65         44.98         4.61 o                         
  -4  20   5         97.40        113.53        13.26 o                         
  -3  20   5         79.54         73.25         8.56 o                         
  -2  20   5        132.08        153.09         7.25 o                         
  -1  20   5          0.37          9.83         6.37 o                         
   0  20   5        102.12        129.16         4.93 o                         
   1  20   5        476.98        483.30        16.38 o                         
   2  20   5          3.31          8.15         6.09 o                         
   3  20   5          0.01          3.15         4.84 o                         
   4  20   5        217.30        228.60         5.43 o                         
   5  20   5         97.32        103.78         5.20 o                         
   6  20   5          9.41         15.79         4.68 o                         
  -7  21   5        113.65         90.62         7.25 o                         
  -6  21   5         40.78         40.22         4.26 o                         
  -5  21   5        243.65        235.92         8.06 o                         
  -4  21   5         30.26         32.44         6.41 o                         
  -3  21   5        153.11        167.09         7.41 o                         
  -2  21   5         97.93        108.91         7.32 o                         
  -1  21   5        524.01        518.55        36.88 o                         
   0  21   5         14.41         18.54         4.36 o                         
   1  21   5         14.07         12.63         4.73 o                         
   2  21   5         21.84         24.56         4.59 o                         
   3  21   5          0.40          4.96         4.59 o                         
   4  21   5         81.82         76.32         4.63 o                         
   5  21   5        127.36        111.22         8.20 o                         
  -7  22   5          7.49          8.58         4.81 o                         
  -6  22   5          0.02          7.51         4.42 o                         
  -5  22   5          1.43          4.54         4.73 o                         
  -4  22   5        549.77        549.01        55.98 o                         
  -3  22   5        240.07        258.52        30.24 o                         
  -2  22   5         39.32         48.77         6.36 o                         
  -1  22   5         71.21         85.26         6.20 o                         
   0  22   5         91.34         93.22         7.61 o                         
   1  22   5        512.55        544.08        15.85 o                         
   2  22   5         95.00        110.30         4.93 o                         
   3  22   5          1.68          2.29         4.77 o                         
   4  22   5          6.28          0.78         5.90 o                         
   5  22   5        100.42         71.48         5.60 o                         
  -6  23   5          5.85          6.81         4.59 o                         
  -5  23   5          4.37          3.64         4.52 o                         
  -4  23   5         15.85         28.51         6.33 o                         
  -3  23   5        475.26        519.64        58.93 o                         
  -2  23   5        511.87        572.79        32.85 o                         
  -1  23   5         26.17         40.00         6.04 o                         
   0  23   5        166.02        163.68         7.10 o                         
   1  23   5         14.01         16.99         5.15 o                         
   2  23   5        435.17        461.47        12.27 o                         
   3  23   5        503.96        584.11        30.51 o                         
   4  23   5         91.90         89.79         5.63 o                         
   5  23   5          0.79          9.23         4.86 o                         
  -6  24   5          2.51          4.33         4.74 o                         
  -5  24   5         31.81         24.03         5.44 o                         
  -4  24   5         35.68         43.53        20.31 o                         
  -3  24   5        158.54        178.32        21.65 o                         
  -2  24   5         31.47         41.39         7.17 o                         
  -1  24   5        186.00        169.01         8.98 o                         
   0  24   5         45.21         67.40         7.67 o                         
   1  24   5        513.78        519.52        11.80 o                         
   2  24   5          8.01         16.55         4.63 o                         
   3  24   5         29.03         21.56         4.59 o                         
   4  24   5         25.23         25.95         5.50 o                         
  -6  25   5         49.17         34.76         5.22 o                         
  -5  25   5          3.24         14.96         5.38 o                         
  -4  25   5          9.51          8.29         6.25 o                         
  -3  25   5         71.69         71.25        13.50 o                         
  -2  25   5        303.42        311.72        16.52 o                         
  -1  25   5         22.73         23.23         8.66 o                         
   0  25   5          0.14         10.21         6.56 o                         
   1  25   5          1.15          0.00         4.51 o                         
   2  25   5         14.80         22.20         4.41 o                         
   3  25   5         76.73         69.82         7.81 o                         
   4  25   5         19.79         19.03         5.46 o                         
  -5  26   5         10.64         13.28         4.86 o                         
  -4  26   5         15.50         18.49         6.42 o                         
  -3  26   5         17.78         21.17         5.67 o                         
  -2  26   5        133.54        122.84         8.94 o                         
  -1  26   5         41.79         39.49         7.37 o                         
   0  26   5          1.01          5.85         7.42 o                         
   1  26   5         26.11         30.82         4.83 o                         
   2  26   5          0.03          1.55         4.46 o                         
   3  26   5         76.65         87.81         7.52 o                         
   4  26   5         37.62         39.36         5.00 o                         
  -5  27   5          3.55         19.10        10.73 o                         
  -4  27   5         49.06         37.43         6.59 o                         
  -3  27   5         41.43         34.87         8.62 o                         
  -2  27   5         34.18         39.63         8.30 o                         
  -1  27   5          4.82          5.40         7.23 o                         
   0  27   5          0.58          4.55         6.09 o                         
   1  27   5         90.41         87.27        11.57 o                         
   2  27   5        184.01        167.13        16.24 o                         
   3  27   5         26.07         19.75         7.83 o                         
  -4  28   5        180.77        124.60        14.33 o                         
  -3  28   5         75.22         73.62         8.65 o                         
  -2  28   5         26.99         21.00         8.40 o                         
  -1  28   5        200.96        169.45        16.59 o                         
   0  28   5        182.92        176.40        11.97 o                         
   1  28   5        266.51        257.25        25.41 o                         
   2  28   5         86.58         92.80         4.89 o                         
   3  28   5         24.81         12.91         4.74 o                         
  -4  29   5        137.06         95.14        12.93 o                         
  -3  29   5         57.72         43.83         9.08 o                         
  -2  29   5        259.13        219.54        10.34 o                         
  -1  29   5         53.06         56.63         6.86 o                         
   0  29   5          7.68         12.89         6.36 o                         
   1  29   5         23.00         25.55         5.42 o                         
   2  29   5         12.91         14.95         5.20 o                         
  -3  30   5         31.68         13.62        11.02 o                         
  -2  30   5          0.23         -6.56         6.56 o                         
  -1  30   5          0.65          3.08         7.03 o                         
   0  30   5         24.13         23.05         6.66 o                         
   1  30   5         11.82         17.93         6.24 o                         
  -1  31   5          6.75          6.70         7.94 o                         
  -9   0   6        283.09        245.59         7.14 o                         
  -8   0   6        117.37        134.94         6.80 o                         
  -7   0   6        716.75        736.22         8.84 o                         
  -6   0   6        470.38        532.79        12.17 o                         
  -5   0   6        550.42        573.62        12.55 o                         
  -4   0   6         19.32         39.89        10.64 o                         
  -3   0   6       6450.94       6312.74        28.26 o                         
  -2   0   6       1813.58       1847.03        18.16 o                         
  -1   0   6        155.74         93.88         7.98 o                         
   0   0   6       2927.89       2830.12        21.16 o                         
   1   0   6        231.30        257.94         8.80 o                         
   2   0   6       1767.59       1735.40        51.10 o                         
   3   0   6       3310.78       3281.69        27.34 o                         
   4   0   6         58.27         66.53         7.62 o                         
   5   0   6        255.08        248.98         9.47 o                         
   6   0   6         82.47         97.70         5.92 o                         
   7   0   6       1212.16       1154.02        45.54 o                         
  -9   1   6         51.38         59.06         4.85 o                         
  -8   1   6        578.60        571.81        13.57 o                         
  -7   1   6        304.93        314.91         5.70 o                         
  -6   1   6        193.36        180.67         6.18 o                         
  -5   1   6         33.94         53.46         9.49 o                         
  -4   1   6       3794.17       3930.72        57.23 o                         
  -3   1   6       8537.36       8453.71        31.33 o                         
  -2   1   6       1806.06       1727.89        30.15 o                         
  -1   1   6        250.86        260.76         6.20 o                         
   0   1   6        803.83        804.97         7.32 o                         
   1   1   6       2084.25       2099.95        10.90 o                         
   2   1   6       7404.78       7245.68        22.89 o                         
   3   1   6       2897.06       2774.70        11.41 o                         
   4   1   6          2.59          6.34         4.72 o                         
   5   1   6        236.90        239.66         4.74 o                         
   6   1   6       1044.63       1037.03        11.55 o                         
   7   1   6        185.72        180.01         6.33 o                         
  -9   2   6        192.48        175.08         7.37 o                         
  -8   2   6         74.57         72.84         5.20 o                         
  -7   2   6        251.52        264.07         5.38 o                         
  -6   2   6          0.90          9.49         6.04 o                         
  -5   2   6          0.40          6.48         7.82 o                         
  -4   2   6        355.21        358.20         9.00 o                         
  -3   2   6        301.00        281.94        10.93 o                         
  -2   2   6         40.48         47.08         6.89 o                         
  -1   2   6          0.57          8.89         5.71 o                         
   0   2   6        257.56        238.09         6.69 o                         
   1   2   6         56.96         70.97         5.49 o                         
   2   2   6          6.20         10.05         4.71 o                         
   3   2   6        578.27        580.16         6.34 o                         
   4   2   6        159.37        153.94         4.75 o                         
   5   2   6         30.53         35.78         3.80 o                         
   6   2   6          0.01          7.98         3.73 o                         
   7   2   6         92.56         82.77         4.00 o                         
  -9   3   6        117.80        109.05         6.52 o                         
  -8   3   6        168.32        171.01         4.94 o                         
  -7   3   6        403.46        418.08         6.00 o                         
  -6   3   6         14.37         23.81         5.38 o                         
  -5   3   6        453.91        451.85         8.56 o                         
  -4   3   6        264.76        300.36         8.81 o                         
  -3   3   6         94.28         89.59         6.71 o                         
  -2   3   6         88.53        128.35         8.56 o                         
  -1   3   6       1653.36       1682.58        19.29 o                         
   0   3   6         63.25         63.12         5.54 o                         
   1   3   6        248.63        249.25         5.58 o                         
   2   3   6         11.44         14.43         5.17 o                         
   3   3   6        214.73        222.80         5.40 o                         
   4   3   6        256.63        268.85         7.20 o                         
   5   3   6        350.93        354.41         6.56 o                         
   6   3   6         71.28         79.44         4.00 o                         
   7   3   6         70.76         69.54         4.36 o                         
  -9   4   6         13.92          9.09         4.95 o                         
  -8   4   6         56.71         64.77         4.57 o                         
  -7   4   6        146.58        141.01         7.21 o                         
  -6   4   6        275.08        285.31         5.69 o                         
  -5   4   6        161.16        183.09         6.85 o                         
  -4   4   6        804.29        851.84         9.57 o                         
  -3   4   6        313.40        315.67        10.16 o                         
  -2   4   6       2058.96       2020.43        62.47 o                         
  -1   4   6        208.07        191.35         5.82 o                         
   0   4   6        178.21        153.70         5.42 o                         
   1   4   6        708.43        736.22         6.64 o                         
   2   4   6        542.07        503.40         6.21 o                         
   3   4   6       1860.19       1844.45        11.39 o                         
   4   4   6        876.16        867.98         9.02 o                         
   5   4   6        347.74        369.04         4.59 o                         
   6   4   6        109.57        110.98         4.09 o                         
   7   4   6        174.17        162.07         7.74 o                         
  -9   5   6         94.20         92.24         5.24 o                         
  -8   5   6        516.61        515.19        11.40 o                         
  -7   5   6        322.00        353.58         6.13 o                         
  -6   5   6          1.01          4.56         5.46 o                         
  -5   5   6         89.62         93.55         6.17 o                         
  -4   5   6        235.18        246.40         9.32 o                         
  -3   5   6       2354.64       2253.14        38.49 o                         
  -2   5   6          1.35         12.34         8.77 o                         
  -1   5   6         26.35         17.62         5.36 o                         
   0   5   6         30.61         14.73         5.49 o                         
   1   5   6       2217.65       2078.19         8.60 o                         
   2   5   6       1764.05       1737.52        17.76 o                         
   3   5   6        166.31        157.69         5.39 o                         
   4   5   6        566.92        559.70         5.41 o                         
   5   5   6        180.49        204.95         4.42 o                         
   6   5   6        151.52        183.86         4.26 o                         
   7   5   6        153.01        148.57         8.36 o                         
  -9   6   6        168.77        153.43         6.51 o                         
  -8   6   6         39.29         39.70         5.12 o                         
  -7   6   6        412.39        436.58        15.27 o                         
  -6   6   6         97.10        107.83         5.73 o                         
  -5   6   6        316.42        365.93         6.38 o                         
  -4   6   6       1067.54       1065.53        14.79 o                         
  -3   6   6        112.35        122.44         7.61 o                         
  -2   6   6         39.29         20.35         7.66 o                         
  -1   6   6        101.18        137.26         5.56 o                         
   0   6   6       2269.31       2258.22        12.69 o                         
   1   6   6         23.23         29.32         4.98 o                         
   2   6   6        111.57        118.04         5.05 o                         
   3   6   6        344.42        334.89         6.37 o                         
   4   6   6        486.56        473.79         6.92 o                         
   5   6   6        388.94        370.53         4.81 o                         
   6   6   6        162.00        145.24         4.09 o                         
   7   6   6        101.51         85.42         4.88 o                         
  -9   7   6          1.22          9.80         4.98 o                         
  -8   7   6        356.96        358.55        16.57 o                         
  -7   7   6        546.22        552.69        12.31 o                         
  -6   7   6        267.58        277.07        10.54 o                         
  -5   7   6         95.41         91.46         5.94 o                         
  -4   7   6        142.19        151.49         6.18 o                         
  -3   7   6        241.23        215.68         7.38 o                         
  -2   7   6        718.72        680.66        20.32 o                         
  -1   7   6        154.32        166.27         6.03 o                         
   0   7   6         20.20         24.87         5.33 o                         
   1   7   6        251.06        264.89         5.39 o                         
   2   7   6         21.02         16.84         5.18 o                         
   3   7   6          7.47         11.22         4.75 o                         
   4   7   6        185.01        203.49         5.15 o                         
   5   7   6        301.87        322.33         4.55 o                         
   6   7   6          7.10          9.64         5.29 o                         
   7   7   6          5.36          1.06         4.28 o                         
  -9   8   6         17.07         20.34         4.98 o                         
  -8   8   6         34.54         40.67         5.05 o                         
  -7   8   6         16.49         16.62         5.28 o                         
  -6   8   6         20.34         28.46         5.27 o                         
  -5   8   6         61.81         61.92         5.79 o                         
  -4   8   6         21.37         25.84         5.29 o                         
  -3   8   6          4.99          9.57         5.99 o                         
  -2   8   6         79.42         81.72         8.51 o                         
  -1   8   6        489.57        528.98         6.67 o                         
   0   8   6         78.60         50.33         5.15 o                         
   1   8   6          5.11         18.15         5.53 o                         
   2   8   6         89.85        107.39         5.45 o                         
   3   8   6         38.34         42.22         5.29 o                         
   4   8   6        394.80        353.19         7.95 o                         
   5   8   6        319.14        308.75         6.03 o                         
   6   8   6          7.95         12.11         4.05 o                         
   7   8   6          1.52          9.62         4.23 o                         
  -9   9   6          0.33          6.98         4.96 o                         
  -8   9   6          2.62         12.74         5.12 o                         
  -7   9   6          0.56         -1.20         5.61 o                         
  -6   9   6         58.71         67.45         5.22 o                         
  -5   9   6         34.79         32.72         5.38 o                         
  -4   9   6         36.86         45.19         6.34 o                         
  -3   9   6        625.88        577.86         9.07 o                         
  -2   9   6          2.26         12.61         8.11 o                         
  -1   9   6        401.26        348.63         6.78 o                         
   0   9   6        340.49        311.60         8.14 o                         
   1   9   6        203.13        203.80         5.81 o                         
   2   9   6        343.38        338.88         5.82 o                         
   3   9   6         38.74         41.68         5.04 o                         
   4   9   6        117.97        123.29         4.23 o                         
   5   9   6         38.44         44.47         4.44 o                         
   6   9   6         24.75         28.30         4.07 o                         
   7   9   6         39.07         39.68         4.01 o                         
  -9  10   6         40.83         33.65         5.53 o                         
  -8  10   6        178.05        178.15         5.18 o                         
  -7  10   6        332.00        333.57         6.08 o                         
  -6  10   6       1181.23       1262.44         9.76 o                         
  -5  10   6        888.54        932.14        24.01 o                         
  -4  10   6        560.51        561.86        13.91 o                         
  -3  10   6         98.88         85.95         6.46 o                         
  -2  10   6       1841.46       1836.35        43.84 o                         
  -1  10   6      10586.05      10423.92        40.90 o                         
   0  10   6       2062.73       2039.27        39.74 o                         
   1  10   6         10.35         17.10         5.39 o                         
   2  10   6        151.42        136.31         5.72 o                         
   3  10   6        157.16        164.99         8.22 o                         
   4  10   6        342.06        383.80         4.82 o                         
   5  10   6          8.99         20.75         3.88 o                         
   6  10   6         49.56         40.32         4.45 o                         
   7  10   6         12.96         17.68         4.26 o                         
  -9  11   6         19.30         10.08         5.10 o                         
  -8  11   6         10.86         11.58         5.02 o                         
  -7  11   6        446.45        453.47         7.93 o                         
  -6  11   6        569.49        620.93         6.94 o                         
  -5  11   6         14.73         10.69         5.09 o                         
  -4  11   6        293.71        276.75         7.20 o                         
  -3  11   6         48.04         50.03         6.29 o                         
  -2  11   6        406.68        415.87        24.55 o                         
  -1  11   6        253.88        290.93         6.36 o                         
   0  11   6        659.54        630.97        10.80 o                         
   1  11   6        201.89        181.64         5.83 o                         
   2  11   6          6.98         16.36         5.27 o                         
   3  11   6          5.54          7.83         5.02 o                         
   4  11   6         78.38         86.55         4.46 o                         
   5  11   6        468.60        479.52         6.53 o                         
   6  11   6         98.39        102.96         4.36 o                         
   7  11   6          1.87          4.94         4.56 o                         
  -8  12   6          3.05          6.44         4.91 o                         
  -7  12   6         39.65         33.90         5.12 o                         
  -6  12   6        193.07        183.24        10.12 o                         
  -5  12   6         19.15         17.48         4.46 o                         
  -4  12   6        166.50        166.35         7.57 o                         
  -3  12   6          2.41          4.39         6.44 o                         
  -2  12   6        131.30        125.44         6.83 o                         
  -1  12   6        524.30        498.80        10.23 o                         
   0  12   6        360.30        348.50         5.93 o                         
   1  12   6        142.45        139.94         5.10 o                         
   2  12   6        439.56        467.47         5.71 o                         
   3  12   6         71.85         65.58         4.89 o                         
   4  12   6         14.97         24.38         5.46 o                         
   5  12   6         15.64         26.52         4.08 o                         
   6  12   6          3.32          9.87         4.19 o                         
   7  12   6         23.86         16.18         4.46 o                         
  -8  13   6         75.02         67.71         5.47 o                         
  -7  13   6        239.32        256.75        11.21 o                         
  -6  13   6         21.43         17.11         4.88 o                         
  -5  13   6          9.64          7.64         4.61 o                         
  -4  13   6        228.70        238.78         6.82 o                         
  -3  13   6        334.57        349.45        17.99 o                         
  -2  13   6          1.08         -4.06         6.47 o                         
  -1  13   6          0.49          7.48         5.62 o                         
   0  13   6         11.45         20.57         5.33 o                         
   1  13   6        201.87        228.00         5.26 o                         
   2  13   6         98.01         93.26         4.69 o                         
   3  13   6        177.09        166.36         4.89 o                         
   4  13   6         27.86         37.68         4.17 o                         
   5  13   6         18.67         21.87         4.05 o                         
   6  13   6         13.40          7.21         4.61 o                         
  -8  14   6        162.51        131.00         8.47 o                         
  -7  14   6         20.22         19.36         5.01 o                         
  -6  14   6        630.99        638.64        15.62 o                         
  -5  14   6        226.10        218.86         5.21 o                         
  -4  14   6        513.98        529.27         7.70 o                         
  -3  14   6        684.60        672.53        19.66 o                         
  -2  14   6        312.51        305.53         8.07 o                         
  -1  14   6       1223.23       1238.99        10.79 o                         
   0  14   6       1223.85       1204.42        12.44 o                         
   1  14   6         80.82         85.85         5.50 o                         
   2  14   6          2.60          9.55         4.88 o                         
   3  14   6         43.44         45.39         5.71 o                         
   4  14   6        638.78        656.91        14.64 o                         
   5  14   6        246.49        248.56         7.84 o                         
   6  14   6         14.19         11.41         3.98 o                         
  -8  15   6         60.39         54.17         5.51 o                         
  -7  15   6        261.12        261.25         6.69 o                         
  -6  15   6        290.15        285.83         6.23 o                         
  -5  15   6         39.72         43.56         4.38 o                         
  -4  15   6        103.60        112.81         7.15 o                         
  -3  15   6       1351.26       1380.44         9.62 o                         
  -2  15   6        238.22        226.75         6.33 o                         
  -1  15   6         91.91        100.37         6.12 o                         
   0  15   6        356.62        344.76        12.11 o                         
   1  15   6        293.63        316.67         5.92 o                         
   2  15   6         67.77         66.04         4.82 o                         
   3  15   6         47.31         61.92         5.11 o                         
   4  15   6         66.19         81.20         4.25 o                         
   5  15   6         87.66        106.06         4.35 o                         
   6  15   6        112.70        114.92         8.83 o                         
  -8  16   6         66.72         50.42         6.08 o                         
  -7  16   6          3.21         10.89         5.18 o                         
  -6  16   6        549.09        507.13        14.11 o                         
  -5  16   6        346.24        336.85         9.86 o                         
  -4  16   6        329.84        340.03         7.65 o                         
  -3  16   6        911.65        902.14        44.85 o                         
  -2  16   6         26.19         33.47         5.71 o                         
  -1  16   6       1637.26       1627.06        24.75 o                         
   0  16   6        204.02        213.10         6.61 o                         
   1  16   6          0.70          3.05         5.32 o                         
   2  16   6        201.64        220.30        10.50 o                         
   3  16   6        381.24        402.37         5.89 o                         
   4  16   6        235.66        276.11         8.39 o                         
   5  16   6         72.05         71.55         4.29 o                         
   6  16   6         16.24         18.44         5.98 o                         
  -8  17   6         16.35         13.76         5.89 o                         
  -7  17   6          0.18         -1.60         6.31 o                         
  -6  17   6          0.70          2.51         4.66 o                         
  -5  17   6        171.01        161.58         5.54 o                         
  -4  17   6        555.19        558.69        20.34 o                         
  -3  17   6         44.75         49.56         6.41 o                         
  -2  17   6         25.70         31.93         6.91 o                         
  -1  17   6        611.77        585.10        13.20 o                         
   0  17   6        473.91        479.54         8.72 o                         
   1  17   6        330.45        380.66        11.57 o                         
   2  17   6        364.95        369.95        11.97 o                         
   3  17   6         18.45         20.84         5.27 o                         
   4  17   6         28.60         35.52         4.05 o                         
   5  17   6        191.53        208.84         9.80 o                         
   6  17   6         31.19         35.91         4.59 o                         
  -7  18   6         20.18         24.15         4.49 o                         
  -6  18   6         10.57         18.19         4.60 o                         
  -5  18   6          0.54         10.61         4.83 o                         
  -4  18   6        168.48        183.29         6.69 o                         
  -3  18   6          1.02          9.14         6.25 o                         
  -2  18   6        222.19        236.82         6.94 o                         
  -1  18   6        183.14        189.28         7.09 o                         
   0  18   6        104.58         91.05         4.91 o                         
   1  18   6         17.13         28.28         4.82 o                         
   2  18   6          4.81         -2.75         5.39 o                         
   3  18   6          2.45          6.91         4.29 o                         
   4  18   6          1.88          9.58         5.10 o                         
   5  18   6          3.55          7.79         4.40 o                         
   6  18   6         13.64         15.52         4.12 o                         
  -7  19   6         58.16         54.47         4.64 o                         
  -6  19   6          3.77          5.44         4.65 o                         
  -5  19   6          1.23          3.80         4.80 o                         
  -4  19   6        210.30        210.48        15.54 o                         
  -3  19   6        523.73        551.62        28.55 o                         
  -2  19   6        207.71        221.92         8.85 o                         
  -1  19   6        118.91        119.82         7.50 o                         
   0  19   6         48.57         52.98         4.85 o                         
   1  19   6        466.02        451.04        20.88 o                         
   2  19   6        690.85        693.07        20.78 o                         
   3  19   6          3.81          4.51         5.07 o                         
   4  19   6         19.63         23.38         5.02 o                         
   5  19   6         21.60         16.61         4.87 o                         
  -7  20   6        121.41         96.91        11.25 o                         
  -6  20   6        173.24        145.83         6.85 o                         
  -5  20   6          5.97         12.86         5.32 o                         
  -4  20   6         26.77         33.28         6.30 o                         
  -3  20   6         20.60         29.24         6.89 o                         
  -2  20   6       1341.75       1389.36        89.62 o                         
  -1  20   6        827.43        906.13        38.48 o                         
   0  20   6         21.08         28.02         4.84 o                         
   1  20   6          6.09          0.45         4.58 o                         
   2  20   6        206.85        208.20         9.07 o                         
   3  20   6        293.35        322.27         8.63 o                         
   4  20   6        239.87        275.84        14.49 o                         
   5  20   6         22.12         25.32         4.86 o                         
  -7  21   6         47.99         35.33         5.14 o                         
  -6  21   6         50.79         42.15         5.25 o                         
  -5  21   6        222.96        214.70         6.82 o                         
  -4  21   6        518.78        525.39        48.80 o                         
  -3  21   6        742.82        783.87        26.30 o                         
  -2  21   6        167.36        192.58         6.87 o                         
  -1  21   6          0.02         -0.49         8.61 o                         
   0  21   6         88.56         74.17         4.98 o                         
   1  21   6        522.22        553.52        27.80 o                         
   2  21   6        865.81        927.51        32.01 o                         
   3  21   6         73.44         86.44         4.85 o                         
   4  21   6         20.07         16.47         4.79 o                         
   5  21   6          2.76          6.84         5.13 o                         
  -6  22   6         98.15         66.92        15.36 o                         
  -5  22   6        166.25        154.27         8.48 o                         
  -4  22   6         28.73         32.76        18.79 o                         
  -3  22   6         82.75        101.96        11.37 o                         
  -2  22   6        601.66        643.15        71.45 o                         
  -1  22   6        653.47        716.71        41.70 o                         
   0  22   6        248.57        268.73         7.46 o                         
   1  22   6          0.02          2.46         5.20 o                         
   2  22   6        199.02        205.07         8.64 o                         
   3  22   6         69.14         75.91         5.05 o                         
   4  22   6        200.32        193.44         8.66 o                         
  -6  23   6        111.10         82.24        14.60 o                         
  -5  23   6         11.38         20.15         5.31 o                         
  -4  23   6         11.97          9.17         7.16 o                         
  -3  23   6          0.76          9.83         6.17 o                         
  -2  23   6         44.98         57.57        11.29 o                         
  -1  23   6         75.73         72.82        16.46 o                         
   0  23   6         11.54         11.75         6.31 o                         
   1  23   6         40.32         47.15         5.02 o                         
   2  23   6         15.24         13.16         4.66 o                         
   3  23   6          0.07          9.58         5.37 o                         
   4  23   6         99.73        106.52         6.54 o                         
  -6  24   6         25.20         27.97         5.66 o                         
  -5  24   6          0.56          3.29         6.21 o                         
  -4  24   6          0.45         13.28         7.17 o                         
  -3  24   6         19.67         27.32         6.44 o                         
  -2  24   6         25.69         25.32         7.25 o                         
  -1  24   6          0.80          2.24         7.04 o                         
   0  24   6         17.41         18.91         7.14 o                         
   1  24   6         18.72         29.13         5.55 o                         
   2  24   6         17.46         25.92         4.63 o                         
   3  24   6        105.10         96.45         7.01 o                         
   4  24   6          0.89         11.56         6.89 o                         
  -5  25   6         35.09         34.82         5.69 o                         
  -4  25   6        421.11        396.87        69.40 o                         
  -3  25   6        354.74        334.86        33.29 o                         
  -2  25   6          0.30          7.30         6.41 o                         
  -1  25   6         21.96         15.29         6.48 o                         
   0  25   6         63.42         71.73         7.44 o                         
   1  25   6        174.66        169.65        10.95 o                         
   2  25   6        382.90        379.37        19.50 o                         
   3  25   6         33.22         44.49         5.94 o                         
  -5  26   6        124.57         91.53        14.55 o                         
  -4  26   6         47.86         37.66         8.68 o                         
  -3  26   6          0.26          1.63         7.19 o                         
  -2  26   6         25.71         25.38         6.57 o                         
  -1  26   6         59.07         51.59        10.64 o                         
   0  26   6        107.43        110.57        14.12 o                         
   1  26   6          8.20          6.82         4.78 o                         
   2  26   6        114.59         96.60         7.59 o                         
   3  26   6        211.89        177.37        10.82 o                         
  -4  27   6        189.47        157.89        38.67 o                         
  -3  27   6        164.29        141.85        26.85 o                         
  -2  27   6          6.11         23.33         8.27 o                         
  -1  27   6         33.70         22.26        10.31 o                         
   0  27   6         39.24         42.81         8.83 o                         
   1  27   6        142.22        135.63         8.59 o                         
   2  27   6        110.55         93.77         5.59 o                         
  -4  28   6         60.14         36.14        11.25 o                         
  -3  28   6         54.07         23.02         9.06 o                         
  -2  28   6         60.17         40.12        10.86 o                         
  -1  28   6         18.04         25.92         8.35 o                         
   0  28   6         10.63          9.49         7.75 o                         
   1  28   6          0.11          5.86         5.44 o                         
   2  28   6         67.59         66.87         5.19 o                         
  -3  29   6          6.95          9.77         8.70 o                         
  -2  29   6          2.99         -3.33        10.70 o                         
  -1  29   6          0.18          5.29         8.86 o                         
   0  29   6          6.58          1.23         6.48 o                         
   1  29   6         69.99         67.84         8.38 o                         
  -1  30   6        148.11         69.32        11.35 o                         
  -9   1   7         29.41         25.00         5.28 o                         
  -8   1   7         52.51         55.35         4.77 o                         
  -7   1   7          0.32          2.58         4.60 o                         
  -6   1   7         92.40        104.45         7.15 o                         
  -5   1   7        324.62        353.03         8.27 o                         
  -4   1   7        345.85        326.55         8.81 o                         
  -3   1   7         48.01         50.40         7.49 o                         
  -2   1   7        141.25        146.51         7.70 o                         
  -1   1   7        769.01        787.41         7.26 o                         
   0   1   7       1517.72       1498.69        22.02 o                         
   1   1   7        515.41        496.48         6.39 o                         
   2   1   7         26.81         27.48         5.64 o                         
   3   1   7        148.67        143.29         5.28 o                         
   4   1   7        171.31        179.13         4.94 o                         
   5   1   7         25.80         24.84         4.05 o                         
   6   1   7         32.15         42.71         4.12 o                         
   7   1   7          4.64          5.05         3.91 o                         
  -9   2   7        119.69         98.52         7.49 o                         
  -8   2   7        772.50        782.91        13.53 o                         
  -7   2   7        529.11        585.34         7.55 o                         
  -6   2   7         45.33         49.48         5.27 o                         
  -5   2   7         72.83         82.15         7.62 o                         
  -4   2   7       1022.05       1035.55        29.09 o                         
  -3   2   7       3173.55       3074.29        39.97 o                         
  -2   2   7       3977.22       4081.03        28.30 o                         
  -1   2   7        435.37        411.27         6.30 o                         
   0   2   7        431.26        434.02         6.52 o                         
   1   2   7       3378.81       3416.50        18.52 o                         
   2   2   7       1051.36        992.65         6.70 o                         
   3   2   7        913.73        901.75         8.16 o                         
   4   2   7        280.59        295.59         5.99 o                         
   5   2   7         86.76         91.96         4.10 o                         
   6   2   7        231.09        235.05         6.16 o                         
   7   2   7        322.79        260.75         6.22 o                         
  -9   3   7        137.31        103.63         5.30 o                         
  -8   3   7        171.88        167.35         5.38 o                         
  -7   3   7          4.76         15.11         5.57 o                         
  -6   3   7        307.03        329.14         5.93 o                         
  -5   3   7       1607.39       1752.25        24.76 o                         
  -4   3   7       2530.82       2574.44        79.55 o                         
  -3   3   7          1.80          2.40         7.48 o                         
  -2   3   7       1574.79       1626.45        12.55 o                         
  -1   3   7        220.40        190.87         5.95 o                         
   0   3   7       1809.03       1738.45        15.47 o                         
   1   3   7       1866.83       1738.10         9.85 o                         
   2   3   7        401.55        407.23         6.21 o                         
   3   3   7       1892.91       1867.30        12.41 o                         
   4   3   7        503.72        507.83         8.47 o                         
   5   3   7          2.57          6.53         3.76 o                         
   6   3   7         54.36         62.14         4.36 o                         
   7   3   7         17.79         21.66         3.98 o                         
  -9   4   7         11.99         12.16         4.71 o                         
  -8   4   7         33.96         33.54         5.11 o                         
  -7   4   7        214.35        222.39         5.63 o                         
  -6   4   7         33.22         36.60         5.46 o                         
  -5   4   7         43.53         44.86         9.49 o                         
  -4   4   7         91.69         96.84         6.66 o                         
  -3   4   7       1470.10       1368.56        46.55 o                         
  -2   4   7        633.64        610.46        10.31 o                         
  -1   4   7        243.24        257.35         5.98 o                         
   0   4   7        368.71        320.32         6.22 o                         
   1   4   7       1147.58       1178.19         7.15 o                         
   2   4   7       1498.41       1468.81        10.87 o                         
   3   4   7        582.48        587.54         9.49 o                         
   4   4   7         36.67         45.12         4.94 o                         
   5   4   7         10.86         15.67         3.91 o                         
   6   4   7        227.30        202.69         4.51 o                         
   7   4   7         99.88         78.28         4.36 o                         
  -9   5   7          2.51          6.10         4.91 o                         
  -8   5   7         60.60         61.59         4.84 o                         
  -7   5   7         46.47         47.44         5.48 o                         
  -6   5   7         26.75         25.44         6.41 o                         
  -5   5   7        340.22        360.24         9.24 o                         
  -4   5   7        432.34        430.16        13.68 o                         
  -3   5   7        268.97        256.55         7.67 o                         
  -2   5   7         22.33         36.14         7.53 o                         
  -1   5   7         61.12         58.26         5.15 o                         
   0   5   7          0.85          6.08         4.88 o                         
   1   5   7          5.59         17.55         5.30 o                         
   2   5   7         75.63         64.76         4.99 o                         
   3   5   7        854.72        851.85         6.34 o                         
   4   5   7        137.75        144.38         4.72 o                         
   5   5   7         22.70         35.63         4.14 o                         
   6   5   7         60.77         66.84         4.07 o                         
   7   5   7         46.75         41.77         4.14 o                         
  -9   6   7         20.98         15.92         5.30 o                         
  -8   6   7         31.55         35.40         4.61 o                         
  -7   6   7         62.36         72.38         5.42 o                         
  -6   6   7        520.90        547.29         8.60 o                         
  -5   6   7         12.26         13.64         4.62 o                         
  -4   6   7        439.33        446.89         8.02 o                         
  -3   6   7        875.58        909.60        27.37 o                         
  -2   6   7        661.61        694.95        10.85 o                         
  -1   6   7         11.30         11.34         5.34 o                         
   0   6   7         15.83         21.85         5.26 o                         
   1   6   7         10.34         16.09         5.54 o                         
   2   6   7        304.28        312.93         6.99 o                         
   3   6   7        384.34        370.80         5.55 o                         
   4   6   7        145.04        149.22         6.82 o                         
   5   6   7         53.37         67.89         4.00 o                         
   6   6   7         27.00         34.26         4.08 o                         
   7   6   7         35.73         31.08         4.35 o                         
  -9   7   7        153.42        107.90         5.72 o                         
  -8   7   7         23.44         25.46         4.92 o                         
  -7   7   7        174.07        174.46         7.13 o                         
  -6   7   7        531.76        551.81         8.59 o                         
  -5   7   7       1254.17       1304.07        17.95 o                         
  -4   7   7        573.16        603.34         7.91 o                         
  -3   7   7        269.73        315.01         8.49 o                         
  -2   7   7         28.44         33.93         7.70 o                         
  -1   7   7        640.84        597.11         8.94 o                         
   0   7   7        779.43        792.67         6.88 o                         
   1   7   7        727.72        707.18        11.33 o                         
   2   7   7         26.20         26.32         5.39 o                         
   3   7   7        232.06        249.28         7.94 o                         
   4   7   7        332.22        339.13         4.95 o                         
   5   7   7        294.03        307.06         5.77 o                         
   6   7   7         26.63         31.06         3.83 o                         
   7   7   7          0.40          9.56         4.28 o                         
  -9   8   7         14.82          9.06         5.36 o                         
  -8   8   7         25.06         31.99         5.62 o                         
  -7   8   7        174.87        174.13         6.27 o                         
  -6   8   7        418.21        449.51         6.45 o                         
  -5   8   7         39.94         46.33         4.89 o                         
  -4   8   7          4.04          5.86         5.81 o                         
  -3   8   7        169.04        165.74         7.67 o                         
  -2   8   7        925.50        856.20        30.45 o                         
  -1   8   7         20.68         22.99         5.56 o                         
   0   8   7          2.67         14.07         5.98 o                         
   1   8   7        234.93        218.16         5.77 o                         
   2   8   7        311.79        317.06         5.65 o                         
   3   8   7        115.20        115.76        10.74 o                         
   4   8   7         10.90         18.85         4.78 o                         
   5   8   7        431.98        424.19         5.55 o                         
   6   8   7         66.30         70.45         4.53 o                         
  -9   9   7         57.35         40.35         5.32 o                         
  -8   9   7         92.87         71.85         6.03 o                         
  -7   9   7         93.22         90.93         5.92 o                         
  -6   9   7        120.83        111.05         5.34 o                         
  -5   9   7          0.86          7.80         4.83 o                         
  -4   9   7         22.52         26.44         5.20 o                         
  -3   9   7       1516.58       1498.33        13.51 o                         
  -2   9   7        253.40        236.64        11.04 o                         
  -1   9   7       1556.05       1512.84        12.75 o                         
   0   9   7        513.25        507.19         7.05 o                         
   1   9   7        162.33        152.51         5.32 o                         
   2   9   7        107.91        119.85         4.98 o                         
   3   9   7         54.35         62.65         5.28 o                         
   4   9   7        597.01        627.02        13.12 o                         
   5   9   7         18.23         20.94         4.30 o                         
   6   9   7          3.29          4.06         3.91 o                         
  -8  10   7         27.15         26.82         5.18 o                         
  -7  10   7          3.30         12.17         5.43 o                         
  -6  10   7         23.86         29.75         5.44 o                         
  -5  10   7          0.02          2.77         4.78 o                         
  -4  10   7        311.06        302.33         6.94 o                         
  -3  10   7        356.24        372.62        12.36 o                         
  -2  10   7          0.04          5.34        10.55 o                         
  -1  10   7        276.97        259.19         7.24 o                         
   0  10   7         24.00         43.04         5.20 o                         
   1  10   7         26.42         26.04         5.00 o                         
   2  10   7        166.17        170.49         5.26 o                         
   3  10   7          6.77          8.80         4.70 o                         
   4  10   7          9.97         17.88         4.17 o                         
   5  10   7         91.03         99.97         7.35 o                         
   6  10   7          0.47          1.81         4.10 o                         
  -8  11   7         25.03         28.52         5.37 o                         
  -7  11   7          0.21          6.63         6.46 o                         
  -6  11   7        222.90        234.83         7.93 o                         
  -5  11   7        975.39        991.76        16.13 o                         
  -4  11   7        538.03        517.93         7.04 o                         
  -3  11   7        277.65        266.56         6.76 o                         
  -2  11   7        625.31        656.80        25.69 o                         
  -1  11   7        604.97        594.25         7.86 o                         
   0  11   7          1.99          7.34         5.09 o                         
   1  11   7         84.51         95.44         5.09 o                         
   2  11   7         26.69         25.12         4.84 o                         
   3  11   7         43.17         44.13         5.06 o                         
   4  11   7        188.28        183.74         4.90 o                         
   5  11   7         54.99         44.35         4.06 o                         
   6  11   7         13.07          8.93         4.28 o                         
  -8  12   7         47.54         41.26         6.20 o                         
  -7  12   7        476.55        471.14        14.40 o                         
  -6  12   7        411.10        418.25         5.31 o                         
  -5  12   7         27.94         32.90         4.74 o                         
  -4  12   7        746.35        758.40        10.81 o                         
  -3  12   7        177.40        154.63         6.19 o                         
  -2  12   7       3304.33       3391.21        86.67 o                         
  -1  12   7        142.28        138.88         5.72 o                         
   0  12   7        259.03        280.06         5.50 o                         
   1  12   7         48.99         38.34         5.29 o                         
   2  12   7         28.44         27.72         5.09 o                         
   3  12   7         93.11        115.20         4.77 o                         
   4  12   7          7.41          9.14         3.98 o                         
   5  12   7        131.09        145.92         6.82 o                         
   6  12   7        118.96        111.55         7.44 o                         
  -8  13   7         12.86         14.32         5.62 o                         
  -7  13   7         32.05         40.67         6.33 o                         
  -6  13   7        307.20        323.39         5.35 o                         
  -5  13   7         67.38         75.43         4.69 o                         
  -4  13   7          1.76          7.62         6.50 o                         
  -3  13   7         32.05         31.91         7.09 o                         
  -2  13   7         10.25          6.09         5.96 o                         
  -1  13   7       2168.67       2206.08        56.20 o                         
   0  13   7       1013.53       1059.95        23.43 o                         
   1  13   7        224.50        229.18         5.01 o                         
   2  13   7        772.08        749.45        10.48 o                         
   3  13   7        335.41        354.87        10.55 o                         
   4  13   7        861.81        882.46        16.89 o                         
   5  13   7        477.02        503.99         9.18 o                         
   6  13   7          6.09         10.47         6.63 o                         
  -8  14   7          9.47         13.05         5.82 o                         
  -7  14   7        173.35        188.43         4.92 o                         
  -6  14   7        231.42        238.81         5.17 o                         
  -5  14   7        266.32        261.98         5.54 o                         
  -4  14   7          1.32          0.13         6.12 o                         
  -3  14   7         41.65         41.43         6.30 o                         
  -2  14   7        141.57        154.35         6.20 o                         
  -1  14   7       1079.64       1045.93        11.69 o                         
   0  14   7         54.08         54.17         5.10 o                         
   1  14   7          1.13          2.87         4.43 o                         
   2  14   7         74.01        100.98         4.88 o                         
   3  14   7         80.71         90.23         4.97 o                         
   4  14   7         41.05         55.42         4.66 o                         
   5  14   7          1.06         11.48         4.55 o                         
   6  14   7         80.03         87.10         5.30 o                         
  -8  15   7          2.68          6.32         5.89 o                         
  -7  15   7         20.06         28.84         4.70 o                         
  -6  15   7          1.15          9.19         4.87 o                         
  -5  15   7        227.29        238.42         7.24 o                         
  -4  15   7         73.11         77.86         7.03 o                         
  -3  15   7       1067.49       1103.56        52.71 o                         
  -2  15   7        224.96        232.90         6.89 o                         
  -1  15   7          0.22          7.44         5.32 o                         
   0  15   7          7.56         10.17         4.99 o                         
   1  15   7         29.18         26.54         5.07 o                         
   2  15   7         22.50         26.86         4.77 o                         
   3  15   7         43.19         47.40         4.92 o                         
   4  15   7         32.85         33.19         4.19 o                         
   5  15   7          4.96          7.46         4.08 o                         
   6  15   7          2.74          9.61         4.25 o                         
  -8  16   7          3.32          3.06         5.66 o                         
  -7  16   7          8.88         11.58         4.65 o                         
  -6  16   7         31.01         40.27         4.46 o                         
  -5  16   7         77.74         78.15         6.91 o                         
  -4  16   7        208.69        204.18         7.11 o                         
  -3  16   7         13.42         11.37         6.74 o                         
  -2  16   7        403.86        407.73         9.11 o                         
  -1  16   7          3.93         10.54         5.31 o                         
   0  16   7          1.14         10.07         5.28 o                         
   1  16   7          0.60          9.75         5.05 o                         
   2  16   7        495.76        479.34        10.56 o                         
   3  16   7         64.75         68.62         5.00 o                         
   4  16   7          7.01          5.60         4.93 o                         
   5  16   7        107.96        108.67         4.61 o                         
  -7  17   7          0.05         -2.59         4.41 o                         
  -6  17   7        379.25        385.59         8.16 o                         
  -5  17   7        520.70        497.39        14.71 o                         
  -4  17   7         13.53         13.30         6.19 o                         
  -3  17   7        485.30        488.62        12.41 o                         
  -2  17   7         10.90         15.83         7.51 o                         
  -1  17   7        355.54        338.11        23.18 o                         
   0  17   7         15.65         26.56         5.59 o                         
   1  17   7         22.26         24.38         5.09 o                         
   2  17   7          5.49          6.58         5.67 o                         
   3  17   7          9.63         11.78         5.93 o                         
   4  17   7        285.47        327.17         8.69 o                         
   5  17   7         97.35         97.62         4.90 o                         
  -7  18   7        108.82         79.36         4.90 o                         
  -6  18   7        130.29        118.08         5.15 o                         
  -5  18   7        216.25        220.69        18.04 o                         
  -4  18   7       1340.75       1371.08        76.74 o                         
  -3  18   7       1212.00       1196.76        63.65 o                         
  -2  18   7        710.05        743.00        21.69 o                         
  -1  18   7        178.28        176.74         7.85 o                         
   0  18   7        222.88        231.42         5.22 o                         
   1  18   7        801.65        875.41        21.37 o                         
   2  18   7        719.76        730.44        21.34 o                         
   3  18   7        312.73        316.53        12.75 o                         
   4  18   7          1.30          4.47         4.21 o                         
   5  18   7        112.32        106.64         4.64 o                         
  -7  19   7          0.98          9.25         4.90 o                         
  -6  19   7         83.39         65.82         6.81 o                         
  -5  19   7        934.64        897.39        73.93 o                         
  -4  19   7        309.83        309.94        20.25 o                         
  -3  19   7         31.09         41.55         7.09 o                         
  -2  19   7         79.98         90.72         7.28 o                         
  -1  19   7         44.64         59.70         6.69 o                         
   0  19   7        185.74        198.12         5.14 o                         
   1  19   7         68.84         88.56         5.42 o                         
   2  19   7         19.36         22.30         5.87 o                         
   3  19   7         15.66         21.70         5.97 o                         
   4  19   7         51.40         57.95         5.09 o                         
   5  19   7         96.36         95.42        10.50 o                         
  -7  20   7         11.52          5.30         7.03 o                         
  -6  20   7         60.06         49.50         9.99 o                         
  -5  20   7          8.09         16.58         5.36 o                         
  -4  20   7        151.09        155.61        16.44 o                         
  -3  20   7        256.50        261.25        20.47 o                         
  -2  20   7         23.85         36.05         7.70 o                         
  -1  20   7         32.46         34.01        12.95 o                         
   0  20   7          0.58         11.98         5.07 o                         
   1  20   7         57.07         69.61         5.03 o                         
   2  20   7         46.12         58.50         5.66 o                         
   3  20   7          3.27          6.41         4.30 o                         
   4  20   7         27.77         36.58         5.00 o                         
  -6  21   7          2.70          4.04         6.45 o                         
  -5  21   7          0.84         -4.71         4.95 o                         
  -4  21   7         18.66         12.34         8.93 o                         
  -3  21   7          0.95          1.51         7.36 o                         
  -2  21   7         61.41         71.76         8.98 o                         
  -1  21   7          1.84          3.23         7.22 o                         
   0  21   7          5.04          4.51         5.43 o                         
   1  21   7          9.83         18.02         4.95 o                         
   2  21   7          0.21          8.95         6.12 o                         
   3  21   7        110.60        109.90         4.82 o                         
   4  21   7         18.45          8.48         4.54 o                         
  -6  22   7         18.79         12.71         5.57 o                         
  -5  22   7          2.89          1.69         4.74 o                         
  -4  22   7        268.70        244.36        17.58 o                         
  -3  22   7        788.06        791.08        88.43 o                         
  -2  22   7        278.06        306.81        21.77 o                         
  -1  22   7         15.26         10.90         6.39 o                         
   0  22   7         90.04         98.93         6.29 o                         
   1  22   7        343.07        365.22         8.19 o                         
   2  22   7        576.19        581.02        43.58 o                         
   3  22   7        133.38        117.63         6.69 o                         
   4  22   7          0.01          6.64         5.08 o                         
  -6  23   7         62.10         54.74         5.93 o                         
  -5  23   7        151.30        137.19        15.44 o                         
  -4  23   7        115.94        103.72         6.93 o                         
  -3  23   7          6.68         -0.58         6.61 o                         
  -2  23   7         44.27         50.46        10.81 o                         
  -1  23   7        248.74        270.43        39.94 o                         
   0  23   7        273.70        281.94        13.28 o                         
   1  23   7         70.53         88.32         5.20 o                         
   2  23   7          2.22         14.65         6.48 o                         
   3  23   7         45.44         35.99         4.73 o                         
  -5  24   7         18.08         18.63         7.03 o                         
  -4  24   7         85.94         68.21        14.75 o                         
  -3  24   7        523.96        508.30        61.12 o                         
  -2  24   7        380.44        376.72        63.09 o                         
  -1  24   7         39.99         50.19         6.91 o                         
   0  24   7         70.02         71.30         8.47 o                         
   1  24   7        169.68        162.43         9.29 o                         
   2  24   7        510.83        499.41        27.35 o                         
   3  24   7        187.51        170.79        15.24 o                         
  -5  25   7         52.06         44.31         5.80 o                         
  -4  25   7          9.34         18.46         6.66 o                         
  -3  25   7         43.08         42.31        12.03 o                         
  -2  25   7         10.04         12.45         7.51 o                         
  -1  25   7         21.44         17.52         7.25 o                         
   0  25   7         12.77         11.82        10.31 o                         
   1  25   7         41.62         31.63         6.16 o                         
   2  25   7          0.34         -0.83         5.57 o                         
   3  25   7         13.00         12.28         4.81 o                         
  -4  26   7         15.11         14.18         6.72 o                         
  -3  26   7          0.39          6.19         6.61 o                         
  -2  26   7         20.89         12.37        12.57 o                         
  -1  26   7         80.14         76.01        10.37 o                         
   0  26   7          4.89          4.52         8.11 o                         
   1  26   7          3.10         12.12         7.82 o                         
   2  26   7         47.52         51.92         4.83 o                         
  -4  27   7        172.80        106.39        29.05 o                         
  -3  27   7          6.49          7.15         6.11 o                         
  -2  27   7          9.19         11.09         8.57 o                         
  -1  27   7         31.61         20.62         8.83 o                         
   0  27   7        196.16        132.25        11.82 o                         
   1  27   7        136.82        120.46         8.39 o                         
  -3  28   7        128.92        116.63        39.91 o                         
  -2  28   7         78.09         69.68        20.16 o                         
  -1  28   7         23.11         20.97        10.91 o                         
   0  28   7          1.10         -1.69         9.00 o                         
  -9   0   8         44.89         35.76         7.57 o                         
  -8   0   8        276.42        250.89        13.66 o                         
  -7   0   8        115.15        112.80         7.30 o                         
  -6   0   8         46.33         45.88        10.06 o                         
  -5   0   8        398.19        369.48        15.08 o                         
  -4   0   8       2242.88       2247.54        19.18 o                         
  -3   0   8       1122.22       1227.28        16.78 o                         
  -2   0   8        134.60        130.66        11.00 o                         
  -1   0   8       1106.62       1058.11        10.63 o                         
   0   0   8        481.62        458.49        10.46 o                         
   1   0   8        675.99        662.31         9.63 o                         
   2   0   8        974.84        985.79        10.05 o                         
   3   0   8         37.46         43.69         7.55 o                         
   4   0   8         12.32         22.81         6.43 o                         
   5   0   8         77.37         77.98         6.14 o                         
   6   0   8         59.04         60.00         6.47 o                         
  -9   1   8          1.68          3.01         5.27 o                         
  -8   1   8         20.95         22.16         4.66 o                         
  -7   1   8        478.87        498.27         6.56 o                         
  -6   1   8        249.58        283.57         7.67 o                         
  -5   1   8         34.09         40.61         5.03 o                         
  -4   1   8        512.99        510.62        11.07 o                         
  -3   1   8       1782.55       1846.76        44.11 o                         
  -2   1   8        726.30        739.84        17.88 o                         
  -1   1   8         91.53         88.87         5.62 o                         
   0   1   8        695.58        716.53         9.40 o                         
   1   1   8       2996.60       2993.34        16.12 o                         
   2   1   8       2692.15       2615.41        12.62 o                         
   3   1   8        253.22        259.99         5.19 o                         
   4   1   8         41.02         31.88         4.39 o                         
   5   1   8          0.36          3.40         4.06 o                         
   6   1   8        172.26        179.92         6.69 o                         
  -9   2   8          4.90          9.79         4.92 o                         
  -8   2   8         40.76         46.47         4.70 o                         
  -7   2   8         16.74         25.03         5.89 o                         
  -6   2   8          0.34         -1.15         5.12 o                         
  -5   2   8          3.75          4.53         4.89 o                         
  -4   2   8        294.94        288.60        10.20 o                         
  -3   2   8        252.41        261.42         8.68 o                         
  -2   2   8         77.14         97.25         7.87 o                         
  -1   2   8         13.42         10.02         5.36 o                         
   0   2   8        123.67        125.80         5.63 o                         
   1   2   8          1.86          4.98         5.10 o                         
   2   2   8        292.21        303.99         8.83 o                         
   3   2   8         80.14         82.11         5.03 o                         
   4   2   8          3.70         -3.98         4.61 o                         
   5   2   8         52.70         52.93         3.72 o                         
   6   2   8         40.11         38.03         4.33 o                         
  -9   3   8         53.48         41.11         5.11 o                         
  -8   3   8         99.20         84.23         4.97 o                         
  -7   3   8         12.52         18.35         5.15 o                         
  -6   3   8        401.91        420.56         6.87 o                         
  -5   3   8         96.31        111.70         5.34 o                         
  -4   3   8          0.94          4.68         5.46 o                         
  -3   3   8         62.22         60.16         7.47 o                         
  -2   3   8        381.87        404.61         8.96 o                         
  -1   3   8        161.24        153.22         5.83 o                         
   0   3   8        524.36        466.63         8.90 o                         
   1   3   8        470.97        448.55         6.26 o                         
   2   3   8        256.35        272.92         7.01 o                         
   3   3   8         14.55         17.79         4.60 o                         
   4   3   8         65.81         64.64         4.90 o                         
   5   3   8          0.03          1.44         4.09 o                         
   6   3   8          0.52          3.51         3.88 o                         
  -9   4   8         48.29         39.46         4.94 o                         
  -8   4   8         54.37         54.89         4.78 o                         
  -7   4   8        182.15        200.03         5.65 o                         
  -6   4   8         67.83         82.22         4.43 o                         
  -5   4   8       1393.36       1450.91        32.73 o                         
  -4   4   8        609.02        643.68        15.69 o                         
  -3   4   8        324.26        332.31         8.73 o                         
  -2   4   8        218.00        215.91         8.91 o                         
  -1   4   8         75.48         74.84         5.41 o                         
   0   4   8       1638.83       1618.41        11.88 o                         
   1   4   8        419.39        419.06         6.10 o                         
   2   4   8         71.23         78.56         5.20 o                         
   3   4   8         32.78         38.76         4.52 o                         
   4   4   8         32.11         29.21         4.20 o                         
   5   4   8        188.98        189.49         4.61 o                         
   6   4   8         37.58         34.25         3.98 o                         
  -9   5   8          7.50          8.89         4.99 o                         
  -8   5   8         16.54         18.66         4.52 o                         
  -7   5   8        112.24        120.25         5.81 o                         
  -6   5   8        722.14        763.15        10.83 o                         
  -5   5   8        864.75        937.03        18.63 o                         
  -4   5   8         93.65         94.40         6.12 o                         
  -3   5   8       1272.42       1257.08        11.78 o                         
  -2   5   8       2426.08       2466.23        15.70 o                         
  -1   5   8       2921.21       2924.84        19.50 o                         
   0   5   8        515.83        513.83         6.44 o                         
   1   5   8        228.30        241.29         5.63 o                         
   2   5   8       1025.87       1034.19        10.95 o                         
   3   5   8        167.03        178.39         8.65 o                         
   4   5   8        348.98        358.26         5.66 o                         
   5   5   8          1.52          7.17         3.91 o                         
   6   5   8         59.72         58.99         4.57 o                         
  -9   6   8         83.81         62.64         6.41 o                         
  -8   6   8         99.29         78.76         6.15 o                         
  -7   6   8          2.60          2.95         5.74 o                         
  -6   6   8        280.46        307.91         5.57 o                         
  -5   6   8        513.21        581.72        12.73 o                         
  -4   6   8       1271.06       1346.15        26.80 o                         
  -3   6   8        798.60        806.11        20.72 o                         
  -2   6   8          0.01         -4.00         6.97 o                         
  -1   6   8       1322.34       1339.32         8.30 o                         
   0   6   8        866.84        833.55        13.72 o                         
   1   6   8        720.18        750.86         6.86 o                         
   2   6   8         18.15         23.60         5.29 o                         
   3   6   8         87.07         85.32         5.94 o                         
   4   6   8        595.83        589.00         8.89 o                         
   5   6   8        343.40        324.64         7.20 o                         
   6   6   8         19.06         17.55         4.29 o                         
  -8   7   8          2.69          8.87         5.51 o                         
  -7   7   8          3.95         13.86         5.28 o                         
  -6   7   8         17.06         26.49         4.85 o                         
  -5   7   8         30.82         22.83         4.42 o                         
  -4   7   8         61.52         60.52         7.51 o                         
  -3   7   8         42.61         35.94         7.62 o                         
  -2   7   8          0.56         12.77         8.43 o                         
  -1   7   8        226.26        233.47         6.39 o                         
   0   7   8         26.99         20.92         5.47 o                         
   1   7   8         99.12        105.94         5.61 o                         
   2   7   8         65.60         61.27         4.79 o                         
   3   7   8         62.86         61.27         4.74 o                         
   4   7   8          3.80          5.24         5.27 o                         
   5   7   8         67.45         64.40         3.97 o                         
   6   7   8         18.61         19.23         4.42 o                         
  -8   8   8         37.80         31.93         6.11 o                         
  -7   8   8        277.11        271.40         6.45 o                         
  -6   8   8        814.49        819.55        10.80 o                         
  -5   8   8        142.39        159.91         5.13 o                         
  -4   8   8        502.20        517.50        16.67 o                         
  -3   8   8         89.26         87.10         8.51 o                         
  -2   8   8       1967.56       1933.08        19.92 o                         
  -1   8   8          1.70         10.55         5.31 o                         
   0   8   8        557.71        577.41         8.86 o                         
   1   8   8        339.56        331.15         5.42 o                         
   2   8   8          0.11          9.15         4.86 o                         
   3   8   8         31.39         40.43         5.18 o                         
   4   8   8         38.41         38.06         4.80 o                         
   5   8   8        119.03        120.07         4.12 o                         
   6   8   8         40.21         30.09         4.21 o                         
  -8   9   8         94.53         82.47         8.29 o                         
  -7   9   8        108.72        108.22         5.36 o                         
  -6   9   8        414.97        463.74         5.21 o                         
  -5   9   8        236.87        232.18        10.62 o                         
  -4   9   8        445.31        467.52         9.64 o                         
  -3   9   8         21.16          8.97         8.68 o                         
  -2   9   8        123.15        136.52        10.25 o                         
  -1   9   8       3047.10       3051.37        29.85 o                         
   0   9   8          7.84          4.77         5.49 o                         
   1   9   8        201.44        198.05         5.40 o                         
   2   9   8        147.92        162.76         5.58 o                         
   3   9   8        484.89        482.76        12.72 o                         
   4   9   8        291.80        298.22         7.70 o                         
   5   9   8         39.93         45.43         4.09 o                         
   6   9   8         20.86         24.70         4.12 o                         
  -8  10   8         16.17         20.20         5.63 o                         
  -7  10   8          4.98         10.98         4.53 o                         
  -6  10   8         18.40         21.81         4.27 o                         
  -5  10   8        125.96        121.97         6.75 o                         
  -4  10   8          2.56         12.16         6.81 o                         
  -3  10   8        145.13        150.35         7.93 o                         
  -2  10   8         13.70         10.18        10.61 o                         
  -1  10   8        172.80        211.44         6.34 o                         
   0  10   8        998.68       1051.18        12.64 o                         
   1  10   8          3.04          9.80         4.77 o                         
   2  10   8        531.02        492.19        14.74 o                         
   3  10   8         35.05         18.08         4.99 o                         
   4  10   8        612.59        620.31        16.32 o                         
   5  10   8        498.95        494.88        13.03 o                         
   6  10   8         92.38         79.88         4.51 o                         
  -8  11   8        109.73         92.15        10.65 o                         
  -7  11   8        514.43        465.82        14.63 o                         
  -6  11   8        458.83        475.74         6.48 o                         
  -5  11   8         87.85         89.07         6.19 o                         
  -4  11   8          6.49          6.88         6.40 o                         
  -3  11   8         54.74         66.69         6.66 o                         
  -2  11   8        148.63        156.15        10.83 o                         
  -1  11   8        168.01        179.40         7.04 o                         
   0  11   8          5.87         10.47         5.18 o                         
   1  11   8          0.66          4.25         4.94 o                         
   2  11   8         50.19         59.74         4.95 o                         
   3  11   8        505.26        524.50        11.38 o                         
   4  11   8         37.93         44.57         4.83 o                         
   5  11   8         28.89         27.16         4.62 o                         
   6  11   8         29.97         34.32         4.92 o                         
  -8  12   8        111.34         93.32         4.78 o                         
  -7  12   8         20.88         24.95         4.60 o                         
  -6  12   8          4.28         11.36         4.83 o                         
  -5  12   8         82.53         95.09         5.78 o                         
  -4  12   8         33.63         41.74         6.24 o                         
  -3  12   8         78.23         90.50         6.39 o                         
  -2  12   8         66.64         74.85         6.50 o                         
  -1  12   8        651.62        655.10        16.77 o                         
   0  12   8          0.39          4.70         4.97 o                         
   1  12   8        123.58        134.26         5.60 o                         
   2  12   8        198.85        190.10         7.86 o                         
   3  12   8          0.04         14.01         4.97 o                         
   4  12   8        289.41        290.49        10.30 o                         
   5  12   8        169.96        167.35         9.32 o                         
  -8  13   8         62.79         50.78         5.36 o                         
  -7  13   8         17.82         18.32         5.28 o                         
  -6  13   8         97.23        100.61         4.52 o                         
  -5  13   8         53.24         62.00         5.70 o                         
  -4  13   8         19.56         26.10         9.30 o                         
  -3  13   8        240.06        261.64         7.44 o                         
  -2  13   8        260.31        283.72        15.91 o                         
  -1  13   8         49.30         61.84         5.34 o                         
   0  13   8         42.34         40.00         4.64 o                         
   1  13   8        203.57        164.04         4.69 o                         
   2  13   8        226.34        219.52         5.53 o                         
   3  13   8         53.30         49.06         4.46 o                         
   4  13   8         25.64         27.75         5.07 o                         
   5  13   8         49.79         46.04         4.85 o                         
  -8  14   8         24.23         20.87         4.73 o                         
  -7  14   8        187.84        177.51         5.30 o                         
  -6  14   8        121.12        121.16         5.37 o                         
  -5  14   8        669.23        676.29        19.58 o                         
  -4  14   8        568.96        611.73        25.88 o                         
  -3  14   8         75.78         79.74         6.30 o                         
  -2  14   8         21.08         31.02         6.27 o                         
  -1  14   8       1224.56       1214.91        35.39 o                         
   0  14   8        354.79        362.42         6.69 o                         
   1  14   8         83.41        108.37         4.59 o                         
   2  14   8        146.59        151.80         4.85 o                         
   3  14   8        100.56         99.39         4.79 o                         
   4  14   8        572.93        560.47        18.04 o                         
   5  14   8        305.33        295.62        11.77 o                         
  -7  15   8        247.67        214.17        10.14 o                         
  -6  15   8         98.19         90.94         5.80 o                         
  -5  15   8          5.48         19.66         6.06 o                         
  -4  15   8        285.12        294.16         6.80 o                         
  -3  15   8         30.24         34.07         6.11 o                         
  -2  15   8        187.31        199.10         6.75 o                         
  -1  15   8        955.15        957.18        25.36 o                         
   0  15   8          2.39          3.87         4.90 o                         
   1  15   8          0.35          1.65         4.48 o                         
   2  15   8        162.20        205.94         5.58 o                         
   3  15   8        298.58        304.55        13.49 o                         
   4  15   8        108.58        124.06         4.97 o                         
   5  15   8         70.96         69.12         5.39 o                         
  -7  16   8          5.08          6.95         4.83 o                         
  -6  16   8          7.31         13.91         5.13 o                         
  -5  16   8        338.54        352.05         9.58 o                         
  -4  16   8        731.88        800.30        11.49 o                         
  -3  16   8        471.21        458.37         7.30 o                         
  -2  16   8          4.69         18.15         6.18 o                         
  -1  16   8        127.67        143.79         9.01 o                         
   0  16   8        255.52        254.26         5.88 o                         
   1  16   8        113.89        121.33         8.96 o                         
   2  16   8         53.97         63.35         4.89 o                         
   3  16   8         53.49         56.81         5.00 o                         
   4  16   8        286.91        280.40        11.06 o                         
   5  16   8        144.66        120.56         4.81 o                         
  -7  17   8          1.22          8.30         4.78 o                         
  -6  17   8        120.74        122.52         8.37 o                         
  -5  17   8         10.18          9.01         5.55 o                         
  -4  17   8         10.45         10.54         6.15 o                         
  -3  17   8         62.97         81.75         6.21 o                         
  -2  17   8        178.18        203.47         6.84 o                         
  -1  17   8        474.35        486.74        13.38 o                         
   0  17   8        418.22        387.99        18.81 o                         
   1  17   8         42.26         44.14         5.07 o                         
   2  17   8        123.18        134.63         7.20 o                         
   3  17   8         41.18         46.25         7.19 o                         
   4  17   8          7.24         14.14         4.45 o                         
  -7  18   8         57.73         42.43         7.66 o                         
  -6  18   8         23.70         20.62         5.01 o                         
  -5  18   8         32.98         33.14         6.93 o                         
  -4  18   8         53.41         50.13         5.82 o                         
  -3  18   8         76.25         59.67         6.47 o                         
  -2  18   8         53.45         49.02         7.09 o                         
  -1  18   8         43.32         51.78         6.43 o                         
   0  18   8         13.41         12.06         5.40 o                         
   1  18   8         11.47         19.64         5.15 o                         
   2  18   8         21.56         23.47         5.02 o                         
   3  18   8          4.09         16.46         4.82 o                         
   4  18   8         17.26         27.68         4.50 o                         
  -7  19   8         15.93         -1.41         6.18 o                         
  -6  19   8         11.45         13.12         5.12 o                         
  -5  19   8          7.98         18.22         6.85 o                         
  -4  19   8         12.05         19.48         6.22 o                         
  -3  19   8         57.74         66.67         7.05 o                         
  -2  19   8        132.70        152.43         6.74 o                         
  -1  19   8          0.23         -1.08         6.35 o                         
   0  19   8         75.78         63.87         5.35 o                         
   1  19   8        131.59        130.63         5.32 o                         
   2  19   8        200.58        221.97         7.18 o                         
   3  19   8        218.18        198.38        21.63 o                         
   4  19   8          6.47         11.25         4.84 o                         
  -6  20   8          0.12          4.38         5.07 o                         
  -5  20   8        174.69        154.41        29.07 o                         
  -4  20   8        196.94        214.36        33.56 o                         
  -3  20   8        195.75        194.44        25.94 o                         
  -2  20   8          2.12          1.90         6.09 o                         
  -1  20   8        145.27        178.58        21.61 o                         
   0  20   8        461.76        486.31        23.68 o                         
   1  20   8        431.93        444.66        19.81 o                         
   2  20   8          2.43         -0.37         5.56 o                         
   3  20   8         66.90         55.26         6.30 o                         
   4  20   8         45.03         42.18         5.50 o                         
  -6  21   8        238.40        185.96        12.38 o                         
  -5  21   8         24.55         21.15         6.47 o                         
  -4  21   8         43.63         47.20         6.56 o                         
  -3  21   8        141.91        129.81        16.61 o                         
  -2  21   8        423.07        415.89        47.24 o                         
  -1  21   8         98.57        102.82        12.95 o                         
   0  21   8          0.56          6.15         5.56 o                         
   1  21   8        189.71        165.80        12.66 o                         
   2  21   8        467.11        413.51        33.78 o                         
   3  21   8        260.73        228.65        11.35 o                         
  -6  22   8          1.74          4.88         5.14 o                         
  -5  22   8         57.02         60.34        15.10 o                         
  -4  22   8         44.00         40.38         6.76 o                         
  -3  22   8          4.88         10.87         5.90 o                         
  -2  22   8         32.75         29.52         7.30 o                         
  -1  22   8         44.18         47.17         7.01 o                         
   0  22   8        133.71        126.56         6.84 o                         
   1  22   8        272.31        258.83         9.81 o                         
   2  22   8         19.65         17.06         5.97 o                         
   3  22   8         15.59         15.98         4.95 o                         
  -5  23   8          0.53         10.89         6.59 o                         
  -4  23   8          0.22         11.03         7.36 o                         
  -3  23   8          0.79         12.45         6.55 o                         
  -2  23   8          3.38          8.24         9.84 o                         
  -1  23   8         95.45        102.14        15.38 o                         
   0  23   8          9.99         13.58         5.63 o                         
   1  23   8          8.23         10.73         4.85 o                         
   2  23   8          0.29          5.82         5.31 o                         
   3  23   8         16.13         14.42         5.24 o                         
  -5  24   8         12.31         13.76        12.94 o                         
  -4  24   8        330.87        257.34        34.81 o                         
  -3  24   8        224.95        181.47        10.36 o                         
  -2  24   8          3.25          8.69         7.27 o                         
  -1  24   8         42.61         22.72        13.25 o                         
   0  24   8          1.76          7.84         7.86 o                         
   1  24   8         18.52         16.75         6.38 o                         
   2  24   8        105.10        109.97         6.49 o                         
  -4  25   8          5.80         10.98         6.73 o                         
  -3  25   8        137.70        133.18        29.94 o                         
  -2  25   8        205.61        182.69        36.78 o                         
  -1  25   8        189.84        185.42        32.85 o                         
   0  25   8         15.91         22.53         7.18 o                         
   1  25   8         23.80         21.80         6.48 o                         
  -3  26   8        150.61        136.36        25.46 o                         
  -2  26   8          0.00         -0.09         7.70 o                         
  -1  26   8         82.25         62.40        21.02 o                         
   0  26   8        102.18         58.95         9.44 o                         
   1  26   8         89.71         69.43        10.20 o                         
  -2  27   8          5.70          3.43         7.80 o                         
  -1  27   8          9.74          9.29        10.24 o                         
   0  27   8          1.62         -1.99        11.37 o                         
  -8   1   9         23.29         25.47         4.73 o                         
  -7   1   9         88.59        104.82         5.10 o                         
  -6   1   9         22.42         24.94         4.79 o                         
  -5   1   9         66.69         80.86         4.98 o                         
  -4   1   9        255.09        260.33         7.97 o                         
  -3   1   9        291.11        297.87         9.68 o                         
  -2   1   9         78.47         88.09         7.65 o                         
  -1   1   9        134.79        147.37         5.63 o                         
   0   1   9        815.29        820.37         6.95 o                         
   1   1   9        531.36        554.79         9.60 o                         
   2   1   9          6.78          9.00         4.95 o                         
   3   1   9         22.45         23.94         5.51 o                         
   4   1   9          9.14         15.93         4.96 o                         
   5   1   9         21.74         26.56         3.97 o                         
  -8   2   9         39.44         40.17         5.09 o                         
  -7   2   9         43.82         55.97         4.04 o                         
  -6   2   9        227.68        241.89         5.63 o                         
  -5   2   9        667.45        736.27         8.72 o                         
  -4   2   9        500.19        530.50         9.78 o                         
  -3   2   9        284.57        307.36         8.87 o                         
  -2   2   9        171.17        177.82         8.18 o                         
  -1   2   9        179.67        174.51         5.71 o                         
   0   2   9        664.15        671.91         7.12 o                         
   1   2   9         41.75         46.01         5.05 o                         
   2   2   9        285.01        304.46         7.33 o                         
   3   2   9        549.03        568.80        11.84 o                         
   4   2   9         83.89         77.65         4.34 o                         
   5   2   9          3.65          4.52         4.02 o                         
  -8   3   9        219.73        213.82         9.88 o                         
  -7   3   9        355.59        378.46         5.20 o                         
  -6   3   9         79.61         79.57         5.27 o                         
  -5   3   9        314.43        356.69         9.48 o                         
  -4   3   9        457.66        525.49         7.35 o                         
  -3   3   9        618.65        678.45        10.03 o                         
  -2   3   9        292.04        314.89        10.08 o                         
  -1   3   9         65.45         60.75         5.42 o                         
   0   3   9        882.59        902.17         7.73 o                         
   1   3   9        716.69        762.52        10.73 o                         
   2   3   9         62.83         68.60         5.31 o                         
   3   3   9         16.44         16.87         4.90 o                         
   4   3   9          4.51          8.78         4.18 o                         
   5   3   9        420.59        416.59         9.29 o                         
  -8   4   9         18.50         18.70         6.15 o                         
  -7   4   9        156.34        163.19         6.36 o                         
  -6   4   9        180.70        181.10         5.41 o                         
  -5   4   9          0.94          7.30         4.88 o                         
  -4   4   9         13.80         15.80         6.20 o                         
  -3   4   9        153.64        164.09         7.38 o                         
  -2   4   9        158.39        162.96         7.55 o                         
  -1   4   9        305.05        299.55         5.84 o                         
   0   4   9         31.74         37.00         4.99 o                         
   1   4   9        170.11        169.46         5.37 o                         
   2   4   9        157.34        163.32         4.85 o                         
   3   4   9         67.90         80.90         4.52 o                         
   4   4   9         18.51         19.88         4.70 o                         
   5   4   9          2.48          5.76         4.00 o                         
  -8   5   9          1.95          6.19         4.59 o                         
  -7   5   9         30.65         30.86         4.56 o                         
  -6   5   9        407.96        399.91         9.79 o                         
  -5   5   9        218.21        226.47         5.82 o                         
  -4   5   9         24.65         24.99         6.21 o                         
  -3   5   9          3.16          7.01         7.94 o                         
  -2   5   9       1246.13       1318.93        11.11 o                         
  -1   5   9       1556.44       1564.64        18.23 o                         
   0   5   9         23.73         25.69         5.27 o                         
   1   5   9         21.25         26.66         5.23 o                         
   2   5   9         18.36         13.35         4.65 o                         
   3   5   9         62.78         69.46         4.97 o                         
   4   5   9         23.40         33.41         6.80 o                         
   5   5   9         13.65         22.08         5.04 o                         
  -8   6   9         52.65         47.25         5.07 o                         
  -7   6   9          0.24          4.35         4.11 o                         
  -6   6   9         72.34         90.37         4.47 o                         
  -5   6   9        367.81        402.53         7.65 o                         
  -4   6   9         84.77        103.90         6.84 o                         
  -3   6   9        303.19        324.49        10.96 o                         
  -2   6   9        208.69        230.05         9.19 o                         
  -1   6   9       1391.00       1412.20         8.03 o                         
   0   6   9        992.32        970.68         7.18 o                         
   1   6   9        363.08        370.07         5.64 o                         
   2   6   9        263.10        257.48         5.61 o                         
   3   6   9        160.31        165.82         5.04 o                         
   4   6   9        500.13        495.22         7.70 o                         
   5   6   9          4.53          6.11         4.13 o                         
  -8   7   9        322.49        246.27         9.85 o                         
  -7   7   9        357.27        368.27         8.32 o                         
  -6   7   9         15.87         21.71         4.05 o                         
  -5   7   9        721.67        793.86        18.96 o                         
  -4   7   9        512.29        571.37         8.39 o                         
  -3   7   9        186.47        198.66         9.67 o                         
  -2   7   9        135.37        152.69         9.53 o                         
  -1   7   9        396.94        406.66         6.09 o                         
   0   7   9        334.91        320.41         5.95 o                         
   1   7   9        961.69        945.80        13.36 o                         
   2   7   9         57.66         66.03         5.33 o                         
   3   7   9         49.97         50.97         4.71 o                         
   4   7   9         23.07         19.88         5.92 o                         
   5   7   9        132.17        110.34         6.20 o                         
  -8   8   9          7.25          6.97         4.91 o                         
  -7   8   9        119.23        110.74         4.46 o                         
  -6   8   9        240.91        262.60         4.81 o                         
  -5   8   9         38.03         40.34         5.61 o                         
  -4   8   9        128.12        142.80         7.40 o                         
  -3   8   9        441.02        473.63        13.99 o                         
  -2   8   9       1250.20       1320.11        16.32 o                         
  -1   8   9        214.62        240.83         6.11 o                         
   0   8   9        254.00        263.05         5.78 o                         
   1   8   9          2.14          9.28         4.71 o                         
   2   8   9         74.03         80.00         7.39 o                         
   3   8   9        398.94        424.33        12.37 o                         
   4   8   9        474.72        488.53        15.68 o                         
   5   8   9         88.10         82.82         4.27 o                         
  -8   9   9         36.05         34.95         5.43 o                         
  -7   9   9         95.88         98.35         4.50 o                         
  -6   9   9        108.92         98.21         4.98 o                         
  -5   9   9        167.04        187.77         5.66 o                         
  -4   9   9        389.96        408.06        17.84 o                         
  -3   9   9        883.61        932.32        20.08 o                         
  -2   9   9         89.31        113.84         9.48 o                         
  -1   9   9        501.38        523.54         9.04 o                         
   0   9   9        168.29        155.98         5.38 o                         
   1   9   9        455.59        462.52         6.26 o                         
   2   9   9        627.13        699.09         7.30 o                         
   3   9   9          1.10          5.92         4.74 o                         
   4   9   9         13.87         20.17         4.77 o                         
   5   9   9        108.34         96.27         5.27 o                         
  -8  10   9          4.51          4.19         5.09 o                         
  -7  10   9          0.77          6.27         4.85 o                         
  -6  10   9          2.00          7.20         4.91 o                         
  -5  10   9          2.72          9.38         5.94 o                         
  -4  10   9        119.58        132.76         7.04 o                         
  -3  10   9          3.11          5.53         8.19 o                         
  -2  10   9        478.35        530.66         9.93 o                         
  -1  10   9         90.31         79.51         5.57 o                         
   0  10   9         44.48         50.42         5.17 o                         
   1  10   9         67.12         84.88         5.61 o                         
   2  10   9         69.11         76.80         5.25 o                         
   3  10   9          1.12         -0.82         4.55 o                         
   4  10   9         13.38         22.73         5.10 o                         
   5  10   9          2.20          3.17         4.28 o                         
  -8  11   9          1.25          2.35         4.31 o                         
  -7  11   9          4.39         10.44         4.42 o                         
  -6  11   9          3.01          9.12         4.55 o                         
  -5  11   9        320.63        310.19        25.84 o                         
  -4  11   9         66.59         62.94         5.80 o                         
  -3  11   9          4.52          6.55         7.51 o                         
  -2  11   9         19.29          9.08         8.11 o                         
  -1  11   9        113.37        117.09         6.82 o                         
   0  11   9        413.84        445.54         9.02 o                         
   1  11   9          3.79          7.30         4.61 o                         
   2  11   9         71.74         77.33         4.99 o                         
   3  11   9          3.84          9.78         4.84 o                         
   4  11   9          0.18          4.70         4.58 o                         
   5  11   9         82.65         75.32         4.58 o                         
  -8  12   9         18.34         15.75         5.16 o                         
  -7  12   9        244.09        219.24         6.20 o                         
  -6  12   9        424.30        411.18        12.45 o                         
  -5  12   9        935.25        915.11        34.80 o                         
  -4  12   9        149.27        166.26        11.87 o                         
  -3  12   9        741.64        802.95        35.65 o                         
  -2  12   9        245.15        253.38         6.50 o                         
  -1  12   9        876.51        854.04        17.12 o                         
   0  12   9        281.11        259.05         5.62 o                         
   1  12   9         21.79         19.98         4.56 o                         
   2  12   9        249.46        274.87         7.73 o                         
   3  12   9        320.96        359.27         6.23 o                         
   4  12   9         37.88         39.45         4.44 o                         
   5  12   9         17.08         11.37         4.52 o                         
  -7  13   9         23.67         26.39         5.30 o                         
  -6  13   9          0.15          4.28         4.62 o                         
  -5  13   9         16.22         24.37         6.27 o                         
  -4  13   9        787.56        827.21         9.02 o                         
  -3  13   9        574.08        596.47         8.23 o                         
  -2  13   9          7.74          3.42         6.97 o                         
  -1  13   9        676.06        674.66        24.27 o                         
   0  13   9       1009.68       1050.07        25.66 o                         
   1  13   9        481.71        503.46        14.56 o                         
   2  13   9         40.08         62.22         5.07 o                         
   3  13   9         37.85         41.23         4.93 o                         
   4  13   9        274.55        277.40         5.61 o                         
  -7  14   9        197.70        167.07         5.27 o                         
  -6  14   9        250.56        228.76         6.56 o                         
  -5  14   9        396.13        387.79        10.17 o                         
  -4  14   9         69.02         75.87         6.39 o                         
  -3  14   9        135.38        150.56        18.85 o                         
  -2  14   9        584.88        606.55        17.47 o                         
  -1  14   9        999.98        991.67        23.50 o                         
   0  14   9        176.76        172.08         5.35 o                         
   1  14   9          1.40          6.32         4.66 o                         
   2  14   9        141.34        137.97         7.17 o                         
   3  14   9        520.91        500.96        15.30 o                         
   4  14   9        175.49        151.27         7.90 o                         
  -7  15   9         91.19         70.73         5.38 o                         
  -6  15   9        204.81        196.52         6.24 o                         
  -5  15   9         33.45         36.78         6.07 o                         
  -4  15   9          2.48         15.90         9.14 o                         
  -3  15   9         36.48         45.04        11.79 o                         
  -2  15   9        753.10        757.03        24.48 o                         
  -1  15   9        316.32        308.51         5.49 o                         
   0  15   9          0.05          7.34         4.55 o                         
   1  15   9         94.93         99.69         4.77 o                         
   2  15   9          1.84         10.19         4.40 o                         
   3  15   9          1.05          5.78         4.53 o                         
   4  15   9          5.62         10.89         4.84 o                         
  -7  16   9         39.80         29.60         5.56 o                         
  -6  16   9          0.83         12.38         4.90 o                         
  -5  16   9          6.83         14.42         6.92 o                         
  -4  16   9         78.98         84.41         6.84 o                         
  -3  16   9         59.15         71.40         5.97 o                         
  -2  16   9        469.34        473.06        35.08 o                         
  -1  16   9         32.61         30.81         4.82 o                         
   0  16   9         40.27         33.08         5.14 o                         
   1  16   9        168.84        145.79         4.78 o                         
   2  16   9         24.95         26.71         5.03 o                         
   3  16   9          1.47         11.29         5.17 o                         
   4  16   9          1.59          7.85         5.27 o                         
  -7  17   9          6.81          5.89         5.51 o                         
  -6  17   9         35.42         27.78         5.16 o                         
  -5  17   9         38.60         38.92         6.41 o                         
  -4  17   9        377.04        395.94        16.53 o                         
  -3  17   9        166.28        167.05         7.43 o                         
  -2  17   9          4.49         11.62         6.21 o                         
  -1  17   9          7.47         10.13         4.79 o                         
   0  17   9        129.24        128.96         5.52 o                         
   1  17   9        491.36        494.25        19.83 o                         
   2  17   9        184.05        180.92         4.93 o                         
   3  17   9          0.32          0.80         4.93 o                         
   4  17   9         72.89         53.94         5.36 o                         
  -6  18   9         68.27         56.89         5.30 o                         
  -5  18   9         66.78         59.02         6.53 o                         
  -4  18   9         20.65         17.21         6.25 o                         
  -3  18   9         61.96         61.33        13.77 o                         
  -2  18   9         18.01         29.70         5.67 o                         
  -1  18   9        589.23        603.82        48.93 o                         
   0  18   9        113.77        112.26         7.26 o                         
   1  18   9        104.54        102.04         5.42 o                         
   2  18   9         70.02         63.73         5.52 o                         
   3  18   9        103.15        108.19         6.51 o                         
  -6  19   9         20.79         24.94         5.53 o                         
  -5  19   9         38.30         37.76         7.23 o                         
  -4  19   9         36.37         46.48        12.84 o                         
  -3  19   9         31.44         37.58         6.14 o                         
  -2  19   9        207.15        197.39         7.62 o                         
  -1  19   9         71.43         59.99         8.73 o                         
   0  19   9        111.87        119.52         5.25 o                         
   1  19   9         87.34         79.97         7.00 o                         
   2  19   9         33.06         25.95         6.71 o                         
   3  19   9         25.81         23.33         5.59 o                         
  -6  20   9          5.88         13.73         5.61 o                         
  -5  20   9         82.06         74.05        10.62 o                         
  -4  20   9          0.26          3.69         7.07 o                         
  -3  20   9         19.50          9.28         6.90 o                         
  -2  20   9         71.68         76.46         8.74 o                         
  -1  20   9        159.97        155.03        11.00 o                         
   0  20   9          6.25          3.40         5.54 o                         
   1  20   9         35.22         46.07         5.58 o                         
   2  20   9         16.22         17.48         5.25 o                         
   3  20   9         22.68         21.04         5.87 o                         
  -5  21   9          1.64         20.35         6.57 o                         
  -4  21   9         10.63          8.52         5.98 o                         
  -3  21   9         19.18         18.27         7.96 o                         
  -2  21   9         17.85         24.03         6.37 o                         
  -1  21   9          0.36          4.80        10.02 o                         
   0  21   9          2.21          3.95         6.09 o                         
   1  21   9          6.58         15.70         5.19 o                         
   2  21   9         29.35         34.69         5.52 o                         
  -5  22   9         58.41         52.71         6.91 o                         
  -4  22   9          0.25         -5.53         6.57 o                         
  -3  22   9         25.56         28.02         6.84 o                         
  -2  22   9         15.16         19.42         7.33 o                         
  -1  22   9         50.90         53.43        17.90 o                         
   0  22   9          4.30          8.96         6.13 o                         
   1  22   9         11.49         14.14         5.21 o                         
   2  22   9         27.16         29.47         6.23 o                         
  -4  23   9        247.50        203.86         9.17 o                         
  -3  23   9        197.12        194.26        35.09 o                         
  -2  23   9        170.96        156.66        14.93 o                         
  -1  23   9          0.58          5.48        10.47 o                         
   0  23   9        172.86        166.87        12.68 o                         
   1  23   9        346.80        307.70        22.89 o                         
  -4  24   9         17.38         15.33         7.13 o                         
  -3  24   9          1.11          3.48         6.76 o                         
  -2  24   9         65.60         80.25         7.82 o                         
  -1  24   9        113.01        102.36        29.78 o                         
   0  24   9          2.35          5.90         7.35 o                         
   1  24   9         21.60         26.76         7.55 o                         
  -3  25   9          8.15         13.40         7.94 o                         
  -2  25   9         19.37         21.50         6.99 o                         
  -1  25   9         19.50         12.32         7.47 o                         
   0  25   9         18.50         19.95         7.35 o                         
  -8   0  10        169.71        146.79         8.25 o                         
  -7   0  10        446.39        463.25         8.92 o                         
  -6   0  10          9.52         15.97         7.44 o                         
  -5   0  10         42.09         43.82         7.43 o                         
  -4   0  10         28.32         17.98        11.30 o                         
  -3   0  10         26.54         35.84        11.40 o                         
  -2   0  10        872.82        872.05        13.97 o                         
  -1   0  10        600.25        642.23        13.95 o                         
   0   0  10         83.41         82.61         7.53 o                         
   1   0  10        413.70        428.55         8.66 o                         
   2   0  10       1461.35       1443.31        36.44 o                         
   3   0  10         17.39         24.24         6.04 o                         
   4   0  10         45.16         50.70         7.60 o                         
   5   0  10         91.17         97.07         6.44 o                         
  -8   1  10          9.94         10.47         4.12 o                         
  -7   1  10         33.50         41.04         5.30 o                         
  -6   1  10        122.04        126.23         5.20 o                         
  -5   1  10         68.89         91.96         5.37 o                         
  -4   1  10        169.97        212.23         7.70 o                         
  -3   1  10        312.39        301.76         9.25 o                         
  -2   1  10          0.56         11.11         7.66 o                         
  -1   1  10         27.06         38.56         5.16 o                         
   0   1  10        103.70        114.11         5.33 o                         
   1   1  10        520.20        541.20         7.35 o                         
   2   1  10          0.26          6.63         4.60 o                         
   3   1  10        225.29        233.59         4.93 o                         
   4   1  10         10.01         15.11         4.89 o                         
   5   1  10          8.43          4.56         4.40 o                         
  -8   2  10        122.06        112.86         4.24 o                         
  -7   2  10         32.80         29.47         5.13 o                         
  -6   2  10          5.91          9.04         4.97 o                         
  -5   2  10         29.71         38.69         4.91 o                         
  -4   2  10         49.50         54.45         7.64 o                         
  -3   2  10         82.70         89.97         7.71 o                         
  -2   2  10        212.36        207.08        11.02 o                         
  -1   2  10         91.51         93.78         5.17 o                         
   0   2  10        104.66        128.03         5.37 o                         
   1   2  10        200.29        204.65        10.24 o                         
   2   2  10         88.13         87.98         6.72 o                         
   3   2  10         78.33         86.93         4.80 o                         
   4   2  10        108.84        100.06         6.24 o                         
   5   2  10         29.09         31.22         4.24 o                         
  -8   3  10         10.00         12.62         4.39 o                         
  -7   3  10          0.51          5.14         4.27 o                         
  -6   3  10         29.80         40.71         5.33 o                         
  -5   3  10          5.46          9.71         4.97 o                         
  -4   3  10          0.60          0.49         6.11 o                         
  -3   3  10         10.70         17.07         7.46 o                         
  -2   3  10          1.75          8.14         7.04 o                         
  -1   3  10          2.08          5.76         5.05 o                         
   0   3  10        491.35        486.63         6.10 o                         
   1   3  10        180.50        187.24         5.79 o                         
   2   3  10        149.59        163.43         5.15 o                         
   3   3  10          4.62          7.64         4.89 o                         
   4   3  10         86.54         89.16         4.93 o                         
   5   3  10         61.68         55.13         4.48 o                         
  -8   4  10         61.50         61.19         4.96 o                         
  -7   4  10        141.77        139.78         4.88 o                         
  -6   4  10         96.71        114.67         5.59 o                         
  -5   4  10         49.05         55.41         4.91 o                         
  -4   4  10         15.80         25.87         6.28 o                         
  -3   4  10        243.79        262.64         7.62 o                         
  -2   4  10        119.50        135.82        13.59 o                         
  -1   4  10          1.14          4.66         5.29 o                         
   0   4  10        218.40        229.74         5.29 o                         
   1   4  10        463.51        512.56        11.74 o                         
   2   4  10        173.13        188.83         8.81 o                         
   3   4  10         98.63         93.80         5.36 o                         
   4   4  10         24.73         17.53         4.97 o                         
   5   4  10         54.64         41.83         4.68 o                         
  -8   5  10          0.22          9.39         4.35 o                         
  -7   5  10        101.78        102.13         4.63 o                         
  -6   5  10        636.73        666.72        14.32 o                         
  -5   5  10         83.74        111.81         6.57 o                         
  -4   5  10          3.05         12.18         6.47 o                         
  -3   5  10          9.37         11.57         7.46 o                         
  -2   5  10       2374.31       2533.87        28.17 o                         
  -1   5  10       1522.51       1536.68        15.88 o                         
   0   5  10        543.78        557.00         6.44 o                         
   1   5  10          6.91         14.87         5.11 o                         
   2   5  10        139.85        161.13         4.95 o                         
   3   5  10        180.39        198.01         5.12 o                         
   4   5  10        278.48        275.63        13.63 o                         
   5   5  10         45.39         35.22         4.27 o                         
  -8   6  10          1.79          1.81         4.39 o                         
  -7   6  10          4.01          6.23         4.62 o                         
  -6   6  10         31.56         33.39         4.40 o                         
  -5   6  10        144.26        155.86         7.00 o                         
  -4   6  10         13.93         19.12         6.61 o                         
  -3   6  10        270.12        292.52         9.02 o                         
  -2   6  10         77.50         97.00         7.22 o                         
  -1   6  10         88.22         99.51         5.60 o                         
   0   6  10        117.03        125.09         6.00 o                         
   1   6  10        269.63        300.20         5.77 o                         
   2   6  10        323.21        340.28        11.89 o                         
   3   6  10         28.91         35.54         4.96 o                         
   4   6  10         34.91         32.58         4.96 o                         
   5   6  10         74.63         58.95         4.43 o                         
  -8   7  10          6.43         14.67         4.94 o                         
  -7   7  10         42.73         42.84         4.55 o                         
  -6   7  10        164.64        172.94         8.08 o                         
  -5   7  10        120.89        129.22         7.83 o                         
  -4   7  10        249.51        273.15         8.00 o                         
  -3   7  10         87.32         87.06         7.41 o                         
  -2   7  10        449.93        474.54         9.44 o                         
  -1   7  10        853.63        848.07        11.83 o                         
   0   7  10        170.32        185.59         5.31 o                         
   1   7  10        403.46        421.16         6.66 o                         
   2   7  10          0.42          2.15         6.75 o                         
   3   7  10         97.10         98.69         6.13 o                         
   4   7  10          5.44          9.09         4.93 o                         
  -8   8  10        289.27        198.66         8.36 o                         
  -7   8  10        303.45        260.56        11.39 o                         
  -6   8  10         11.56         12.88         4.30 o                         
  -5   8  10         37.22         39.47         5.31 o                         
  -4   8  10          8.44         11.40         6.87 o                         
  -3   8  10        234.26        254.39         8.18 o                         
  -2   8  10        197.59        197.52         8.60 o                         
  -1   8  10         28.93         30.89         5.25 o                         
   0   8  10        198.83        198.59         5.50 o                         
   1   8  10         62.87         71.29         5.14 o                         
   2   8  10        297.82        297.49         5.72 o                         
   3   8  10          0.17          0.79         4.89 o                         
   4   8  10          2.42          3.60         5.01 o                         
  -7   9  10         20.55         31.50         4.48 o                         
  -6   9  10         19.47         20.73         4.64 o                         
  -5   9  10        342.26        361.02         8.06 o                         
  -4   9  10        132.80        131.54         7.47 o                         
  -3   9  10         77.90         82.83         8.17 o                         
  -2   9  10        246.03        267.39         8.13 o                         
  -1   9  10        369.08        419.29         5.82 o                         
   0   9  10         78.75        100.00         5.05 o                         
   1   9  10         25.72         34.15         4.80 o                         
   2   9  10        149.00        129.74         9.78 o                         
   3   9  10        172.77        177.71         6.83 o                         
   4   9  10        219.70        214.64        11.47 o                         
  -7  10  10        214.39        183.23         6.71 o                         
  -6  10  10        196.03        199.18         5.81 o                         
  -5  10  10          3.85          3.31         5.93 o                         
  -4  10  10       1794.31       1954.00        58.67 o                         
  -3  10  10       1396.75       1490.66        13.67 o                         
  -2  10  10        839.20        840.10        33.90 o                         
  -1  10  10          1.85          7.33         5.82 o                         
   0  10  10        286.80        290.23         6.84 o                         
   1  10  10       1300.26       1353.75        17.74 o                         
   2  10  10        873.08        866.97        29.76 o                         
   3  10  10          5.85         10.80         4.89 o                         
   4  10  10         47.34         49.24         4.91 o                         
  -7  11  10        133.11        111.08         5.58 o                         
  -6  11  10        142.74        129.62         6.17 o                         
  -5  11  10        542.13        559.34         9.35 o                         
  -4  11  10        270.93        289.65        12.04 o                         
  -3  11  10          0.59          1.42         8.60 o                         
  -2  11  10         99.57         93.49         8.87 o                         
  -1  11  10        412.18        445.94        10.54 o                         
   0  11  10        177.70        204.05         8.19 o                         
   1  11  10         12.16         16.37         5.18 o                         
   2  11  10         91.20         91.79         6.05 o                         
   3  11  10        271.41        257.61        17.48 o                         
   4  11  10        233.17        199.90         7.64 o                         
  -7  12  10          9.91         11.48         5.11 o                         
  -6  12  10         58.04         63.31         5.92 o                         
  -5  12  10         12.83         15.95         6.24 o                         
  -4  12  10        316.06        343.13        11.82 o                         
  -3  12  10        238.82        248.49         7.73 o                         
  -2  12  10          0.19          4.91         8.67 o                         
  -1  12  10        117.48        123.33         6.19 o                         
   0  12  10          0.24          9.96         4.84 o                         
   1  12  10        154.30        146.40         5.74 o                         
   2  12  10        175.58        185.65         6.17 o                         
   3  12  10          1.96         10.68         4.84 o                         
   4  12  10         36.31         35.06         5.02 o                         
  -7  13  10         15.12         11.26         5.24 o                         
  -6  13  10          0.12          9.91         4.89 o                         
  -5  13  10        114.93        110.91         7.23 o                         
  -4  13  10         90.31         94.32         7.26 o                         
  -3  13  10          4.50         10.47         5.74 o                         
  -2  13  10          0.65          3.96         8.42 o                         
  -1  13  10         33.13         37.06         7.27 o                         
   0  13  10         79.21         71.80         5.34 o                         
   1  13  10        106.70         93.34         5.42 o                         
   2  13  10          0.08          4.23         4.72 o                         
   3  13  10         10.86         13.88         4.43 o                         
   4  13  10          0.01          3.45         4.77 o                         
  -7  14  10          9.00          5.48         5.52 o                         
  -6  14  10         14.29         12.85         5.37 o                         
  -5  14  10         31.86         35.17         9.43 o                         
  -4  14  10        187.95        197.60         6.85 o                         
  -3  14  10        241.12        239.01        15.68 o                         
  -2  14  10         91.25         89.96        12.01 o                         
  -1  14  10         78.30         68.67         7.36 o                         
   0  14  10         58.44         58.76         4.50 o                         
   1  14  10        206.86        227.03         6.29 o                         
   2  14  10        181.34        175.69         6.14 o                         
   3  14  10         13.08         15.95         4.88 o                         
  -6  15  10         23.90         18.33         5.11 o                         
  -5  15  10        293.47        253.78         8.08 o                         
  -4  15  10        310.19        319.20        30.91 o                         
  -3  15  10        186.17        191.69         7.06 o                         
  -2  15  10        587.14        595.93        31.79 o                         
  -1  15  10        221.61        234.68        12.67 o                         
   0  15  10        475.55        481.66         9.99 o                         
   1  15  10         16.36         18.31         4.47 o                         
   2  15  10         30.98         25.88         4.52 o                         
   3  15  10         86.24         79.61         5.39 o                         
  -6  16  10         22.91         27.67         5.46 o                         
  -5  16  10          0.25         16.52         6.30 o                         
  -4  16  10        404.62        407.26         7.94 o                         
  -3  16  10        517.01        562.14         8.18 o                         
  -2  16  10        133.87        140.66         7.43 o                         
  -1  16  10          7.70          5.49         5.09 o                         
   0  16  10        116.61        105.81         5.93 o                         
   1  16  10        282.99        297.47        10.53 o                         
   2  16  10         47.12         48.80         5.22 o                         
   3  16  10         22.25         22.97         4.71 o                         
  -6  17  10          1.71          8.93         4.87 o                         
  -5  17  10          9.87         12.56         7.11 o                         
  -4  17  10          0.35         12.43         7.17 o                         
  -3  17  10        100.31         96.20         7.36 o                         
  -2  17  10         60.16         74.06         7.18 o                         
  -1  17  10        491.97        464.46        24.13 o                         
   0  17  10         68.35         70.74         5.15 o                         
   1  17  10         82.40         83.36         5.13 o                         
   2  17  10         13.47         16.02         4.91 o                         
   3  17  10          8.99          4.74         5.42 o                         
  -6  18  10          0.23          3.31         4.98 o                         
  -5  18  10          2.49          1.22         6.50 o                         
  -4  18  10          0.00          7.79         6.43 o                         
  -3  18  10         69.79         68.50         7.76 o                         
  -2  18  10         13.49         26.13         8.10 o                         
  -1  18  10        324.69        299.54        34.23 o                         
   0  18  10          0.02         -3.45         5.15 o                         
   1  18  10         18.63         21.57         5.43 o                         
   2  18  10         12.90         12.04         5.77 o                         
  -5  19  10         14.30         12.48         7.30 o                         
  -4  19  10        171.25        152.32        20.65 o                         
  -3  19  10         96.56         93.45         6.92 o                         
  -2  19  10        159.27        176.27         9.41 o                         
  -1  19  10        155.31        145.12        11.11 o                         
   0  19  10         57.60         43.41         5.15 o                         
   1  19  10         40.16         37.26         5.89 o                         
   2  19  10          1.48          4.66         5.52 o                         
  -5  20  10         19.31         15.58         6.83 o                         
  -4  20  10         44.17         35.07         6.03 o                         
  -3  20  10        300.70        270.85        50.76 o                         
  -2  20  10          3.73          4.79         6.42 o                         
  -1  20  10         13.03         19.32        10.17 o                         
   0  20  10          2.33          7.36         6.09 o                         
   1  20  10         33.08         26.54         6.01 o                         
   2  20  10         79.19         73.46         5.64 o                         
  -4  21  10         97.44         96.57        23.77 o                         
  -3  21  10         19.31         20.56         6.67 o                         
  -2  21  10         17.99         18.28         7.31 o                         
  -1  21  10         14.29         31.57        10.62 o                         
   0  21  10        157.06        135.24         6.42 o                         
   1  21  10          0.21         11.59         5.78 o                         
  -4  22  10         28.72         18.18         9.92 o                         
  -3  22  10          1.23          6.11         7.93 o                         
  -2  22  10          6.95          1.62         8.54 o                         
  -1  22  10          0.77         -0.66         8.68 o                         
   0  22  10         27.93         36.59         5.60 o                         
  -3  23  10          5.16          6.23         6.95 o                         
  -2  23  10        120.00         78.37         9.80 o                         
  -1  23  10         11.49         19.85         7.29 o                         
  -7   1  11         81.62         75.80         5.62 o                         
  -6   1  11         79.15         79.11         5.44 o                         
  -5   1  11         20.84         30.29         5.07 o                         
  -4   1  11        106.47        110.73         7.28 o                         
  -3   1  11         29.30         39.44         7.60 o                         
  -2   1  11        621.21        647.85         9.48 o                         
  -1   1  11          0.17          6.87         4.99 o                         
   0   1  11        205.40        213.81         5.51 o                         
   1   1  11          1.69          1.60         5.13 o                         
   2   1  11         76.90         76.52         7.36 o                         
   3   1  11         51.63         50.16         4.67 o                         
   4   1  11          5.98          4.79         5.09 o                         
  -7   2  11         29.50         27.44         5.56 o                         
  -6   2  11        111.77        117.48         5.55 o                         
  -5   2  11        611.78        661.78         7.69 o                         
  -4   2  11          9.04         21.91         7.69 o                         
  -3   2  11         54.91         60.64         7.47 o                         
  -2   2  11         16.94         22.10         7.28 o                         
  -1   2  11       1336.08       1384.76         9.81 o                         
   0   2  11        151.12        155.54         5.59 o                         
   1   2  11          1.23          8.15         4.96 o                         
   2   2  11          1.99         17.20         7.49 o                         
   3   2  11        125.84        130.68         7.24 o                         
   4   2  11        108.29         99.18        10.52 o                         
  -7   3  11        236.54        231.80         8.33 o                         
  -6   3  11        199.89        201.92         5.89 o                         
  -5   3  11          3.44          7.63         5.96 o                         
  -4   3  11          4.74         13.99         7.67 o                         
  -3   3  11         62.39         80.54         7.82 o                         
  -2   3  11        478.26        514.56         9.25 o                         
  -1   3  11         33.67         39.42         5.51 o                         
   0   3  11        232.69        264.51         7.13 o                         
   1   3  11          8.97         12.34         5.14 o                         
   2   3  11         93.29         99.24         5.17 o                         
   3   3  11         54.73         55.51         4.89 o                         
   4   3  11         78.30         69.23         4.84 o                         
  -7   4  11         10.70         12.89         4.45 o                         
  -6   4  11         59.75         80.98         7.05 o                         
  -5   4  11         18.13         25.94         6.40 o                         
  -4   4  11        213.13        243.45         7.29 o                         
  -3   4  11        456.86        475.87        20.14 o                         
  -2   4  11          1.24          4.13         8.64 o                         
  -1   4  11        818.94        852.40        13.15 o                         
   0   4  11        465.46        480.55        12.33 o                         
   1   4  11        492.12        516.17        14.31 o                         
   2   4  11        459.64        477.73        13.05 o                         
   3   4  11        123.71        108.77        11.10 o                         
   4   4  11         68.04         63.61         4.95 o                         
  -7   5  11          0.35          2.11         4.75 o                         
  -6   5  11          0.47         10.05         5.29 o                         
  -5   5  11        264.42        270.07         7.40 o                         
  -4   5  11        156.04        144.30         7.93 o                         
  -3   5  11          5.91         12.79         7.63 o                         
  -2   5  11          3.52         13.47         7.56 o                         
  -1   5  11          7.51          5.21         4.82 o                         
   0   5  11        171.15        189.72         5.63 o                         
   1   5  11         37.77         33.92         4.79 o                         
   2   5  11        211.65        209.08         8.89 o                         
   3   5  11         67.28         75.56         8.36 o                         
   4   5  11        115.00        104.37         7.44 o                         
  -7   6  11          7.22          8.94         4.41 o                         
  -6   6  11         54.73         58.13         5.66 o                         
  -5   6  11          1.63          9.15         6.68 o                         
  -4   6  11         77.96         86.89         6.96 o                         
  -3   6  11        169.49        192.17         8.78 o                         
  -2   6  11         16.68         19.14         7.69 o                         
  -1   6  11          0.43          2.75         5.33 o                         
   0   6  11          0.41          9.97         5.40 o                         
   1   6  11        104.20        109.67         5.25 o                         
   2   6  11         20.40         24.54         4.95 o                         
   3   6  11         85.96         95.80         6.06 o                         
   4   6  11         42.08         30.56         4.94 o                         
  -7   7  11        241.41        214.28        10.59 o                         
  -6   7  11          9.09         11.84         4.58 o                         
  -5   7  11         14.80         18.98         7.26 o                         
  -4   7  11         27.12         33.32         7.00 o                         
  -3   7  11        608.25        666.04        16.33 o                         
  -2   7  11        814.52        883.62        13.76 o                         
  -1   7  11         95.48        105.22         5.35 o                         
   0   7  11         41.51         52.98         5.59 o                         
   1   7  11         19.11         25.83         5.16 o                         
   2   7  11        482.27        487.76        20.22 o                         
   3   7  11        559.37        565.59        29.20 o                         
  -7   8  11          0.09          5.84         4.56 o                         
  -6   8  11        148.16        158.78         5.09 o                         
  -5   8  11        392.96        430.55         8.13 o                         
  -4   8  11        301.06        312.90        10.92 o                         
  -3   8  11        151.25        158.76         8.00 o                         
  -2   8  11          0.66         -1.81         7.80 o                         
  -1   8  11        315.71        341.28         6.51 o                         
   0   8  11        753.27        770.73         8.11 o                         
   1   8  11        414.14        414.40        12.64 o                         
   2   8  11         36.16         40.02         5.05 o                         
   3   8  11        202.04        177.83         9.50 o                         
  -7   9  11          0.59          7.90         5.20 o                         
  -6   9  11         42.53         44.76         5.23 o                         
  -5   9  11          0.34          3.65         5.30 o                         
  -4   9  11        270.49        290.92         9.63 o                         
  -3   9  11        875.00        935.17        23.11 o                         
  -2   9  11        284.64        314.92        12.39 o                         
  -1   9  11         10.33         15.63         4.92 o                         
   0   9  11         13.19         14.44         5.29 o                         
   1   9  11        677.82        680.99        25.09 o                         
   2   9  11        354.36        348.31        14.91 o                         
   3   9  11         72.78         63.85         4.94 o                         
  -7  10  11         24.18         17.66         5.18 o                         
  -6  10  11          0.02          2.38         4.82 o                         
  -5  10  11         16.08         13.61         6.15 o                         
  -4  10  11          6.79         -1.82         8.73 o                         
  -3  10  11        105.75         93.82        10.80 o                         
  -2  10  11          1.16         10.19         7.37 o                         
  -1  10  11          0.67          4.03         5.28 o                         
   0  10  11         22.41         22.61         5.53 o                         
   1  10  11          0.06          7.40         5.47 o                         
   2  10  11         38.63         42.98         7.06 o                         
   3  10  11         11.14         12.55         4.71 o                         
  -6  11  11          2.75          8.00         5.33 o                         
  -5  11  11          0.74         -0.26         6.47 o                         
  -4  11  11         67.80         67.46        13.99 o                         
  -3  11  11         44.06         38.41        10.34 o                         
  -2  11  11         63.66         46.13        10.50 o                         
  -1  11  11         41.41         40.93         6.53 o                         
   0  11  11          1.10          9.95         5.59 o                         
   1  11  11         65.13         62.02         5.24 o                         
   2  11  11         54.70         41.31         5.64 o                         
   3  11  11         66.96         54.63         5.27 o                         
  -6  12  11         77.71         68.98         5.35 o                         
  -5  12  11        363.45        326.08         8.56 o                         
  -4  12  11        807.33        811.29        20.26 o                         
  -3  12  11          9.80         27.86         8.49 o                         
  -2  12  11        112.82        102.07         8.49 o                         
  -1  12  11        117.75        120.99         5.82 o                         
   0  12  11        241.14        257.21         6.04 o                         
   1  12  11        180.09        162.29         6.92 o                         
   2  12  11          0.68         12.19         5.10 o                         
   3  12  11         46.76         44.70         5.16 o                         
  -6  13  11         17.87         13.84         5.95 o                         
  -5  13  11          6.96         10.13         7.24 o                         
  -4  13  11        362.16        357.08         7.75 o                         
  -3  13  11        355.91        377.62         7.50 o                         
  -2  13  11         41.92         55.60         7.29 o                         
  -1  13  11        190.25        177.65         7.71 o                         
   0  13  11          0.06          6.32         5.33 o                         
   1  13  11        214.73        214.86         7.84 o                         
   2  13  11        417.64        376.85         6.33 o                         
   3  13  11         31.92         19.90         5.77 o                         
  -6  14  11         26.29         17.63         5.68 o                         
  -5  14  11         91.56         88.76         6.85 o                         
  -4  14  11        110.80        115.02         6.92 o                         
  -3  14  11         12.15         17.15         5.78 o                         
  -2  14  11          4.32         15.63        15.38 o                         
  -1  14  11        120.36        121.48         5.70 o                         
   0  14  11        205.13        212.73         5.12 o                         
   1  14  11         15.59         22.99         4.77 o                         
   2  14  11          3.13         12.05         5.18 o                         
  -6  15  11         25.92         31.53         5.24 o                         
  -5  15  11          9.10         12.18         6.45 o                         
  -4  15  11         94.45         83.12         7.60 o                         
  -3  15  11         17.86         16.02         6.43 o                         
  -2  15  11          1.74          5.66        13.54 o                         
  -1  15  11          7.50         13.16         4.81 o                         
   0  15  11          0.03          6.46         4.97 o                         
   1  15  11          6.81         10.74         5.16 o                         
   2  15  11          1.84          4.76         4.85 o                         
  -5  16  11         10.53         11.16         7.38 o                         
  -4  16  11         80.12         80.02        15.55 o                         
  -3  16  11         14.29         24.81         6.45 o                         
  -2  16  11          0.05         13.32        10.53 o                         
  -1  16  11          0.92          2.23         4.94 o                         
   0  16  11         73.09         78.15         5.47 o                         
   1  16  11         95.99         77.98         5.28 o                         
   2  16  11          6.14          9.60         5.05 o                         
  -5  17  11         11.38          9.29         6.01 o                         
  -4  17  11         11.97         18.45         5.93 o                         
  -3  17  11        180.31        174.70        12.85 o                         
  -2  17  11        112.40         86.34        11.30 o                         
  -1  17  11         27.99         38.66        11.02 o                         
   0  17  11         11.89         15.72         5.12 o                         
   1  17  11         29.03         21.57         5.80 o                         
  -4  18  11         49.67         50.07         6.34 o                         
  -3  18  11         15.60         10.81         7.38 o                         
  -2  18  11        149.48        125.74        17.84 o                         
  -1  18  11         67.69         45.53        10.50 o                         
   0  18  11        180.09        171.19        12.87 o                         
   1  18  11        159.96        118.17        12.32 o                         
  -4  19  11          1.49          3.68         7.49 o                         
  -3  19  11         62.54         47.28         6.81 o                         
  -2  19  11        117.48         98.85        23.37 o                         
  -1  19  11         58.31         40.62         7.55 o                         
   0  19  11         36.02         29.76        10.36 o                         
  -3  20  11         64.60         47.80         7.12 o                         
  -2  20  11          2.72         15.74         7.52 o                         
  -1  20  11         64.68         35.49         7.72 o                         
   0  20  11          0.98         17.71         6.87 o                         
  -7   0  12        382.28        329.43        18.84 o                         
  -6   0  12        320.26        327.18        26.19 o                         
  -5   0  12         45.68         42.16         7.59 o                         
  -4   0  12        122.50        123.20        10.91 o                         
  -3   0  12        687.82        686.91        14.07 o                         
  -2   0  12       1681.06       1840.75        18.61 o                         
  -1   0  12        902.40        919.34        48.21 o                         
   0   0  12          2.71         19.21         7.35 o                         
   1   0  12        137.04        130.42         7.77 o                         
   2   0  12         88.59         77.54         7.02 o                         
   3   0  12        469.15        349.40        20.96 o                         
  -7   1  12         61.93         56.68         5.88 o                         
  -6   1  12         28.80         37.23         5.58 o                         
  -5   1  12        255.92        250.43         6.07 o                         
  -4   1  12        272.40        287.24         9.80 o                         
  -3   1  12        111.47        115.75         7.81 o                         
  -2   1  12         41.61         45.60         7.90 o                         
  -1   1  12        369.08        386.50         6.08 o                         
   0   1  12        608.60        611.79        18.42 o                         
   1   1  12          2.48          5.77         4.95 o                         
   2   1  12         11.28         19.45         5.43 o                         
   3   1  12          2.32          3.26         4.96 o                         
  -7   2  12         21.80         15.82         5.83 o                         
  -6   2  12          8.47         12.75         5.37 o                         
  -5   2  12         45.01         50.07         5.63 o                         
  -4   2  12          0.54         -0.89         7.72 o                         
  -3   2  12         13.15         10.04         7.77 o                         
  -2   2  12         26.56         32.89         7.53 o                         
  -1   2  12         95.73        102.47         5.08 o                         
   0   2  12          1.70          5.10         5.35 o                         
   1   2  12        491.07        500.96        12.68 o                         
   2   2  12         19.85         18.55         5.12 o                         
   3   2  12         27.32         19.83         5.50 o                         
  -6   3  12         45.49         50.96         5.61 o                         
  -5   3  12         10.05         13.78         6.77 o                         
  -4   3  12         15.66         26.26         7.91 o                         
  -3   3  12          0.93          0.88         7.88 o                         
  -2   3  12         97.72        101.44         7.89 o                         
  -1   3  12          0.24         12.11         4.92 o                         
   0   3  12        108.09         98.38         5.17 o                         
   1   3  12          0.12          4.04         5.21 o                         
   2   3  12        175.67        154.68         5.53 o                         
   3   3  12         22.29         24.03         5.40 o                         
  -6   4  12         80.69         88.77         5.85 o                         
  -5   4  12          9.22         13.45         6.51 o                         
  -4   4  12        149.00        152.76         7.04 o                         
  -3   4  12         98.58        110.74         8.15 o                         
  -2   4  12        292.60        306.64         9.23 o                         
  -1   4  12        216.57        203.32         5.80 o                         
   0   4  12         59.03         66.37         5.32 o                         
   1   4  12        239.68        231.77         5.58 o                         
   2   4  12         32.56         35.31         5.50 o                         
   3   4  12        174.11        157.08        12.52 o                         
  -6   5  12          8.95         10.05         5.88 o                         
  -5   5  12        133.67        133.45         7.87 o                         
  -4   5  12        224.44        251.69         7.40 o                         
  -3   5  12          7.43          5.49         7.66 o                         
  -2   5  12        107.08         95.79         8.46 o                         
  -1   5  12         89.60         91.57         5.63 o                         
   0   5  12        184.50        179.32         8.03 o                         
   1   5  12         80.87         82.24         5.78 o                         
   2   5  12         51.82         41.55         5.22 o                         
   3   5  12          1.31          3.77         5.09 o                         
  -6   6  12        408.71        387.76        18.13 o                         
  -5   6  12        367.27        364.89         8.46 o                         
  -4   6  12         69.96         68.71         7.17 o                         
  -3   6  12         17.17         21.26         8.02 o                         
  -2   6  12        296.22        314.13         8.21 o                         
  -1   6  12        115.48        123.80         7.10 o                         
   0   6  12          1.36          3.80         5.30 o                         
   1   6  12         25.88         32.06         5.46 o                         
   2   6  12         40.76         40.43         5.27 o                         
  -6   7  12          5.54         10.82         4.79 o                         
  -5   7  12        292.87        274.20        10.21 o                         
  -4   7  12         32.70         40.30         6.66 o                         
  -3   7  12          0.20          4.09         7.14 o                         
  -2   7  12         12.69         12.55         7.12 o                         
  -1   7  12         45.17         44.40         5.46 o                         
   0   7  12         33.01         28.37         5.70 o                         
   1   7  12          7.42          8.38         4.78 o                         
   2   7  12         66.12         66.43         5.20 o                         
  -6   8  12         38.40         30.09         5.01 o                         
  -5   8  12          9.13          7.21         7.89 o                         
  -4   8  12         36.29         31.19         7.81 o                         
  -3   8  12        115.73        118.90         9.25 o                         
  -2   8  12          0.94          2.79         8.19 o                         
  -1   8  12         22.03         17.51         5.39 o                         
   0   8  12          0.79          8.19         5.18 o                         
   1   8  12         12.70         14.50         4.90 o                         
   2   8  12          0.81          1.33         5.18 o                         
  -6   9  12         16.97         17.21         5.15 o                         
  -5   9  12         87.46         84.56         6.77 o                         
  -4   9  12        204.36        183.65        40.09 o                         
  -3   9  12        194.27        199.89         8.93 o                         
  -2   9  12          2.06         10.09         8.91 o                         
  -1   9  12         12.47         16.71         6.33 o                         
   0   9  12        140.29        141.69         6.22 o                         
   1   9  12        122.11        133.36         6.73 o                         
   2   9  12         21.41         21.14         5.27 o                         
  -6  10  12         25.58         24.33         5.93 o                         
  -5  10  12         64.95         64.64        11.82 o                         
  -4  10  12        196.05        179.82         9.88 o                         
  -3  10  12        115.51        115.83        11.02 o                         
  -2  10  12         44.21         61.31         9.58 o                         
  -1  10  12        167.56        173.28         7.83 o                         
   0  10  12          6.17          5.34         5.65 o                         
   1  10  12        140.55        125.89         5.70 o                         
   2  10  12         88.56         66.56        11.06 o                         
  -5  11  12        391.85        346.05        12.70 o                         
  -4  11  12        469.91        438.03        30.56 o                         
  -3  11  12        123.84        109.30         9.47 o                         
  -2  11  12        180.56        144.49        11.64 o                         
  -1  11  12         21.43         23.49         5.98 o                         
   0  11  12        239.08        232.80        15.50 o                         
   1  11  12        286.13        254.64        13.18 o                         
   2  11  12         51.14         49.47         5.79 o                         
  -5  12  12          3.15          1.53         6.71 o                         
  -4  12  12        105.86         88.49         8.60 o                         
  -3  12  12         13.25         28.47         6.68 o                         
  -2  12  12         26.04         10.25         8.95 o                         
  -1  12  12         94.14         88.05         9.21 o                         
   0  12  12          7.38         14.75         5.24 o                         
   1  12  12         17.46         22.36         5.93 o                         
  -5  13  12          5.63          9.66         7.59 o                         
  -4  13  12         11.09         18.87         7.36 o                         
  -3  13  12         21.16         28.21         6.47 o                         
  -2  13  12         13.30         19.57         6.35 o                         
  -1  13  12         19.19         21.09         6.37 o                         
   0  13  12         41.32         40.07         6.20 o                         
   1  13  12         36.90         30.74         5.19 o                         
  -5  14  12         11.71          9.39        10.25 o                         
  -4  14  12          8.12         10.97        13.85 o                         
  -3  14  12          0.80         10.20         7.37 o                         
  -2  14  12         32.21         33.07         7.43 o                         
  -1  14  12        275.26        243.92        20.47 o                         
   0  14  12        126.86        121.67         5.37 o                         
   1  14  12        128.43        121.23         5.83 o                         
  -4  15  12        132.24        107.33         7.93 o                         
  -3  15  12        134.69        122.24         7.31 o                         
  -2  15  12         61.29         53.59         6.09 o                         
  -1  15  12          0.24          3.95         6.65 o                         
   0  15  12        112.55         90.32         6.16 o                         
  -4  16  12          2.64         10.61         6.65 o                         
  -3  16  12        114.63        100.15         6.54 o                         
  -2  16  12         10.97         12.51         6.61 o                         
  -1  16  12         52.00         50.48         6.80 o                         
   0  16  12         34.59         29.37         5.77 o                         
  -3  17  12          0.18         -2.54         7.67 o                         
  -2  17  12         91.66         64.98         9.43 o                         
  -1  17  12          4.36         12.48         6.66 o                         
  -5   1  13          2.57          8.11         5.41 o                         
  -4   1  13         10.85         20.70         8.04 o                         
  -3   1  13         64.57         78.42         8.84 o                         
  -2   1  13        249.91        226.54         8.64 o                         
  -1   1  13        177.80        176.65         5.84 o                         
   0   1  13          1.45          3.42         5.45 o                         
   1   1  13          0.02          2.24         5.13 o                         
  -5   2  13         56.19         62.98         6.93 o                         
  -4   2  13         54.47         65.45         7.76 o                         
  -3   2  13        163.48        160.05         8.28 o                         
  -2   2  13         77.43         80.23         8.38 o                         
  -1   2  13         50.64         44.77         5.34 o                         
   0   2  13        160.36        146.63         7.76 o                         
   1   2  13         81.17         59.09         5.61 o                         
  -5   3  13        301.52        294.90         7.95 o                         
  -4   3  13          5.17          8.18         8.18 o                         
  -3   3  13         31.98         34.38         8.02 o                         
  -2   3  13        359.66        365.44         9.57 o                         
  -1   3  13        439.27        405.37        19.63 o                         
   0   3  13        206.61        184.50         8.57 o                         
   1   3  13        105.70         97.52         5.15 o                         
  -5   4  13         46.28         43.48         7.18 o                         
  -4   4  13        229.43        215.44        22.73 o                         
  -3   4  13         10.75         14.59         8.51 o                         
  -2   4  13         21.07         16.99         8.00 o                         
  -1   4  13          1.57         10.64         5.53 o                         
   0   4  13        195.83        177.81         7.35 o                         
   1   4  13        371.41        309.14        22.76 o                         
  -5   5  13          9.57         13.79         7.23 o                         
  -4   5  13         12.54         14.01         6.83 o                         
  -3   5  13         18.03         16.34         8.01 o                         
  -2   5  13         52.15         40.81         8.25 o                         
  -1   5  13          5.36          7.91         5.52 o                         
   0   5  13          0.90          1.37         5.20 o                         
   1   5  13          0.64          1.68         5.87 o                         
  -5   6  13          5.45         11.52         7.65 o                         
  -4   6  13         13.95         16.18         7.19 o                         
  -3   6  13        159.77        126.35         9.11 o                         
  -2   6  13         82.12         90.25         8.78 o                         
  -1   6  13         20.30         18.17         5.32 o                         
   0   6  13         14.71         10.86         6.00 o                         
   1   6  13        190.33        152.60         5.90 o                         
  -5   7  13         94.15         88.40         8.42 o                         
  -4   7  13          2.68          3.03         7.49 o                         
  -3   7  13         36.78         33.05         8.87 o                         
  -2   7  13         46.47         39.88         8.67 o                         
  -1   7  13         27.66         35.11         5.55 o                         
   0   7  13        140.66        115.61         5.92 o                         
   1   7  13         87.89         65.75         6.03 o                         
  -5   8  13         33.55         28.95         8.75 o                         
  -4   8  13        445.47        357.87        34.21 o                         
  -3   8  13        256.50        223.02        27.65 o                         
  -2   8  13          6.39          1.25         8.52 o                         
  -1   8  13         24.00         26.77         6.01 o                         
   0   8  13         38.59         26.26         5.46 o                         
  -4   9  13         10.18         10.37         8.71 o                         
  -3   9  13         26.76         29.87         8.52 o                         
  -2   9  13         28.64         15.20         8.97 o                         
  -1   9  13          4.59          3.02         5.62 o                         
   0   9  13         25.53         19.73         5.91 o                         
  -4  10  13         18.81          9.03        11.13 o                         
  -3  10  13         21.49         16.94        10.92 o                         
  -2  10  13          8.60         12.99         7.81 o                         
  -1  10  13         47.24         51.68         6.90 o                         
   0  10  13         17.32         13.00         6.01 o                         
  -4  11  13         32.17         20.32         7.67 o                         
  -3  11  13         25.61         12.99        11.05 o                         
  -2  11  13         13.43         19.54        10.91 o                         
  -1  11  13          0.14          0.89         6.22 o                         
   0  11  13         28.64         29.70         5.37 o                         
  -3  12  13         80.71         49.45         9.96 o                         
  -2  12  13         40.00         28.34         9.54 o                         
  -1  12  13          2.79         11.32         6.57 o                         
  -2  13  13         16.11         14.45         6.79 o                         
  -3   0  14        112.50        101.72        13.72 o                         
  -2   0  14        269.90        196.22        12.96 o                         
  -1   0  14        729.14        575.12        91.27 o                         
  -3   1  14         42.24         37.47         9.29 o                         
  -2   1  14         53.56         50.30         8.71 o                         
  -1   1  14         24.49         22.15         5.63 o                         
  -3   2  14          0.89          1.67         8.45 o                         
  -2   2  14         83.71         80.75         8.32 o                         
  -1   2  14        201.11        155.06         7.92 o                         
  -3   3  14         35.84         26.65         8.62 o                         
  -2   3  14          8.83          8.29        10.10 o                         
  -1   3  14          9.01         11.67         5.71 o                         
  -3   4  14         15.61          4.82         8.48 o                         
  -2   4  14         85.14         71.68         8.85 o                         
  -2   5  14        131.87        101.31         9.04 o                         
                                                                                
